# Supplementary material for: Genomic analysis of fruit size and shape traits in apple: unveiling candidate genes through GWAS analysis
Source: Hortic Res. 2023 Dec 19;11(2):uhad270. doi: 10.1093/hr/uhad270 (PMC10901474; doi:10.1093/hr/uhad270)
Supplement: Web_Material_uhad270 [file web_material_uhad270.zip]

Archive with 13 entries (13 files):
- Supplementary Data 1_phenotypic data.xlsx
- Supplementary Information 1_Genotypes.xlsx
- Supplementary Information 2_Traits description.xlsx
- Supplementary Table 1_GWAS results.xlsx
- Supplementary Table 2_PVE.xlsx
- Supplementary Table 3_Phenotypes&Genotypes.xlsx
- Supplementary Table 4_Haploblocks_LD.xlsx
- Supplementary Table 5_Gene annotation.xlsx
- Supplementary Table 6_Transcriptomics data.xlsx
- Supplementary Table 7_PhenogramData.xlsx
- Supplementary Table 8_GeneExpressionProfiles.xlsx
- Supplementary Table 9_HFTH1_GDDH13_TAIR.xlsx
- Supplementaty_Figures_rev.pdf
