# Supplementary material for: Genomic analysis of fruit size and shape traits in apple: unveiling candidate genes through GWAS analysis
Source: Hortic Res. 2023 Dec 19;11(2):uhad270. doi: 10.1093/hr/uhad270 (PMC10901474; doi:10.1093/hr/uhad270)
Supplement: Web_Material_uhad270 [file web_material_uhad270.zip › Supplementary Table 8_GeneExpressionProfiles.xlsx]

## Sheet: SupplementaryTable8_VCA
Supplementary Table 8. Differentially Gene Expressio profiles
Genes	logFC	logCPM	PValue	FDR	diffexpressed	Cluster	Comparison	Gene_id_GDDH13	Description_GDDH13_TAIR	TAIR_term	TAIR_symbol	GO_match	GO_description	KEGG_match	KEGG_description
HF00864-RA	5.31257	-0.682267	1.7e-10	4.4e-06	Upregulated	1	GravsKan	MD04G1020300, MD05G1272000	Fumarylacetoacetate (FAA) hydrolase family	AT4G15940.1		GO:0003824	Molecular Function:catalytic activity	ko00350	Tyrosine metabolism
HF05279-RA	4.50025	-0.979309	1.74e-05	0.0224513	Upregulated	1	GravsKan	MD06G1218200, MD12G1067800, MD14G1067900	RING/FYVE/PHD zinc finger superfamily protein	AT1G68030.1		NA	NA	NA	NA
HF05637-RA	3.43874	-0.412387	4.01e-07	0.00254583	Upregulated	1	GravsKan	NA	NA	NA	NA	NA	NA	NA	NA
HF06747-RA	3.49415	-0.906361	9.58e-05	0.0467935	Upregulated	1	GravsKan	NA	NA	NA	NA	NA	NA	NA	NA
HF15767-RA	6.13043	-0.718139	5.47e-06	0.0127051	Upregulated	1	GravsKan	NA	NA	NA	NA	GO:0003676	Molecular Function:nucleic acid binding	NA	NA
HF21943-RA	2.04583	2.18356	4.75e-05	0.0394781	Upregulated	1	GravsKan	MD08G1131800, MD08G1134300, MD15G1109400, MD15G1109500, MD17G1229000, MD17G1229100	FASCICLIN-like arabinogalactan protein 14 precursor	AT3G12660.1	FLA14	NA	NA	NA	NA
HF40023-RA	2.26495	0.4655	0.000105077	0.0467935	Upregulated	1	GravsKan	MD03G1055100, MD04G1053700, MD11G1036500	novel plant snare 11	AT2G35190.1	NPSN11, ATNPSN11, NSPN11	NA	NA	ko01522	Endocrine resistance
HF02755-RA	-2.30088	6.34528	0.00108444	0.00857974	Downregulated	1	GravsSko	MD03G1289900, MD11G1308400	senescence-associated gene 21	AT4G02380.1	SAG21, AtLEA5	NA	NA	NA	NA
HF08752-RA	-3.20001	4.85923	0.00383124	0.0231805	Downregulated	1	GravsSko	MD01G1090000, MD03G1140200, MD03G1140300, MD03G1140400, MD05G1009100, MD06G1124100, MD09G1157200, MD10G1052800, MD10G1053000, MD10G1053100, MD10G1053200, MD10G1188800, MD10G1189900, MD11G1171500, MD14G1140400, MD14G1140700, MD14G1141000, MD14G1141200, MD16G1101600	2-oxoglutarate (2OG) and Fe(II)-dependent oxygenase superfamily protein	AT4G10490.1		GO:0055114, GO:0016491	Biological Process:oxidation-reduction process, Molecular Function:oxidoreductase activity	NA	NA
HF13772-RA	-3.52753	6.11329	0.00481687	0.0277026	Downregulated	1	GravsSko	MD03G1171500, MD07G1232900, MD11G1189000, MD12G1089500	Glycosyl hydrolase superfamily protein	AT4G16260.1		GO:0004553, GO:0005975	Molecular Function:hydrolase activity, hydrolyzing O-glycosyl compounds, Biological Process:carbohydrate metabolic process	NA	NA
HF24570-RA	-2.66912	4.8316	0.000646452	0.00566089	Downregulated	1	GravsSko	MD00G1215000, MD05G1007900, MD06G1223500, MD06G1223700, MD06G1224000, MD06G1224100, MD06G1227300, MD09G1254200, MD10G1005200, MD10G1005900, MD14G1232400, MD14G1232700, MD14G1232800, MD14G1232900, MD14G1233000, MD15G1116500, MD15G1255300	S-adenosyl-L-methionine-dependent methyltransferases superfamily protein	AT1G15125.1		GO:0008168	Molecular Function:methyltransferase activity	NA	NA
HF27438-RA	-3.22405	1.85671	0.00524922	0.029512	Downregulated	1	GravsSko	MD00G1044300, MD02G1170500, MD09G1174800, MD15G1282200	unknown protein
HF34310-RA	-2.15116	-0.897609	0.000738907	0.0062896	Downregulated	1	GravsSko	MD09G1048800	CONTAINS InterPro DOMAIN/s: 3-dehydroquinate synthase, prokaryotic-type (InterPro:IPR002812)
HF35042-RA	-2.37567	4.07677	0.0023705	0.0158335	Downregulated	1	GravsSko	MD00G1163400, MD05G1360700, MD07G1217200, MD08G1191400	oligopeptide transporter	AT4G16370.1	ATOPT3, OPT3	GO:0055085	Biological Process:transmembrane transport	NA	NA
HF36465-RA	-3.86173	3.18416	0.000976789	0.00789535	Downregulated	1	GravsSko	MD12G1023400, MD14G1020400	Purple acid phosphatases superfamily protein	AT3G52780.1	ATPAP20, PAP20	GO:0046872, GO:0003993, GO:0016787, GO:0005515	Molecular Function:metal ion binding, Molecular Function:acid phosphatase activity, Molecular Function:hydrolase activity, Molecular Function:protein binding	ko01522	Endocrine resistance
HF43854-RA	-3.7432	2.15053	0.00489565	0.028047	Downregulated	1	GravsSko	MD00G1055400, MD02G1319500, MD03G1011900, MD11G1015000	unknown protein
HF44057-RA	-3.26394	1.83738	0.00671613	0.0358393	Downregulated	1	GravsSko	MD00G1038400, MD08G1038600, MD10G1085800	allene oxide synthase	AT5G42650.1	AOS, CYP74A, DDE2	GO:0055114, GO:0020037, GO:0005506, GO:0004497, GO:0016705	Biological Process:oxidation-reduction process, Molecular Function:heme binding, Molecular Function:iron ion binding, Molecular Function:monooxygenase activity, Molecular Function:oxidoreductase activity, acting on paired donors, with incorporation or reduction of molecular oxygen	ko00592, ko01522	alpha-Linolenic acid metabolism, Endocrine resistance
HF00667-RA	-2.64666	1.71936	0.000404236	0.00458128	Downregulated	1	KanvsSko	MD09G1161300, MD13G1027100, MD16G1030200, MD17G1147100	Core-2/I-branching beta-1,6-N-acetylglucosaminyltransferase family protein	AT1G71070.1		GO:0016020, GO:0008375	Cellular Component:membrane, Molecular Function:acetylglucosaminyltransferase activity	NA	NA
HF00843-RA	-4.49172	2.2269	0.000591684	0.00627073	Downregulated	1	KanvsSko	MD04G1018400, MD08G1011700, MD08G1011900, MD09G1256300, MD10G1201100, MD17G1249400, MD17G1249600, MD17G1250000	Pathogenesis-related thaumatin superfamily protein	AT1G20030.2		NA	NA	NA	NA
HF00864-RA	-5.21091	-0.682267	6.53e-09	3.38e-07	Downregulated	1	KanvsSko	MD04G1020300, MD05G1272000	Fumarylacetoacetate (FAA) hydrolase family	AT4G15940.1		GO:0003824	Molecular Function:catalytic activity	ko00350	Tyrosine metabolism
HF01898-RA	-5.27132	-0.0530012	0.00105567	0.00996495	Downregulated	1	KanvsSko	MD00G1220300, MD02G1050800, MD02G1053300, MD02G1054900, MD03G1032300, MD05G1014200, MD05G1200300, MD13G1210900, MD13G1211400, MD16G1214100	2-oxoglutarate (2OG) and Fe(II)-dependent oxygenase superfamily protein	AT1G06650.2		GO:0055114, GO:0016491	Biological Process:oxidation-reduction process, Molecular Function:oxidoreductase activity	NA	NA
HF01915-RA	-3.25854	-0.671806	0.00785574	0.0474628	Downregulated	1	KanvsSko	MD05G1198800, MD05G1198900, MD10G1185000, MD10G1185100, MD13G1212900, MD16G1216500	Integrase-type DNA-binding superfamily protein	AT3G23230.1		GO:0006355, GO:0003677, GO:0003700	Biological Process:regulation of transcription, DNA-templated, Molecular Function:DNA binding, Molecular Function:DNA-binding transcription factor activity	NA	NA
HF02755-RA	-3.45467	6.34528	2.9e-06	6.86e-05	Downregulated	1	KanvsSko	MD03G1289900, MD11G1308400	senescence-associated gene 21	AT4G02380.1	SAG21, AtLEA5	NA	NA	NA	NA
HF03109-RA	-2.02394	1.45363	2.97e-06	7.02e-05	Downregulated	1	KanvsSko	MD03G1248000, MD11G1269500, MD11G1269600	Ribosomal protein L13 family protein	AT1G78630.1	emb1473	GO:0005840, GO:0006412, GO:0003735	Cellular Component:ribosome, Biological Process:translation, Molecular Function:structural constituent of ribosome	ko01522, ko03010	Endocrine resistance, Ribosome
HF03653-RA	-2.86971	-0.569609	0.00815694	0.0488985	Downregulated	1	KanvsSko	MD03G1215800, MD11G1230400	Auxin-responsive GH3 family protein	AT5G54510.1	GH3.6, DFL1	NA	NA	ko04075	Plant hormone signal transduction
HF03665-RA	-2.02153	3.031	0.000311484	0.00368204	Downregulated	1	KanvsSko	NA	NA	NA	NA	NA	NA	NA	NA
HF04153-RA	-2.30787	0.663059	1.25e-07	4.49e-06	Downregulated	1	KanvsSko	MD00G1012100, MD00G1013800, MD00G1043900, MD00G1048100, MD00G1048300, MD00G1062600, MD00G1062800, MD00G1079100, MD00G1080000, MD00G1105400, MD00G1150400, MD00G1178900, MD00G1192900, MD00G1214300, MD01G1096400, MD01G1097800, MD01G1100900, MD01G1112000, MD01G1112100, MD01G1132000, MD01G1132100, MD01G1150100, MD01G1150200, MD01G1150600, MD01G1150900, MD01G1151200, MD01G1151300, MD01G1151600, MD01G11…	Leucine-rich repeat protein kinase family protein	AT3G47570.1		GO:0006468, GO:0005515, GO:0004672, GO:0005524	Biological Process:protein phosphorylation, Molecular Function:protein binding, Molecular Function:protein kinase activity, Molecular Function:ATP binding	ko04626, ko01522, ko04016	Plant-pathogen interaction, Endocrine resistance, MAPK signaling pathway - plant
HF04832-RA	-4.04145	2.79255	0.000240668	0.0029757	Downregulated	1	KanvsSko	MD04G1097800, MD12G1118800	Protein of unknown function, DUF584	AT5G03230.1		NA	NA	NA	NA
HF05279-RA	-3.57707	-0.979309	0.00123968	0.0113532	Downregulated	1	KanvsSko	MD06G1218200, MD12G1067800, MD14G1067900	RING/FYVE/PHD zinc finger superfamily protein	AT1G68030.1		NA	NA	NA	NA
HF05576-RA	-2.80908	-0.428444	0.00581105	0.0380681	Downregulated	1	KanvsSko	MD00G1118800, MD01G1095400, MD01G1095700, MD01G1097400, MD06G1125400, MD07G1164500	nodulin MtN21 /EamA-like transporter family protein	AT3G30340.1		GO:0022857, GO:0016021, GO:0016020	Molecular Function:transmembrane transporter activity, Cellular Component:integral component of membrane, Cellular Component:membrane	NA	NA
HF05637-RA	-4.2457	-0.412387	2.09e-11	2e-09	Downregulated	1	KanvsSko	NA	NA	NA	NA	NA	NA	NA	NA
HF06391-RA	-2.90103	3.84664	0.000174571	0.00228661	Downregulated	1	KanvsSko	MD01G1162100, MD01G1162200, MD01G1162400, MD01G1162700, MD03G1058900, MD03G1059000, MD03G1059200, MD04G1170900, MD04G1171900, MD07G1230500, MD07G1230700, MD07G1230800, MD07G1230900, MD11G1004100, MD11G1061000, MD11G1061100, MD11G1061200, MD11G1061400, MD12G1184600, MD12G1184700, MD17G1265200, MD17G1265300	Peroxidase superfamily protein	AT5G05340.1		GO:0004601, GO:0020037, GO:0055114, GO:0006979	Molecular Function:peroxidase activity, Molecular Function:heme binding, Biological Process:oxidation-reduction process, Biological Process:response to oxidative stress	ko00940	Phenylpropanoid biosynthesis
HF06747-RA	-3.8994	-0.906361	9.85e-06	0.000198378	Downregulated	1	KanvsSko	NA	NA	NA	NA	NA	NA	NA	NA
HF06899-RA	-3.15251	2.75955	0.00538455	0.0359578	Downregulated	1	KanvsSko	MD02G1300900, MD07G1023100, MD08G1106600, MD15G1087200, MD15G1087400	serine carboxypeptidase-like 40	AT3G63470.1	scpl40	GO:0006508, GO:0004185	Biological Process:proteolysis, Molecular Function:serine-type carboxypeptidase activity	ko01522	Endocrine resistance
HF07640-RA	-2.3443	-0.613932	0.00369365	0.0271446	Downregulated	1	KanvsSko	MD05G1127700, MD13G1056600, MD16G1055500, MD16G1055900	D-aminoacyl-tRNA deacylases	AT2G03800.1	GEK1	GO:0051499, GO:0019478, GO:0016788	Molecular Function:D-aminoacyl-tRNA deacylase activity, Biological Process:D-amino acid catabolic process, Molecular Function:hydrolase activity, acting on ester bonds	ko01522	Endocrine resistance
HF08081-RA	-2.56233	-0.417721	3.16e-05	0.000541063	Downregulated	1	KanvsSko	MD05G1109700, MD05G1110000	basic pathogenesis-related protein 1	AT2G14580.1	ATPRB1, PRB1	GO:0005576	Cellular Component:extracellular region	ko04075, ko04626, ko04016	Plant hormone signal transduction, Plant-pathogen interaction, MAPK signaling pathway - plant
HF08752-RA	-4.04464	4.85923	0.000431528	0.0048354	Downregulated	1	KanvsSko	MD01G1090000, MD03G1140200, MD03G1140300, MD03G1140400, MD05G1009100, MD06G1124100, MD09G1157200, MD10G1052800, MD10G1053000, MD10G1053100, MD10G1053200, MD10G1188800, MD10G1189900, MD11G1171500, MD14G1140400, MD14G1140700, MD14G1141000, MD14G1141200, MD16G1101600	2-oxoglutarate (2OG) and Fe(II)-dependent oxygenase superfamily protein	AT4G10490.1		GO:0055114, GO:0016491	Biological Process:oxidation-reduction process, Molecular Function:oxidoreductase activity	NA	NA
HF08885-RA	-2.28926	2.49539	2.12e-05	0.00038234	Downregulated	1	KanvsSko	MD06G1138500, MD09G1008800, MD13G1122100, MD16G1122400, MD17G1001500	WRKY DNA-binding protein 75	AT5G13080.1	WRKY75, ATWRKY75	GO:0043565, GO:0006355, GO:0003700	Molecular Function:sequence-specific DNA binding, Biological Process:regulation of transcription, DNA-templated, Molecular Function:DNA-binding transcription factor activity	NA	NA
HF09405-RA	-2.17531	-0.667945	0.00587435	0.0383726	Downregulated	1	KanvsSko	MD06G1208600, MD14G1219000	calcium sensing receptor	AT5G23060.1	CaS	NA	NA	NA	NA
HF09660-RA	-2.73106	2.73883	0.00106514	0.010036	Downregulated	1	KanvsSko	MD03G1002100, MD11G1002100, MD12G1002700, MD14G1002000	TATA binding protein 1	AT3G13445.1	TBP1, TFIID-1	GO:0003677, GO:0006352	Molecular Function:DNA binding, Biological Process:DNA-templated transcription, initiation	ko05203, ko01522, ko03022, ko05166, ko05016, ko05165	Viral carcinogenesis, Endocrine resistance, Basal transcription factors, Human T-cell leukemia virus 1 infection, Huntington disease, Human papillomavirus infection
HF09842-RA	-4.07422	-1.21683	4.49e-06	9.98e-05	Downregulated	1	KanvsSko	MD00G1020300, MD00G1020400, MD00G1020500, MD00G1020700, MD00G1021100, MD00G1125900, MD00G1126000, MD00G1126100, MD00G1158700, MD01G1188900, MD01G1189200, MD01G1189300, MD01G1189700, MD01G1190100, MD01G1190500, MD01G1191400, MD02G1098200, MD02G1099000, MD02G1101700, MD02G1260000, MD02G1260200, MD02G1260400, MD02G1278900, MD04G1015000, MD04G1015300, MD04G1022500, MD04G1022900, MD04G1027100, MD04G10…	disease resistance protein (TIR-NBS-LRR class), putative	AT5G17680.1		GO:0043531	Molecular Function:ADP binding	NA	NA
HF09976-RA	-3.14099	0.902218	0.00152163	0.013371	Downregulated	1	KanvsSko	MD10G1001400	Galactosyltransferase family protein	AT1G33430.1		GO:0008378, GO:0006486, GO:0016020	Molecular Function:galactosyltransferase activity, Biological Process:protein glycosylation, Cellular Component:membrane	ko01522	Endocrine resistance
HF10183-RA	-2.78097	1.51768	3.01e-09	1.78e-07	Downregulated	1	KanvsSko	MD05G1004900, MD06G1018000, MD09G1258600, MD09G1267800	translation elongation factor Ts (EF-Ts), putative	AT4G11120.1		GO:0003746, GO:0006414	Molecular Function:translation elongation factor activity, Biological Process:translational elongation	NA	NA
HF10589-RA	-5.44767	2.82916	0.00161574	0.0140167	Downregulated	1	KanvsSko	MD00G1020000, MD00G1131100, MD02G1054400, MD02G1116100, MD04G1035100, MD05G1131900, MD05G1132000, MD05G1142600, MD05G1147500, MD05G1148200, MD05G1150900, MD07G1019600, MD08G1045800, MD08G1229600, MD10G1131200, MD10G1137500, MD11G1064500, MD12G1127500	disease resistance protein (TIR-NBS-LRR class)	AT1G69550.1		GO:0005515, GO:0007165	Molecular Function:protein binding, Biological Process:signal transduction	NA	NA
HF10600-RA	-2.87857	2.65967	0.00240251	0.0193046	Downregulated	1	KanvsSko	MD04G1035400, MD05G1094900, MD05G1135500, MD05G1136000, MD05G1137300, MD05G1138200, MD05G1142700, MD05G1145300, MD10G1140800	Calcium-binding EF hand family protein	AT1G21630.1		GO:0005509	Molecular Function:calcium ion binding	NA	NA
HF10603-RA	-3.50982	1.35559	0.00823736	0.0492734	Downregulated	1	KanvsSko	MD04G1035400, MD05G1094900, MD05G1135500, MD05G1136000, MD05G1137300, MD05G1138200, MD05G1142700, MD05G1145300, MD10G1140800	Calcium-binding EF hand family protein	AT1G21630.1		GO:0005509	Molecular Function:calcium ion binding	NA	NA
HF10608-RA	-3.11466	1.27327	0.00773457	0.0469512	Downregulated	1	KanvsSko	MD05G1138800, MD10G1141700, MD11G1014300, MD11G1014400	CCAAT-binding factor	AT2G17250.1	EMB2762	GO:0042254	Biological Process:ribosome biogenesis	ko01522	Endocrine resistance
HF10893-RA	-2.14277	2.2925	2.93e-07	9.41e-06	Downregulated	1	KanvsSko	MD05G1176900, MD05G1177000, MD10G1165500	NHL domain-containing protein	AT3G07060.1	emb1974	GO:0009055	Molecular Function:electron transfer activity	NA	NA
HF11419-RA	-2.97806	-0.83325	0.00421434	0.0299897	Downregulated	1	KanvsSko	MD05G1236400, MD10G1213400	Aldolase-type TIM barrel family protein	AT1G79500.4	AtkdsA1	GO:0005737, GO:0009058, GO:0008676, GO:0003824	Cellular Component:cytoplasm, Biological Process:biosynthetic process, Molecular Function:3-deoxy-8-phosphooctulonate synthase activity, Molecular Function:catalytic activity	ko01522, ko00540	Endocrine resistance, Lipopolysaccharide biosynthesis
HF12218-RA	-2.06105	0.382566	0.000933963	0.0090579	Downregulated	1	KanvsSko	MD00G1199400, MD02G1304800, MD05G1336900, MD12G1083100, MD12G1176300, MD14G1078200	eukaryotic translation initiation factor 3E	AT3G57290.1	EIF3E, TIF3E1, ATEIF3E-1, INT-6, ATINT6, INT6	NA	NA	ko01522, ko03013, ko05160	Endocrine resistance, RNA transport, Hepatitis C
HF12683-RA	-4.41765	-0.328621	0.00218299	0.0178745	Downregulated	1	KanvsSko	MD02G1038100, MD08G1142500, MD08G1147800, MD12G1175200, MD12G1175700, MD12G1176400, MD15G1123700	plant natriuretic peptide A	AT2G18660.1	PNP-A	NA	NA	NA	NA
HF12868-RA	-2.27254	4.42411	0.000109024	0.00154568	Downregulated	1	KanvsSko	MD08G1123100, MD15G1100800, MD15G1101900, MD15G1102000, MD15G1102100	ABC1 family protein	AT5G24810.1		NA	NA	ko01522	Endocrine resistance
HF12873-RA	-3.56239	-1.13422	5.32e-05	0.000840392	Downregulated	1	KanvsSko	MD08G1121300, MD11G1219300, MD15G1100100	NAC domain containing protein 38	AT2G24430.2	ANAC039	GO:0003677, GO:0006355	Molecular Function:DNA binding, Biological Process:regulation of transcription, DNA-templated	NA	NA
HF13356-RA	-2.0182	3.44468	0.0014417	0.012817	Downregulated	1	KanvsSko	MD00G1143300, MD15G1038900, MD15G1039000, MD15G1039100	TBP-associated factor 5	AT5G25150.1	TAF5	GO:0005515	Molecular Function:protein binding	ko03022, ko01522	Basal transcription factors, Endocrine resistance
HF13772-RA	-5.57365	6.11329	5.07e-05	0.000806472	Downregulated	1	KanvsSko	MD03G1171500, MD07G1232900, MD11G1189000, MD12G1089500	Glycosyl hydrolase superfamily protein	AT4G16260.1		GO:0004553, GO:0005975	Molecular Function:hydrolase activity, hydrolyzing O-glycosyl compounds, Biological Process:carbohydrate metabolic process	NA	NA
HF13793-RA	-2.00711	1.72483	0.00267968	0.0210661	Downregulated	1	KanvsSko	MD00G1200900, MD11G1191200, MD13G1157300, MD17G1197500	UDP-Glycosyltransferase superfamily protein	AT3G15940.2		NA	NA	NA	NA
HF14268-RA	-2.06167	2.22591	0.00500072	0.0341273	Downregulated	1	KanvsSko	MD07G1064200, MD07G1064300, MD07G1064400, MD07G1065000, MD07G1065100, MD07G1065200, MD07G1065300, MD12G1024000, MD12G1034700, MD14G1021300, MD14G1021400	alpha/beta-Hydrolases superfamily protein	AT2G36290.1		NA	NA	NA	NA
HF14284-RA	-4.44033	0.757728	0.00498479	0.0340276	Downregulated	1	KanvsSko	MD02G1248100, MD02G1248200, MD02G1248500, MD07G1067600, MD07G1067700, MD07G1068000	UDP-Glycosyltransferase superfamily protein	AT5G65550.1		GO:0016758	Molecular Function:transferase activity, transferring hexosyl groups	NA	NA
HF14468-RA	-2.48869	2.29715	0.000166057	0.00219401	Downregulated	1	KanvsSko	MD02G1224900, MD07G1088800, MD07G1089000, MD07G1089100, MD07G1089700, MD07G1089800, MD07G1089900, MD07G1090600	FUNCTIONS IN: molecular_function unknown
HF14469-RA	-3.73207	0.249397	2.31e-05	0.000412568	Downregulated	1	KanvsSko	MD02G1224900, MD07G1088800, MD07G1089000, MD07G1089100, MD07G1089700, MD07G1089800, MD07G1089900, MD07G1090600	FUNCTIONS IN: molecular_function unknown
HF14738-RA	-2.26941	-0.829708	0.00619803	0.039884	Downregulated	1	KanvsSko	MD02G1205300, MD07G1121800	FUNCTIONS IN: molecular_function unknown
HF15239-RA	-4.2676	1.74156	0.00244944	0.0196085	Downregulated	1	KanvsSko	MD01G1048400, MD01G1051800, MD01G1051900, MD01G1149300, MD05G1127400, MD05G1127600, MD05G1127900, MD05G1128000, MD05G1128100, MD05G1308600, MD05G1308800, MD09G1089200, MD09G1089800, MD09G1090200, MD10G1131300, MD17G1079200	O-methyltransferase family protein	AT4G35160.1		GO:0008171, GO:0046983, GO:0008168	Molecular Function:O-methyltransferase activity, Molecular Function:protein dimerization activity, Molecular Function:methyltransferase activity	NA	NA
HF15441-RA	-3.18115	-0.810797	0.000449338	0.00499593	Downregulated	1	KanvsSko	MD00G1012100, MD00G1013800, MD00G1043900, MD00G1048100, MD00G1048300, MD00G1062600, MD00G1062800, MD00G1079100, MD00G1080000, MD00G1105400, MD00G1150400, MD00G1178900, MD00G1192900, MD00G1214300, MD01G1096400, MD01G1097800, MD01G1100900, MD01G1112000, MD01G1112100, MD01G1132000, MD01G1132100, MD01G1150100, MD01G1150200, MD01G1150600, MD01G1150900, MD01G1151200, MD01G1151300, MD01G1151600, MD01G11…	Leucine-rich repeat protein kinase family protein	AT3G47570.1		GO:0005515	Molecular Function:protein binding	NA	NA
HF15749-RA	-4.13551	1.37946	0.00163965	0.0141764	Downregulated	1	KanvsSko	MD04G1190900, MD11G1070000, MD13G1147700, MD16G1147600	galactinol synthase 2	AT1G56600.1	AtGolS2, GolS2	GO:0006012, GO:0016757, GO:0047216	Biological Process:galactose metabolic process, Molecular Function:transferase activity, transferring glycosyl groups, Molecular Function:inositol 3-alpha-galactosyltransferase activity	ko00052	Galactose metabolism
HF15767-RA	-7.58703	-0.718139	1.65e-11	1.61e-09	Downregulated	1	KanvsSko	NA	NA	NA	NA	GO:0003676	Molecular Function:nucleic acid binding	NA	NA
HF16033-RA	-4.68218	4.21789	6.22e-05	0.000961154	Downregulated	1	KanvsSko	MD04G1225200, MD04G1225300, MD04G1225400, MD12G1241900, MD12G1242000	pathogenesis-related 4	AT3G04720.1	PR4, HEL, PR-4	GO:0050832, GO:0042742	Biological Process:defense response to fungus, Biological Process:defense response to bacterium	NA	NA
HF16068-RA	-2.41548	1.19811	5.6e-06	0.000120683	Downregulated	1	KanvsSko	MD00G1175400, MD04G1228000, MD05G1092600, MD05G1248300, MD05G1346300, MD10G1228900, MD10G1322700, MD10G1338300, MD15G1415400, MD17G1134000	thioredoxin O1	AT2G35010.2	ATO1, TO1	GO:0015035, GO:0045454, GO:0006662	Molecular Function:protein disulfide oxidoreductase activity, Biological Process:cell redox homeostasis, Biological Process:glycerol ether metabolic process	NA	NA
HF16785-RA	-3.22112	3.7491	0.000626852	0.00655996	Downregulated	1	KanvsSko	NA		AT5G47280.1		NA	NA	NA	NA
HF16918-RA	-2.08663	9.52623	0.000386875	0.00440775	Downregulated	1	KanvsSko	MD02G1317500, MD02G1317800, MD03G1021200, MD07G1003600, MD07G1003700, MD07G1003900, MD07G1004500, MD11G1023100	lipoxygenase 2	AT3G45140.1	LOX2, ATLOX2	GO:0055114, GO:0005515, GO:0016491, GO:0016702, GO:0046872	Biological Process:oxidation-reduction process, Molecular Function:protein binding, Molecular Function:oxidoreductase activity, Molecular Function:oxidoreductase activity, acting on single donors with incorporation of molecular oxygen, incorporation of two atoms of oxygen, Molecular Function:metal ion binding	ko00591, ko00592	Linoleic acid metabolism, alpha-Linolenic acid metabolism
HF17187-RA	-2.75623	-0.946019	0.00110982	0.0103737	Downregulated	1	KanvsSko	MD05G1176800, MD08G1224900, MD15G1418000, MD15G1418100	plantacyanin	AT2G02850.1	ARPN	GO:0009055	Molecular Function:electron transfer activity	NA	NA
HF17207-RA	-3.76136	1.70232	0.00310742	0.0236146	Downregulated	1	KanvsSko	NA		AT5G24350.2		GO:0003676	Molecular Function:nucleic acid binding	ko01522	Endocrine resistance
HF17308-RA	-4.16001	0.23255	0.000940748	0.0091041	Downregulated	1	KanvsSko	NA		AT1G76680.1		GO:0055114, GO:0016491, GO:0003824, GO:0010181	Biological Process:oxidation-reduction process, Molecular Function:oxidoreductase activity, Molecular Function:catalytic activity, Molecular Function:FMN binding	ko00592	alpha-Linolenic acid metabolism
HF17960-RA	-2.55688	-0.319821	0.00141551	0.0126407	Downregulated	1	KanvsSko	MD00G1026500, MD00G1028000, MD00G1158300, MD00G1158500, MD02G1024400, MD02G1026100, MD02G1031800, MD02G1031900, MD02G1038500, MD02G1038600, MD02G1039200, MD02G1041300, MD02G1041700, MD02G1043800, MD02G1052300, MD02G1052800, MD02G1053100, MD02G1055200, MD02G1063300, MD02G1063400, MD02G1097400, MD02G1106700, MD02G1109700, MD02G1112400, MD02G1112700, MD02G1113200, MD02G1217400, MD02G1307200, MD04G10…	Disease resistance protein (TIR-NBS-LRR class) family	AT5G36930.1		GO:0007165, GO:0005515	Biological Process:signal transduction, Molecular Function:protein binding	NA	NA
HF18005-RA	-2.43983	2.06581	6.53e-05	0.000998791	Downregulated	1	KanvsSko	MD03G1228000, MD05G1338700, MD10G1293700, MD11G1247400, MD17G1239300	Concanavalin A-like lectin protein kinase family protein	AT4G04960.1		GO:0004672, GO:0030246, GO:0005524, GO:0006468	Molecular Function:protein kinase activity, Molecular Function:carbohydrate binding, Molecular Function:ATP binding, Biological Process:protein phosphorylation	NA	NA
HF18138-RA	-2.11886	2.74959	0.000271947	0.00328691	Downregulated	1	KanvsSko	MD00G1080400, MD03G1229800, MD05G1272100, MD10G1276700, MD11G1250300, MD12G1168900	BEST Arabidopsis thaliana protein match is: mucin-related (TAIR:AT2G02880.1)
HF18168-RA	-2.45167	0.414858	4.72e-06	0.000104463	Downregulated	1	KanvsSko	MD02G1301600, MD02G1301800, MD07G1022300, MD10G1272600, MD17G1282900	BEST Arabidopsis thaliana protein match is: eukaryotic initiation factor 4A-III (TAIR:AT3G19760.1)
HF18759-RA	-2.88694	-0.850033	0.000968248	0.00929612	Downregulated	1	KanvsSko	MD15G1189600	nudix hydrolase homolog 20	AT5G19460.1	atnudt20, NUDT20	NA	NA	NA	NA
HF19139-RA	-2.68641	-1.35599	0.00325135	0.0244806	Downregulated	1	KanvsSko	NA	NA	NA	NA	NA	NA	NA	NA
HF19219-RA	-2.13347	2.05442	0.00295275	0.0226963	Downregulated	1	KanvsSko	MD02G1119800, MD02G1119900, MD15G1233700, MD15G1234000	Calcium-dependent phosphotriesterase superfamily protein	AT3G51430.1	YLS2, SSL5	GO:0009058, GO:0016844	Biological Process:biosynthetic process, Molecular Function:strictosidine synthase activity	NA	NA
HF19916-RA	-2.22256	1.13129	0.00044747	0.0049816	Downregulated	1	KanvsSko	NA	NA	NA	NA	NA	NA	NA	NA
HF20233-RA	-2.75512	1.91052	0.000357542	0.00413375	Downregulated	1	KanvsSko	MD02G1056400, MD12G1051000, MD14G1049700, MD15G1189400	alpha/beta-Hydrolases superfamily protein	AT3G24420.1		NA	NA	NA	NA
HF20604-RA	-3.56156	-1.13946	0.00279693	0.0217492	Downregulated	1	KanvsSko	MD14G1086500, MD14G1086600	basic helix-loop-helix (bHLH) DNA-binding superfamily protein	AT3G56970.1	BHLH038, ORG2	GO:0006357, GO:0003677, GO:0046983	Biological Process:regulation of transcription by RNA polymerase II, Molecular Function:DNA binding, Molecular Function:protein dimerization activity	NA	NA
HF21140-RA	-2.20528	0.978155	0.00012752	0.00176999	Downregulated	1	KanvsSko	MD02G1189800, MD08G1032200, MD15G1028900	peroxin 11A	AT1G47750.1	PEX11A	GO:0016559, GO:0005779	Biological Process:peroxisome fission, Cellular Component:integral component of peroxisomal membrane	NA	NA
HF21292-RA	-2.05325	1.66543	0.00439688	0.0309979	Downregulated	1	KanvsSko	MD08G1052300, MD15G1043200, MD17G1215500	VQ motif-containing protein	AT1G80450.1		NA	NA	NA	NA
HF21836-RA	-2.35049	-0.403662	0.00588321	0.0384037	Downregulated	1	KanvsSko	MD08G1121600, MD08G1168600, MD15G1353800, MD15G1354100	flavonol synthase 1	AT5G08640.2	FLS1	GO:0055114, GO:0016491	Biological Process:oxidation-reduction process, Molecular Function:oxidoreductase activity	ko00941	Flavonoid biosynthesis
HF21943-RA	-3.8285	2.18356	2.43e-13	3.36e-11	Downregulated	1	KanvsSko	MD08G1131800, MD08G1134300, MD15G1109400, MD15G1109500, MD17G1229000, MD17G1229100	FASCICLIN-like arabinogalactan protein 14 precursor	AT3G12660.1	FLA14	NA	NA	NA	NA
HF22066-RA	-2.85716	1.31477	0.0013315	0.0120236	Downregulated	1	KanvsSko	MD03G1108600, MD03G1210200, MD04G1045900, MD04G1247500, MD05G1339000, MD06G1106700, MD11G1200200, MD12G1262900, MD13G1258200, MD14G1129300, MD15G1353900, MD16G1190800	Ribosomal L38e protein family	AT3G59540.1		GO:0005622, GO:0003735, GO:0005840, GO:0006412	Cellular Component:intracellular, Molecular Function:structural constituent of ribosome, Cellular Component:ribosome, Biological Process:translation	ko03010, ko01522	Ribosome, Endocrine resistance
HF22776-RA	-2.10538	2.51838	0.00716198	0.0442086	Downregulated	1	KanvsSko	MD05G1207600, MD05G1207900, MD05G1208000, MD06G1195800, MD10G1177500, MD10G1194700, MD13G1069400, MD14G1202900, MD16G1069800	Protein of unknown function (DUF962)	AT1G18720.1		NA	NA	NA	NA
HF23149-RA	-3.5884	1.40685	0.000122717	0.00171253	Downregulated	1	KanvsSko	NA	NA	NA	NA	NA	NA	NA	NA
HF23474-RA	-3.78264	6.55997	0.000774028	0.00777249	Downregulated	1	KanvsSko	MD01G1071700, MD01G1211800, MD01G1212900, MD01G1213100, MD01G1213300, MD07G1129800, MD07G1282300, MD07G1282500, MD07G1282800, MD07G1282900	chitinase A	AT5G24090.1	ATCHIA, CHIA	GO:0004553, GO:0005975	Molecular Function:hydrolase activity, hydrolyzing O-glycosyl compounds, Biological Process:carbohydrate metabolic process	ko00520	Amino sugar and nucleotide sugar metabolism
HF23799-RA	-4.64693	-0.746343	0.000542321	0.00584841	Downregulated	1	KanvsSko	MD01G1176400, MD07G1247200	Cupredoxin superfamily protein	AT5G07475.1		GO:0009055	Molecular Function:electron transfer activity	NA	NA
HF24570-RA	-3.96962	4.8316	1.68e-06	4.25e-05	Downregulated	1	KanvsSko	MD00G1215000, MD05G1007900, MD06G1223500, MD06G1223700, MD06G1224000, MD06G1224100, MD06G1227300, MD09G1254200, MD10G1005200, MD10G1005900, MD14G1232400, MD14G1232700, MD14G1232800, MD14G1232900, MD14G1233000, MD15G1116500, MD15G1255300	S-adenosyl-L-methionine-dependent methyltransferases superfamily protein	AT1G15125.1		GO:0008168	Molecular Function:methyltransferase activity	NA	NA
HF25497-RA	-3.21268	-0.473385	0.00581116	0.0380681	Downregulated	1	KanvsSko	MD07G1234100, MD11G1053400	response regulator 16	AT2G40670.1	ARR16, RR16	GO:0000160	Biological Process:phosphorelay signal transduction system	ko04075	Plant hormone signal transduction
HF26272-RA	-4.09221	0.31552	0.00477984	0.0329685	Downregulated	1	KanvsSko	NA	NA	NA	NA	NA	NA	NA	NA
HF26286-RA	-3.59125	-0.624865	0.00401596	0.0289286	Downregulated	1	KanvsSko	NA	NA	NA	NA	NA	NA	NA	NA
HF26534-RA	-3.97045	1.11395	0.000900463	0.00879578	Downregulated	1	KanvsSko	MD03G1292500, MD09G1247200, MD11G1160200, MD13G1088200, MD13G1160500, MD13G1160600, MD13G1160700, MD13G1160900, MD13G1161100, MD13G1161300, MD13G1161400, MD13G1161700, MD16G1088600, MD16G1160000, MD16G1160100, MD16G1160300, MD16G1160400, MD16G1160500, MD16G1160600, MD16G1160700, MD16G1161100, MD16G1161400, MD16G1161500	MLP-like protein 423	AT1G24020.2	MLP423	GO:0006952	Biological Process:defense response	NA	NA
HF26545-RA	-2.05161	5.56493	0.000977551	0.00936454	Downregulated	1	KanvsSko	MD03G1292500, MD09G1247200, MD11G1160200, MD13G1088200, MD13G1160500, MD13G1160600, MD13G1160700, MD13G1160900, MD13G1161100, MD13G1161300, MD13G1161400, MD13G1161700, MD16G1088600, MD16G1160000, MD16G1160100, MD16G1160300, MD16G1160400, MD16G1160500, MD16G1160600, MD16G1160700, MD16G1161100, MD16G1161400, MD16G1161500	MLP-like protein 423	AT1G24020.2	MLP423	GO:0006952	Biological Process:defense response	NA	NA
HF26697-RA	-3.46499	3.93526	0.00653027	0.0414472	Downregulated	1	KanvsSko	MD13G1177400, MD13G1177500, MD16G1179300, MD16G1179400, MD16G1179500	pyruvate orthophosphate dikinase	AT4G15530.6	PPDK	GO:0016301, GO:0050242, GO:0016310, GO:0003824, GO:0005524, GO:0006090, GO:0016772	Molecular Function:kinase activity, Molecular Function:pyruvate, phosphate dikinase activity, Biological Process:phosphorylation, Molecular Function:catalytic activity, Molecular Function:ATP binding, Biological Process:pyruvate metabolic process, Molecular Function:transferase activity, transferring phosphorus-containing groups	ko00620, ko00720, ko00710	Pyruvate metabolism, Carbon fixation pathways in prokaryotes, Carbon fixation in photosynthetic organisms
HF27438-RA	-4.71651	1.85671	0.00015139	0.00203459	Downregulated	1	KanvsSko	MD00G1044300, MD02G1170500, MD09G1174800, MD15G1282200	unknown protein
HF27680-RA	-3.37443	0.578435	0.00154483	0.0135316	Downregulated	1	KanvsSko	MD02G1137700, MD15G1251500	Cytochrome P450 superfamily protein	AT4G36380.1	ROT3	GO:0004497, GO:0055114, GO:0016705, GO:0020037, GO:0005506	Molecular Function:monooxygenase activity, Biological Process:oxidation-reduction process, Molecular Function:oxidoreductase activity, acting on paired donors, with incorporation or reduction of molecular oxygen, Molecular Function:heme binding, Molecular Function:iron ion binding	ko00905, ko01522	Brassinosteroid biosynthesis, Endocrine resistance
HF28008-RA	-3.50037	-0.0631049	0.00123033	0.0112837	Downregulated	1	KanvsSko	MD04G1116300, MD12G1132000	ABC-2 type transporter family protein	AT2G37360.1		GO:0016020	Cellular Component:membrane	NA	NA
HF28117-RA	-2.73676	0.55968	0.000594275	0.00629561	Downregulated	1	KanvsSko	MD03G1251400, MD11G1269300, MD11G1269400	Kunitz family trypsin and protease inhibitor protein	AT1G17860.1		GO:0004866	Molecular Function:endopeptidase inhibitor activity	NA	NA
HF28135-RA	-4.02455	0.676708	9.72e-06	0.000196138	Downregulated	1	KanvsSko	MD03G1251500, MD05G1292600, MD06G1038700, MD11G1271400, MD11G1272000, MD11G1272100, MD11G1272300, MD11G1272400, MD11G1272500	senescence-related gene 1	AT1G17020.1	SRG1, ATSRG1	GO:0055114, GO:0016491	Biological Process:oxidation-reduction process, Molecular Function:oxidoreductase activity	NA	NA
HF28283-RA	-3.42823	2.57735	0.00560664	0.0370343	Downregulated	1	KanvsSko	MD04G1208100, MD11G1287900, MD12G1222100, MD13G1184800, MD13G1184900, MD16G1185000, MD16G1185100, MD16G1185300	Eukaryotic aspartyl protease family protein	AT1G03220.1		GO:0004190, GO:0006508	Molecular Function:aspartic-type endopeptidase activity, Biological Process:proteolysis	NA	NA
HF29513-RA	-3.80667	2.40312	0.00675387	0.0425196	Downregulated	1	KanvsSko	MD09G1092400, MD17G1082500	transferases
HF29682-RA	-3.23617	0.678046	0.000170907	0.00225003	Downregulated	1	KanvsSko	MD09G1073000, MD17G1064400	B12D protein	AT3G29970.1		NA	NA	NA	NA
HF29878-RA	-2.04137	2.68652	0.000145636	0.00196956	Downregulated	1	KanvsSko	MD06G1074100	peroxisomal 3-ketoacyl-CoA thiolase 4	AT1G04710.1	KAT1, PKT4	GO:0016747, GO:0003824	Molecular Function:transferase activity, transferring acyl groups other than amino-acyl groups, Molecular Function:catalytic activity	ko04146, ko00280, ko00592, ko01040, ko00071, ko03320	Peroxisome, Valine, leucine and isoleucine degradation, alpha-Linolenic acid metabolism, Biosynthesis of unsaturated fatty acids, Fatty acid degradation, PPAR signaling pathway
HF30543-RA	-2.10442	1.28474	0.00328067	0.0246499	Downregulated	1	KanvsSko	MD10G1206900, MD10G1207800	Curculin-like (mannose-binding) lectin family protein	AT5G18470.1		GO:0048544, GO:0004674, GO:0004672, GO:0006468	Biological Process:recognition of pollen, Molecular Function:protein serine/threonine kinase activity, Molecular Function:protein kinase activity, Biological Process:protein phosphorylation	NA	NA
HF30550-RA	-3.22248	-1.18154	0.000106091	0.0015099	Downregulated	1	KanvsSko	NA	NA	NA	NA	NA	NA	NA	NA
HF30638-RA	-2.67091	-0.922093	0.0053433	0.0357749	Downregulated	1	KanvsSko	NA	NA	NA	NA	NA	NA	NA	NA
HF31212-RA	-2.10133	4.09439	0.00684741	0.042939	Downregulated	1	KanvsSko	MD09G1101300, MD17G1084200	protein serine/threonine kinases
HF31352-RA	-2.36384	-0.231506	0.00112514	0.0104941	Downregulated	1	KanvsSko	MD13G1044600, MD15G1282500, MD16G1046000	bZIP transcription factor family protein	AT1G68640.1	PAN	GO:0006355, GO:0003700	Biological Process:regulation of transcription, DNA-templated, Molecular Function:DNA-binding transcription factor activity	ko04075, ko01522	Plant hormone signal transduction, Endocrine resistance
HF31896-RA	-3.53498	3.78436	0.00013212	0.00182014	Downregulated	1	KanvsSko	MD05G1017100, MD05G1017400, MD10G1016800	pathogenesis-related family protein	AT1G78780.2		NA	NA	NA	NA
HF31930-RA	-2.79035	0.210298	3.31e-06	7.73e-05	Downregulated	1	KanvsSko	NA	NA	NA	NA	NA	NA	NA	NA
HF32305-RA	-4.55361	3.55923	0.000422859	0.00475684	Downregulated	1	KanvsSko	MD00G1203200, MD05G1263100, MD05G1327700, MD05G1332300, MD05G1332400, MD05G1332700, MD05G1332900, MD05G1333400, MD05G1333500, MD05G1333700, MD05G1334000, MD06G1069700, MD10G1307900, MD10G1308600, MD10G1308700	S-locus lectin protein kinase family protein	AT1G11410.1		GO:0006468, GO:0004672	Biological Process:protein phosphorylation, Molecular Function:protein kinase activity	NA	NA
HF33039-RA	-2.06634	1.52176	0.000125535	0.00174808	Downregulated	1	KanvsSko	MD03G1031200, MD09G1021100, MD09G1021300, MD17G1021300	Pentatricopeptide repeat (PPR) superfamily protein	AT4G35850.1		GO:0005524, GO:0003677, GO:0003824, GO:0005694, GO:0006259, GO:0000737	Molecular Function:ATP binding, Molecular Function:DNA binding, Molecular Function:catalytic activity, Cellular Component:chromosome, Biological Process:DNA metabolic process, Biological Process:DNA catabolic process, endonucleolytic	NA	NA
HF33144-RA	-2.29508	2.67914	4.29e-05	0.000701776	Downregulated	1	KanvsSko	MD08G1151200, MD09G1034200, MD17G1034700	Prenyltransferase family protein	AT5G40280.1	ERA1, ATFTB, WIG	GO:0018343, GO:0005965, GO:0003824	Biological Process:protein farnesylation, Cellular Component:protein farnesyltransferase complex, Molecular Function:catalytic activity	ko01522, ko00900	Endocrine resistance, Terpenoid backbone biosynthesis
HF33414-RA	-2.06287	1.658	6.81e-06	0.000143764	Downregulated	1	KanvsSko	MD09G1072600, MD17G1063100, MD17G1063300, MD17G1063700	unknown protein
HF33418-RA	-3.8998	1.4042	0.00063608	0.0066377	Downregulated	1	KanvsSko	MD09G1073000, MD17G1064400	B12D protein	AT3G29970.1		NA	NA	NA	NA
HF34310-RA	-7.53981	-0.897609	1.45e-10	1.12e-08	Downregulated	1	KanvsSko	MD09G1048800	CONTAINS InterPro DOMAIN/s: 3-dehydroquinate synthase, prokaryotic-type (InterPro:IPR002812)
HF34580-RA	-2.9478	-0.339262	0.00291502	0.0224917	Downregulated	1	KanvsSko	MD01G1113000, MD08G1238500, MD08G1238700, MD15G1304300, MD15G1430500	magnesium transporter 6	AT3G58970.1	MGT6, MRS2-4	NA	NA	ko01522	Endocrine resistance
HF35042-RA	-3.68096	4.07677	8.43e-06	0.000172546	Downregulated	1	KanvsSko	MD00G1163400, MD05G1360700, MD07G1217200, MD08G1191400	oligopeptide transporter	AT4G16370.1	ATOPT3, OPT3	GO:0055085	Biological Process:transmembrane transport	NA	NA
HF36326-RA	-2.06501	0.914814	0.000205786	0.00262097	Downregulated	1	KanvsSko	MD10G1053900, MD12G1040000	ARM repeat superfamily protein	AT5G06350.1		NA	NA	ko01522	Endocrine resistance
HF36333-RA	-2.49174	1.00987	5.06e-06	0.000110812	Downregulated	1	KanvsSko	MD00G1201900, MD00G1202100, MD02G1013900, MD02G1014800, MD02G1015000, MD02G1015200, MD06G1016200, MD06G1016500, MD06G1017700, MD06G1018100, MD06G1018200, MD06G1018400, MD06G1018700, MD06G1018800, MD06G1019000, MD06G1019100, MD06G1019300, MD06G1020400, MD06G1020700, MD06G1020800, MD06G1020900, MD09G1262100, MD12G1038300, MD12G1039200, MD12G1039300, MD12G1039400	HXXXD-type acyl-transferase family protein	AT5G17540.1		GO:0016747	Molecular Function:transferase activity, transferring acyl groups other than amino-acyl groups	ko01522	Endocrine resistance
HF36465-RA	-6.52693	3.18416	1.01e-06	2.73e-05	Downregulated	1	KanvsSko	MD12G1023400, MD14G1020400	Purple acid phosphatases superfamily protein	AT3G52780.1	ATPAP20, PAP20	GO:0016787, GO:0005515, GO:0046872, GO:0003993	Molecular Function:hydrolase activity, Molecular Function:protein binding, Molecular Function:metal ion binding, Molecular Function:acid phosphatase activity	ko01522	Endocrine resistance
HF38561-RA	-2.77981	1.76212	0.00210149	0.0173117	Downregulated	1	KanvsSko	MD03G1063500, MD03G1063600, MD03G1063700, MD04G1176400, MD04G1237900, MD04G1238200, MD04G1238300, MD04G1238400, MD09G1069300, MD09G1069400, MD11G1067200, MD11G1070300, MD11G1153300, MD12G1190700, MD12G1256100, MD12G1256200, MD12G1256400, MD12G1256500, MD17G1060300, MD17G1061900, MD17G1062100, MD17G1062200, MD17G1062300, MD17G1063000, MD17G1063200, MD17G1063600	Malectin/receptor-like protein kinase family protein	AT3G51550.1	FER	GO:0005524	Molecular Function:ATP binding	NA	NA
HF38770-RA	-2.02345	0.311755	0.00182603	0.0154364	Downregulated	1	KanvsSko	MD09G1042700, MD17G1044100	methyltransferases	AT3G28460.1		NA	NA	NA	NA
HF38916-RA	-2.1498	4.35131	0.000167973	0.002215	Downregulated	1	KanvsSko	MD01G1055400, MD06G1081100, MD07G1139900, MD14G1102700, MD14G1102800, MD14G1103000, MD17G1025600	C2 calcium/lipid-binding plant phosphoribosyltransferase family protein	AT4G11610.1		NA	NA	NA	NA
HF39375-RA	-2.05919	3.0624	1.34e-06	3.48e-05	Downregulated	1	KanvsSko	MD05G1030700	tRNAHis guanylyltransferase	AT2G31580.1		GO:0006400, GO:0006355, GO:0000287, GO:0003677, GO:0008193	Biological Process:tRNA modification, Biological Process:regulation of transcription, DNA-templated, Molecular Function:magnesium ion binding, Molecular Function:DNA binding, Molecular Function:tRNA guanylyltransferase activity	ko01522	Endocrine resistance
HF39543-RA	-2.33996	1.09485	0.000395579	0.00449106	Downregulated	1	KanvsSko	MD05G1045700, MD10G1052700	Polynucleotide adenylyltransferase family protein	AT1G22660.1		NA	NA	NA	NA
HF39938-RA	-2.24501	1.90657	0.00445577	0.0313358	Downregulated	1	KanvsSko	MD03G1044500, MD11G1047400	BRI1 like	AT1G55610.2	BRL1	GO:0005524, GO:0006468, GO:0004672, GO:0005515	Molecular Function:ATP binding, Biological Process:protein phosphorylation, Molecular Function:protein kinase activity, Molecular Function:protein binding	NA	NA
HF40023-RA	-3.25501	0.4655	7.93e-09	4.02e-07	Downregulated	1	KanvsSko	MD03G1055100, MD04G1053700, MD11G1036500	novel plant snare 11	AT2G35190.1	NPSN11, ATNPSN11, NSPN11	NA	NA	ko01522	Endocrine resistance
HF40297-RA	-3.36868	0.0165902	0.00129504	0.011756	Downregulated	1	KanvsSko	MD00G1012800, MD00G1012900, MD00G1013000, MD00G1013300, MD03G1090900, MD03G1091100, MD03G1091300, MD03G1091400, MD03G1091500, MD03G1091700, MD03G1091800, MD03G1091900, MD09G1157800, MD10G1279300, MD13G1264000, MD13G1264100, MD13G1264200, MD13G1264500, MD16G1093000, MD16G1093100, MD16G1265300, MD16G1265500, MD17G1143800	Glucose-methanol-choline (GMC) oxidoreductase family protein	AT1G73050.1		GO:0016614, GO:0055114, GO:0050660	Molecular Function:oxidoreductase activity, acting on CH-OH group of donors, Biological Process:oxidation-reduction process, Molecular Function:flavin adenine dinucleotide binding	ko00460	Cyanoamino acid metabolism
HF40375-RA	-3.20027	-1.00786	6.38e-05	0.000981935	Downregulated	1	KanvsSko	MD05G1199400	RING/U-box superfamily protein	AT1G04360.1		NA	NA	NA	NA
HF42209-RA	-2.46707	-0.93847	0.00341868	0.0254866	Downregulated	1	KanvsSko	MD13G1044600, MD15G1282500, MD16G1046000	bZIP transcription factor family protein	AT1G68640.1	PAN	GO:0006355, GO:0003700, GO:0006351, GO:0043565	Biological Process:regulation of transcription, DNA-templated, Molecular Function:DNA-binding transcription factor activity, Biological Process:transcription, DNA-templated, Molecular Function:sequence-specific DNA binding	ko04075, ko01522	Plant hormone signal transduction, Endocrine resistance
HF42259-RA	-3.39976	0.613235	0.000912074	0.00889237	Downregulated	1	KanvsSko	MD13G1051000, MD13G1051100, MD16G1051400	Metal-dependent phosphohydrolase	AT1G26160.1		GO:0002953	Molecular Function:5'-deoxynucleotidase activity	ko01522	Endocrine resistance
HF42276-RA	-5.70353	3.00578	0.00176515	0.0150449	Downregulated	1	KanvsSko	MD13G1053000, MD16G1052000	Peroxidase superfamily protein	AT1G68850.1		GO:0055114, GO:0020037, GO:0004601, GO:0006979	Biological Process:oxidation-reduction process, Molecular Function:heme binding, Molecular Function:peroxidase activity, Biological Process:response to oxidative stress	ko00940	Phenylpropanoid biosynthesis
HF42392-RA	-3.02676	-0.124519	2.46e-06	5.99e-05	Downregulated	1	KanvsSko	MD13G1067200, MD16G1066300	Transducin/WD40 repeat-like superfamily protein	AT1G69400.1		GO:0005515	Molecular Function:protein binding	ko01522, ko05166, ko04111, ko04110	Endocrine resistance, Human T-cell leukemia virus 1 infection, Cell cycle - yeast, Cell cycle
HF42451-RA	-2.65434	2.02969	0.00112808	0.010514	Downregulated	1	KanvsSko	MD13G1072800, MD16G1073600	phytochrome kinase substrate 1	AT2G02950.1	PKS1	GO:0009638	Biological Process:phototropism	NA	NA
HF42710-RA	-2.24511	0.389436	0.00168605	0.0144806	Downregulated	1	KanvsSko	MD10G1043700, MD12G1003600, MD13G1107100, MD14G1002500	glutamate dehydrogenase 1	AT5G18170.1	GDH1	GO:0016491, GO:0006520, GO:0055114	Molecular Function:oxidoreductase activity, Biological Process:cellular amino acid metabolic process, Biological Process:oxidation-reduction process	ko04964, ko01522, ko00250, ko00471, ko00220, ko04217, ko00910	Proximal tubule bicarbonate reclamation, Endocrine resistance, Alanine, aspartate and glutamate metabolism, D-Glutamine and D-glutamate metabolism, Arginine biosynthesis, Necroptosis, Nitrogen metabolism
HF42731-RA	-2.04379	3.05972	0.00335991	0.0251137	Downregulated	1	KanvsSko	MD10G1161400, MD10G1199300, MD10G1199500, MD13G1108900, MD13G1109000, MD13G1109100, MD13G1109200, MD13G1109300, MD13G1109400, MD13G1114400, MD13G1114800, MD16G1108700, MD16G1108800, MD16G1108900, MD16G1109100, MD16G1109300	HXXXD-type acyl-transferase family protein	AT1G24430.1		GO:0016747	Molecular Function:transferase activity, transferring acyl groups other than amino-acyl groups	NA	NA
HF43074-RA	-2.97048	1.80881	0.00055845	0.00598485	Downregulated	1	KanvsSko	MD00G1200900, MD11G1191200, MD13G1157300, MD17G1197500	UDP-Glycosyltransferase superfamily protein	AT3G15940.2		NA	NA	NA	NA
HF43075-RA	-3.09591	0.346143	0.00807585	0.0485435	Downregulated	1	KanvsSko	NA	NA	NA	NA	NA	NA	NA	NA
HF43424-RA	-3.63435	5.76341	0.00324019	0.0244168	Downregulated	1	KanvsSko	MD03G1066000, MD11G1070800	glutamine-dependent asparagine synthase 1	AT3G47340.1	ASN1, DIN6, AT-ASN1	GO:0004066, GO:0006529	Molecular Function:asparagine synthase (glutamine-hydrolyzing) activity, Biological Process:asparagine biosynthetic process	ko01522, ko00250	Endocrine resistance, Alanine, aspartate and glutamate metabolism
HF43854-RA	-5.42661	2.15053	0.000171741	0.00225756	Downregulated	1	KanvsSko	MD00G1055400, MD02G1319500, MD03G1011900, MD11G1015000	unknown protein
HF43966-RA	-2.15903	1.87911	0.000500466	0.00546641	Downregulated	1	KanvsSko	MD05G1077600, MD05G1078000, MD05G1078700, MD10G1092200, MD11G1150900	presequence protease 1	AT3G19170.1	ATPREP1, ATZNMP, PREP1	GO:0046872, GO:0003824	Molecular Function:metal ion binding, Molecular Function:catalytic activity	ko01522	Endocrine resistance
HF43971-RA	-6.39024	0.302487	2.44e-05	0.000432856	Downregulated	1	KanvsSko	MD05G1076400, MD05G1076600, MD05G1191000, MD05G1191100, MD10G1091200, MD10G1091600, MD10G1091900	carboxyesterase 13	AT3G48700.1	ATCXE13, CXE13	GO:0016787	Molecular Function:hydrolase activity	NA	NA
HF44057-RA	-4.95389	1.83738	0.000157628	0.00210636	Downregulated	1	KanvsSko	MD00G1038400, MD08G1038600, MD10G1085800	allene oxide synthase	AT5G42650.1	AOS, CYP74A, DDE2	GO:0055114, GO:0020037, GO:0016705, GO:0005506, GO:0004497	Biological Process:oxidation-reduction process, Molecular Function:heme binding, Molecular Function:oxidoreductase activity, acting on paired donors, with incorporation or reduction of molecular oxygen, Molecular Function:iron ion binding, Molecular Function:monooxygenase activity	ko00592, ko01522	alpha-Linolenic acid metabolism, Endocrine resistance
HF44116-RA	-2.77084	4.49286	0.00102493	0.00973531	Downregulated	1	KanvsSko	MD02G1046300, MD05G1068600, MD05G1068800, MD05G1069100, MD05G1069700, MD10G1078900, MD10G1079000, MD10G1079100, MD10G1079200, MD10G1079300, MD10G1079500, MD10G1079600, MD10G1079700, MD10G1079800, MD10G1079900, MD10G1080000, MD10G1080100, MD10G1106100, MD10G1106200, MD15G1184500, MD17G1247200	polyol/monosaccharide transporter 5	AT3G18830.1	ATPLT5, PMT5, ATPMT5	GO:0022857, GO:0005215, GO:0055085, GO:0016021, GO:0016020	Molecular Function:transmembrane transporter activity, Molecular Function:transporter activity, Biological Process:transmembrane transport, Cellular Component:integral component of membrane, Cellular Component:membrane	NA	NA
HF44640-RA	-2.63011	5.31609	5.26e-05	0.000832635	Downregulated	1	KanvsSko	MD00G1028600, MD10G1200900, MD15G1136600, MD15G1344900	NAC (No Apical Meristem) domain transcriptional regulator superfamily protein	AT1G01720.1	ATAF1, ANAC002	GO:0003677, GO:0006355	Molecular Function:DNA binding, Biological Process:regulation of transcription, DNA-templated	NA	NA
HF04295-RA	2.17373	0.129131	7.53e-05	0.045888	Upregulated	2	GravsKan	NA	NA	NA	NA	NA	NA	NA	NA
HF20608-RA	3.39697	-1.45534	9.49e-05	0.0467935	Upregulated	2	GravsKan	MD09G1111500, MD13G1012700, MD13G1012800, MD14G1052300, MD14G1086800, MD16G1009400, MD16G1245100	SNF2 domain-containing protein / helicase domain-containing protein	AT2G02090.1	CHR19, CHA19, ETL1	NA	NA	ko01522, ko04550	Endocrine resistance, Signaling pathways regulating pluripotency of stem cells
HF32082-RA	4.49827	-0.610678	2.04e-09	2.63e-05	Upregulated	2	GravsKan	MD01G1035000, MD08G1187200, MD15G1321000, MD15G1373000, MD15G1373200	Protein kinase superfamily protein	AT1G78290.3		NA	NA	NA	NA
HF40623-RA	2.77739	-0.289083	2.8e-06	0.00803299	Upregulated	2	GravsKan	NA	NA	NA	NA	GO:0005515	Molecular Function:protein binding	NA	NA
HF00176-RA	3.38186	-1.11516	0.00497183	0.0283605	Upregulated	2	GravsSko	NA		AT1G61030.1		GO:0007018, GO:0008017, GO:0003777, GO:0005524	Biological Process:microtubule-based movement, Molecular Function:microtubule binding, Molecular Function:microtubule motor activity, Molecular Function:ATP binding	NA	NA
HF04112-RA	3.03034	-0.94413	0.000197958	0.00216463	Upregulated	2	GravsSko	NA	NA	NA	NA	NA	NA	NA	NA
HF04121-RA	3.46586	-0.980887	0.00716203	0.0377358	Upregulated	2	GravsSko	MD03G1138200, MD03G1178000, MD03G1180300, MD03G1181200, MD03G1182100, MD03G1182200, MD11G1199800	beta-amylase 4	AT5G55700.1	BMY6, BAM4	GO:0000272, GO:0016161	Biological Process:polysaccharide catabolic process, Molecular Function:beta-amylase activity	NA	NA
HF05780-RA	3.62905	2.92892	0.00207652	0.0143264	Upregulated	2	GravsSko	MD00G1162900	abscisic aldehyde oxidase 3	AT2G27150.2	AAO3, At-AO3, AOdelta, AtAAO3	GO:0046872, GO:0055114, GO:0071949, GO:0009055, GO:0016491, GO:0050660, GO:0051536, GO:0005506	Molecular Function:metal ion binding, Biological Process:oxidation-reduction process, Molecular Function:FAD binding, Molecular Function:electron transfer activity, Molecular Function:oxidoreductase activity, Molecular Function:flavin adenine dinucleotide binding, Molecular Function:iron-sulfur cluster binding, Molecular Function:iron ion binding	ko00906	Carotenoid biosynthesis
HF06717-RA	2.42845	-0.453928	0.00506728	0.0287584	Upregulated	2	GravsSko	NA	NA	NA	NA	NA	NA	NA	NA
HF09825-RA	3.2367	3.3576	0.00433466	0.0256429	Upregulated	2	GravsSko	MD00G1011700, MD00G1026000, MD00G1026100, MD00G1027000, MD00G1027700, MD00G1027800, MD00G1028200, MD00G1220000, MD02G1040600, MD02G1040900, MD02G1041200, MD02G1042000, MD02G1043900, MD02G1044300, MD02G1045300, MD02G1051200, MD02G1051300, MD02G1051400, MD02G1052200, MD02G1053600, MD02G1055500, MD02G1063800, MD02G1100900, MD02G1101800, MD02G1111900, MD02G1115300, MD02G1115400, MD02G1217100, MD02G12…	Disease resistance protein (TIR-NBS-LRR class) family	AT5G36930.2		NA	NA	NA	NA
HF11013-RA	3.25153	-0.782609	0.00208107	0.0143501	Upregulated	2	GravsSko	NA	NA	NA	NA	NA	NA	ko01522, ko04137, ko04214	Endocrine resistance, Mitophagy - animal, Apoptosis - fly
HF11437-RA	2.64023	-0.70373	0.000252704	0.00264775	Upregulated	2	GravsSko	NA	NA	NA	NA	NA	NA	NA	NA
HF14197-RA	2.18042	2.14886	0.000775434	0.0065306	Upregulated	2	GravsSko	MD02G1263000, MD04G1175700, MD07G1054900, MD07G1056900, MD07G1057000, MD12G1190000	aminophospholipid ATPase 1	AT5G04930.1	ALA1	GO:0005524, GO:0016021, GO:0003676, GO:0004012, GO:0015914, GO:0000287	Molecular Function:ATP binding, Cellular Component:integral component of membrane, Molecular Function:nucleic acid binding, Molecular Function:phospholipid-translocating ATPase activity, Biological Process:phospholipid transport, Molecular Function:magnesium ion binding	ko03440, ko03460, ko01522	Homologous recombination, Fanconi anemia pathway, Endocrine resistance
HF14202-RA	2.46538	2.97065	0.00844036	0.042878	Upregulated	2	GravsSko	MD00G1121000, MD00G1168500, MD02G1277100, MD02G1277300, MD02G1307600, MD03G1015400, MD03G1015500, MD03G1025000, MD03G1025100, MD03G1049100, MD03G1061300, MD05G1174900, MD05G1206700, MD07G1008400, MD07G1016100, MD07G1016500, MD07G1016600, MD07G1019700, MD07G1024400, MD07G1031800, MD07G1033400, MD07G1033500, MD07G1045500, MD07G1055700, MD08G1056800, MD08G1130100, MD09G1161800, MD11G1029900, MD11G10…	LRR and NB-ARC domains-containing disease resistance protein	AT3G14460.1		NA	NA	NA	NA
HF18930-RA	2.58146	-0.554598	0.00720604	0.0379283	Upregulated	2	GravsSko	MD02G1081100, MD02G1152400, MD09G1013700, MD09G1013800, MD10G1144300, MD10G1144400, MD10G1146500, MD12G1019200, MD14G1017100, MD14G1018900, MD14G1024400, MD17G1242800	Plant protein of unknown function (DUF247)	AT2G36430.1		NA	NA	NA	NA
HF20608-RA	2.6772	-1.45534	0.00103305	0.00826471	Upregulated	2	GravsSko	MD09G1111500, MD13G1012700, MD13G1012800, MD14G1052300, MD14G1086800, MD16G1009400, MD16G1245100	SNF2 domain-containing protein / helicase domain-containing protein	AT2G02090.1	CHR19, CHA19, ETL1	NA	NA	ko04550, ko01522	Signaling pathways regulating pluripotency of stem cells, Endocrine resistance
HF22873-RA	3.31875	-1.08052	0.0074953	0.0391317	Upregulated	2	GravsSko	MD03G1138800	60S acidic ribosomal protein family	AT3G44590.1		GO:0003735, GO:0005622, GO:0006414, GO:0005840	Molecular Function:structural constituent of ribosome, Cellular Component:intracellular, Biological Process:translational elongation, Cellular Component:ribosome	ko01522, ko03010	Endocrine resistance, Ribosome
HF23696-RA	2.88906	3.6209	0.00296248	0.0189126	Upregulated	2	GravsSko	MD00G1097800, MD00G1206000, MD00G1207600, MD00G1207700, MD00G1207800, MD01G1186500, MD01G1186600, MD01G1186800, MD01G1187000, MD01G1187100, MD02G1199100, MD05G1008300, MD05G1008400, MD05G1024900, MD05G1025200, MD05G1207400, MD05G1207700, MD05G1207800, MD06G1024000, MD06G1024300, MD06G1024500, MD06G1152000, MD06G1152400, MD06G1152500, MD06G1152800, MD06G1153100, MD06G1153200, MD06G1153300, MD06G11…	NB-ARC domain-containing disease resistance protein	AT3G07040.1	RPM1, RPS3	NA	NA	ko04626	Plant-pathogen interaction
HF24961-RA	3.3195	0.139973	0.00115024	0.00901509	Upregulated	2	GravsSko	MD01G1103400	Sec1/munc18-like (SM) proteins superfamily	AT3G54860.1	ATVPS33, VPS33	GO:0016192, GO:0006904	Biological Process:vesicle-mediated transport, Biological Process:vesicle docking involved in exocytosis	ko01522, ko04138	Endocrine resistance, Autophagy - yeast
HF25436-RA	2.03958	0.150427	0.000889379	0.00730547	Upregulated	2	GravsSko	NA		AT2G17780.4		GO:0007166	Biological Process:cell surface receptor signaling pathway	NA	NA
HF27593-RA	3.20283	-1.39987	0.00364656	0.0223592	Upregulated	2	GravsSko	NA	NA	NA	NA	NA	NA	NA	NA
HF28915-RA	5.66567	5.33703	0.00158472	0.0115589	Upregulated	2	GravsSko	MD09G1173000, MD17G1154300	alanine aminotransferase 2	AT1G72330.1	ALAAT2	GO:0009058, GO:0030170, GO:0003824	Biological Process:biosynthetic process, Molecular Function:pyridoxal phosphate binding, Molecular Function:catalytic activity	ko00710, ko01522, ko00220, ko00250	Carbon fixation in photosynthetic organisms, Endocrine resistance, Arginine biosynthesis, Alanine, aspartate and glutamate metabolism
HF33687-RA	4.93384	0.542028	0.00994384	0.048769	Upregulated	2	GravsSko	MD01G1026000, MD09G1106100, MD09G1106200, MD12G1177800, MD12G1178000, MD17G1094000	Arabidopsis thaliana protein of unknown function (DUF794)	AT3G21740.1	APO4	GO:0006979, GO:0020037, GO:0004601, GO:0003723, GO:0055114	Biological Process:response to oxidative stress, Molecular Function:heme binding, Molecular Function:peroxidase activity, Molecular Function:RNA binding, Biological Process:oxidation-reduction process	NA	NA
HF34003-RA	2.40182	-0.890793	0.000710467	0.00608456	Upregulated	2	GravsSko	MD05G1246200, MD09G1143900, MD09G1144000, MD10G1227000	20S proteasome alpha subunit C1	AT3G22110.1	PAC1	GO:0019773, GO:0005839, GO:0051603, GO:0004298	Cellular Component:proteasome core complex, alpha-subunit complex, Cellular Component:proteasome core complex, Biological Process:proteolysis involved in cellular protein catabolic process, Molecular Function:threonine-type endopeptidase activity	ko01522, ko03050	Endocrine resistance, Proteasome
HF34253-RA	3.82508	3.46296	0.00611914	0.0333357	Upregulated	2	GravsSko	NA	NA	NA	NA	GO:0046872	Molecular Function:metal ion binding	NA	NA
HF35821-RA	3.79468	-1.03092	0.000596991	0.005311	Upregulated	2	GravsSko	MD10G1102500	unknown protein
HF42664-RA	7.29344	2.75874	0.00982398	0.0483281	Upregulated	2	GravsSko	NA	NA	NA	NA	NA	NA	NA	NA
HF23985-RA	-2.85846	-1.143	0.0071346	0.0441151	Downregulated	2	KanvsSko	NA	NA	NA	NA	NA	NA	NA	NA
HF24040-RA	-2.43854	1.4328	0.000794262	0.00793862	Downregulated	2	KanvsSko	MD00G1018200, MD01G1142600, MD01G1142700, MD01G1142800, MD01G1143100, MD01G1143200, MD01G1143400, MD01G1143600, MD01G1144100, MD01G1148700, MD07G1208400, MD07G1208800, MD07G1208900, MD07G1209400, MD07G1210300	UDP-Glycosyltransferase superfamily protein	AT3G55700.1		NA	NA	NA	NA
HF32082-RA	-3.431	-0.610678	1.7e-05	0.000315529	Downregulated	2	KanvsSko	MD01G1035000, MD08G1187200, MD15G1321000, MD15G1373000, MD15G1373200	Protein kinase superfamily protein	AT1G78290.3		NA	NA	NA	NA
HF42711-RA	-2.76931	1.00142	0.00682349	0.0428449	Downregulated	2	KanvsSko	MD04G1109800, MD10G1043800, MD13G1249600, MD17G1274500	phosphoenolpyruvate carboxykinase 2	AT5G65690.1	PCK2, PEPCK	GO:0006094, GO:0042254, GO:0005730, GO:0005524, GO:0004612, GO:0004611, GO:0017076	Biological Process:gluconeogenesis, Biological Process:ribosome biogenesis, Cellular Component:nucleolus, Molecular Function:ATP binding, Molecular Function:phosphoenolpyruvate carboxykinase (ATP) activity, Molecular Function:phosphoenolpyruvate carboxykinase activity, Molecular Function:purine nucleotide binding	ko00010, ko00020, ko00620, ko00710	Glycolysis / Gluconeogenesis, Citrate cycle (TCA cycle), Pyruvate metabolism, Carbon fixation in photosynthetic organisms
HF17260-RA	2.18581	0.174188	2.84e-05	0.0281461	Upregulated	3	GravsKan	NA	NA	NA	NA	NA	NA	NA	NA
HF21907-RA	2.50393	-1.19523	0.000109369	0.0470594	Upregulated	3	GravsKan	MD08G1128900, MD08G1129600, MD14G1117200, MD14G1117300, MD15G1108200	Lactoylglutathione lyase / glyoxalase I family protein	AT5G41650.1		NA	NA	NA	NA
HF35996-RA	6.69069	-1.74883	2.71e-07	0.00233501	Upregulated	3	GravsKan	MD01G1115900, MD03G1251800, MD05G1158600, MD11G1273000, MD14G1000600, MD17G1184300	Class II aminoacyl-tRNA and biotin synthetases superfamily protein	AT5G56680.1	SYNC1, EMB2755, SYNC1 ARATH	GO:0006418, GO:0004812, GO:0005524, GO:0000166	Biological Process:tRNA aminoacylation for protein translation, Molecular Function:aminoacyl-tRNA ligase activity, Molecular Function:ATP binding, Molecular Function:nucleotide binding	ko00970, ko01522	Aminoacyl-tRNA biosynthesis, Endocrine resistance
HF37410-RA	4.00468	-0.944843	5.35e-05	0.0394781	Upregulated	3	GravsKan	MD05G1099600, MD05G1099700, MD06G1051400, MD10G1105300	Radical SAM superfamily protein	AT3G19630.1		GO:0005737, GO:0005094	Cellular Component:cytoplasm, Molecular Function:Rho GDP-dissociation inhibitor activity	ko01522, ko04722, ko04962	Endocrine resistance, Neurotrophin signaling pathway, Vasopressin-regulated water reabsorption
HF00091-RA	8.41028	-0.00725835	0.00238088	0.0158789	Upregulated	3	GravsSko	MD06G1214300, MD09G1221400, MD09G1221500	periodic tryptophan protein 2	AT1G15440.2	PWP2	GO:0005515	Molecular Function:protein binding	ko03008, ko01522	Ribosome biogenesis in eukaryotes, Endocrine resistance
HF00092-RA	7.41413	-1.00573	6.74e-05	0.000898378	Upregulated	3	GravsSko	MD06G1214300, MD09G1221400, MD09G1221500	periodic tryptophan protein 2	AT1G15440.2	PWP2	GO:0006364, GO:0032040	Biological Process:rRNA processing, Cellular Component:small-subunit processome	ko03008, ko01522	Ribosome biogenesis in eukaryotes, Endocrine resistance
HF00117-RA	9.53267	1.09114	0.00267141	0.017381	Upregulated	3	GravsSko	NA	NA	NA	NA	NA	NA	NA	NA
HF00175-RA	7.60551	-0.844677	0.000193104	0.00211962	Upregulated	3	GravsSko	NA	NA	NA	NA	NA	NA	NA	NA
HF00210-RA	3.80605	1.21316	1.01e-05	0.000184012	Upregulated	3	GravsSko	NA		AT1G15260.1		NA	NA	NA	NA
HF00318-RA	2.6762	4.13708	0.000122119	0.00145154	Upregulated	3	GravsSko	MD01G1177700, MD07G1249500, MD09G1200500, MD09G1200900, MD09G1201200	HAD superfamily, subfamily IIIB acid phosphatase	AT4G25150.1		GO:0003993	Molecular Function:acid phosphatase activity	NA	NA
HF00334-RA	6.02982	3.87194	4.21e-09	2.14e-07	Upregulated	3	GravsSko	MD09G1199300, MD17G1179300, MD17G1266000	Leucine-rich repeat protein kinase family protein	AT1G51800.1		GO:0005524, GO:0004672, GO:0006468	Molecular Function:ATP binding, Molecular Function:protein kinase activity, Biological Process:protein phosphorylation	NA	NA
HF00656-RA	2.33307	-1.18223	0.00512308	0.0290101	Upregulated	3	GravsSko	MD02G1081200, MD07G1131600, MD08G1146300, MD08G1146400, MD08G1146500, MD08G1146600, MD09G1249600, MD09G1250900, MD15G1035400, MD15G1081900, MD15G1100600, MD15G1100700, MD15G1101400, MD15G1101800, MD15G1118600, MD15G1119400, MD15G1119800, MD15G1121700, MD15G1121800, MD15G1122100, MD15G1122400, MD15G1122700, MD15G1123000, MD17G1242900	unknown protein
HF00962-RA	3.28984	8.43059	0.00257482	0.0169275	Upregulated	3	GravsSko	MD04G1030500, MD05G1070500, MD05G1159700	Bifunctional inhibitor/lipid-transfer protein/seed storage 2S albumin superfamily protein	AT5G48485.1	DIR1	GO:0009627, GO:0005504	Biological Process:systemic acquired resistance, Molecular Function:fatty acid binding	NA	NA
HF01072-RA	2.85445	2.3165	7.11e-05	0.000938806	Upregulated	3	GravsSko	MD02G1144400, MD02G1230000, MD04G1041000, MD04G1041300, MD07G1082400, MD12G1011300, MD15G1258100	ATPase family associated with various cellular activities (AAA)	AT5G27740.1	EMB161, EMB2775, EMB251, RFC3	GO:0006260, GO:0003677	Biological Process:DNA replication, Molecular Function:DNA binding	ko03030, ko01522, ko03420, ko03430	DNA replication, Endocrine resistance, Nucleotide excision repair, Mismatch repair
HF01238-RA	6.23297	-0.291	0.00157786	0.0115311	Upregulated	3	GravsSko	MD01G1176900, MD04G1057600, MD07G1248300	oleosin 1	AT4G25140.1	OLEO1, OLE1	GO:0012511, GO:0016021	Cellular Component:monolayer-surrounded lipid storage body, Cellular Component:integral component of membrane	NA	NA
HF01253-RA	7.22513	-1.0401	0.00192906	0.0135186	Upregulated	3	GravsSko	NA		AT1G04960.2		NA	NA	NA	NA
HF01486-RA	2.28599	2.77516	0.000231706	0.00246679	Upregulated	3	GravsSko	MD04G1088700, MD12G1106400	phosphatidyl inositol monophosphate 5 kinase	AT3G09920.3	PIP5K9	GO:0016307, GO:0005524, GO:0046488, GO:0016308	Molecular Function:phosphatidylinositol phosphate kinase activity, Molecular Function:ATP binding, Biological Process:phosphatidylinositol metabolic process, Molecular Function:1-phosphatidylinositol-4-phosphate 5-kinase activity	ko01522, ko04144, ko04070, ko04011, ko04072, ko04139, ko00562, ko04666, ko04810, ko05231	Endocrine resistance, Endocytosis, Phosphatidylinositol signaling system, MAPK signaling pathway - yeast, Phospholipase D signaling pathway, Mitophagy - yeast, Inositol phosphate metabolism, Fc gamma R-mediated phagocytosis, Regulation of actin cytoskeleton, Choline metabolism in cancer
HF01552-RA	3.17961	0.0276719	0.00233817	0.0156791	Upregulated	3	GravsSko	MD00G1034000, MD03G1199200, MD04G1095300, MD04G1095400, MD05G1347700, MD10G1322100, MD11G1216100, MD14G1045100	Ubiquitin-like superfamily protein	AT1G62040.2	ATG8C	NA	NA	ko04371, ko04212, ko01522, ko05167, ko04621, ko04140, ko04137, ko04136, ko04727, ko04068, ko04138, ko04139	Apelin signaling pathway, Longevity regulating pathway - worm, Endocrine resistance, Kaposi sarcoma-associated herpesvirus infection, NOD-like receptor signaling pathway, Autophagy - animal, Mitophagy - animal, Autophagy - other, GABAergic synapse, FoxO signaling pathway, Autophagy - yeast, Mitophagy - yeast
HF02687-RA	7.42879	-0.894227	0.00139874	0.0105005	Upregulated	3	GravsSko	NA	NA	NA	NA	NA	NA	NA	NA
HF02723-RA	7.25242	-0.842697	0.00595371	0.0326134	Upregulated	3	GravsSko	MD03G1294200, MD03G1294300, MD03G1294400	TRICHOME BIREFRINGENCE-LIKE 6	AT3G62390.1	TBL6	NA	NA	NA	NA
HF02910-RA	8.07169	-0.160536	0.0049719	0.0283605	Upregulated	3	GravsSko	NA	NA	NA	NA	NA	NA	NA	NA
HF03046-RA	2.39999	1.58651	0.000412261	0.00393258	Upregulated	3	GravsSko	NA	NA	NA	NA	NA	NA	NA	NA
HF03050-RA	6.2292	-0.344358	0.000608494	0.0053855	Upregulated	3	GravsSko	MD01G1120300, MD03G1254400, MD07G1189500	dehydroascorbate reductase 2	AT1G75270.1	DHAR2	GO:0005515	Molecular Function:protein binding	ko00480, ko00053, ko01522	Glutathione metabolism, Ascorbate and aldarate metabolism, Endocrine resistance
HF03131-RA	7.02719	-1.20662	3.73e-06	7.91e-05	Upregulated	3	GravsSko	NA	NA	NA	NA	NA	NA	NA	NA
HF03356-RA	7.20515	-1.05454	0.0015039	0.011109	Upregulated	3	GravsSko	MD03G1187700, MD11G1203200	Tetratricopeptide repeat (TPR)-like superfamily protein	AT4G39620.1	EMB2453, ATPPR5	GO:0005515	Molecular Function:protein binding	NA	NA
HF03677-RA	3.39835	3.21312	0.000119748	0.00142796	Upregulated	3	GravsSko	MD00G1215200, MD03G1206700, MD03G1207000, MD03G1214900, MD03G1218300, MD03G1218400, MD07G1269200, MD11G1232100, MD11G1232700, MD11G1236200, MD11G1236500, MD11G1236600, MD12G1162800, MD12G1162900, MD12G1163000, MD12G1163200, MD12G1163400, MD12G1163600, MD12G1163800, MD16G1070800	terpene synthase 21	AT5G23960.2	TPS21	GO:0016829, GO:0010333, GO:0000287	Molecular Function:lyase activity, Molecular Function:terpene synthase activity, Molecular Function:magnesium ion binding	ko00909	Sesquiterpenoid and triterpenoid biosynthesis
HF04181-RA	2.06677	0.0259378	3.73e-05	0.000556003	Upregulated	3	GravsSko	MD00G1099200, MD00G1099400, MD03G1185100, MD11G1201400, MD11G1201500	zinc transporter 11 precursor	AT1G55910.1	ZIP11	GO:0046873, GO:0016020, GO:0030001, GO:0055085	Molecular Function:metal ion transmembrane transporter activity, Cellular Component:membrane, Biological Process:metal ion transport, Biological Process:transmembrane transport	ko01522	Endocrine resistance
HF04385-RA	2.86018	1.49427	0.00516614	0.029172	Upregulated	3	GravsSko	MD00G1215200, MD03G1206700, MD03G1207000, MD03G1214900, MD03G1218300, MD03G1218400, MD07G1269200, MD11G1232100, MD11G1232700, MD11G1236200, MD11G1236500, MD11G1236600, MD12G1162800, MD12G1162900, MD12G1163000, MD12G1163200, MD12G1163400, MD12G1163600, MD12G1163800, MD16G1070800	terpene synthase 21	AT5G23960.2	TPS21	GO:0010333, GO:0016829, GO:0000287	Molecular Function:terpene synthase activity, Molecular Function:lyase activity, Molecular Function:magnesium ion binding	ko00909	Sesquiterpenoid and triterpenoid biosynthesis
HF04557-RA	8.89673	0.622145	1.8e-07	5.77e-06	Upregulated	3	GravsSko	MD00G1172700, MD08G1104700, MD09G1255500, MD17G1248600, MD17G1248700	tetratricopeptide repeat (TPR)-containing protein	AT3G18730.1	TSK, MGO3, BRU1	NA	NA	NA	NA
HF04891-RA	9.10866	0.740417	0.00342889	0.0213053	Upregulated	3	GravsSko	MD04G1076500, MD04G1076600, MD04G1076700, MD08G1162100	RING/U-box superfamily protein	AT1G18770.1		NA	NA	NA	NA
HF04945-RA	6.21386	-0.263897	0.00356309	0.0219302	Upregulated	3	GravsSko	MD12G1104900, MD12G1105200	ARM repeat superfamily protein	AT2G36810.1		NA	NA	NA	NA
HF05017-RA	3.22265	-0.865213	0.00208853	0.0143785	Upregulated	3	GravsSko	MD12G1096800, MD14G1094300	sequence-specific DNA binding transcription factors	AT3G10040.1		NA	NA	NA	NA
HF05771-RA	5.91637	-0.543381	0.00907012	0.0453805	Upregulated	3	GravsSko	NA	NA	NA	NA	NA	NA	NA	NA
HF06230-RA	7.14095	-1.1678	0.000446978	0.00420387	Upregulated	3	GravsSko	MD02G1130000, MD05G1119300, MD10G1122400	Major facilitator superfamily protein	AT4G34950.1		NA	NA	NA	NA
HF06256-RA	2.5503	1.76551	0.0008287	0.00688813	Upregulated	3	GravsSko	MD03G1130800, MD11G1125600, MD11G1125700, MD11G1125800, MD11G1126100, MD11G1152600	zinc finger (C3HC4-type RING finger) family protein	AT5G60250.1		GO:0004842, GO:0046872, GO:0003676, GO:0016567, GO:0004523	Molecular Function:ubiquitin-protein transferase activity, Molecular Function:metal ion binding, Molecular Function:nucleic acid binding, Biological Process:protein ubiquitination, Molecular Function:RNA-DNA hybrid ribonuclease activity	NA	NA
HF06701-RA	2.88481	1.02757	1.5e-05	0.000258592	Upregulated	3	GravsSko	MD02G1274400, MD03G1120700, MD09G1244800, MD11G1139300	3&apos
HF06712-RA	8.28609	-0.131064	0.00208672	0.0143699	Upregulated	3	GravsSko	MD00G1120700, MD02G1275700, MD04G1205400, MD12G1219500	cyclin family	AT3G05330.1	ATN, ATTAN	NA	NA	ko01522	Endocrine resistance
HF06735-RA	6.36245	-1.53397	0.00124193	0.0095739	Upregulated	3	GravsSko	MD00G1070800, MD00G1072900, MD00G1073000, MD00G1073100, MD00G1120600, MD00G1120900, MD00G1121200, MD00G1152300, MD00G1168000, MD00G1168300, MD00G1168700, MD00G1172900, MD00G1203600, MD00G1203700, MD02G1059900, MD02G1069700, MD02G1070100, MD02G1070300, MD02G1070800, MD02G1070900, MD02G1071400, MD02G1071900, MD02G1075200, MD02G1251900, MD02G1252800, MD02G1277200, MD02G1277400, MD02G1286200, MD02G12…	NB-ARC domain-containing disease resistance protein	AT3G14470.1		GO:0043531	Molecular Function:ADP binding	NA	NA
HF06765-RA	5.22479	0.755401	0.00224707	0.0151997	Upregulated	3	GravsSko	MD02G1278100, MD02G1279500, MD02G1279600, MD02G1279900, MD02G1280100, MD02G1280200, MD02G1280500, MD02G1280700, MD02G1280800, MD02G1281700, MD02G1281800, MD02G1281900, MD02G1285600, MD02G1285700, MD03G1280700, MD04G1005600, MD06G1145100, MD07G1022900, MD07G1032900, MD07G1033000, MD07G1046200, MD07G1047400, MD07G1047500, MD07G1047600, MD07G1047700, MD07G1047900, MD07G1048000, MD07G1048100, MD07G10…	Mitochondrial transcription termination factor family protein	AT5G07900.1		GO:0006355, GO:0003690	Biological Process:regulation of transcription, DNA-templated, Molecular Function:double-stranded DNA binding	ko01522	Endocrine resistance
HF06996-RA	4.18329	-0.745701	0.00597011	0.0326825	Upregulated	3	GravsSko	NA	NA	NA	NA	NA	NA	NA	NA
HF07331-RA	2.38241	2.00314	6.27e-05	0.000848186	Upregulated	3	GravsSko	MD16G1093900	basic helix-loop-helix (bHLH) DNA-binding superfamily protein	AT1G10610.1		GO:0046983	Molecular Function:protein dimerization activity	NA	NA
HF07700-RA	2.84887	6.63815	3.62e-05	0.000542052	Upregulated	3	GravsSko	MD06G1211400, MD13G1046900, MD16G1048500	NAD(P)-binding Rossmann-fold superfamily protein	AT1G75290.1		NA	NA	ko00941	Flavonoid biosynthesis
HF07729-RA	3.10891	1.36734	0.00202921	0.0140858	Upregulated	3	GravsSko	NA	NA	NA	NA	NA	NA	NA	NA
HF07900-RA	2.35544	2.09768	0.00484804	0.0278385	Upregulated	3	GravsSko	NA		AT1G70830.1		GO:0006952	Biological Process:defense response	NA	NA
HF08093-RA	3.78281	-0.516444	1.18e-05	0.000210076	Upregulated	3	GravsSko	NA	NA	NA	NA	NA	NA	NA	NA
HF08407-RA	4.0287	2.47462	9.33e-05	0.00116168	Upregulated	3	GravsSko	MD06G1082500, MD07G1036400, MD07G1036500, MD14G1104000	glutamate-cysteine ligase	AT4G23100.3	GSH1	GO:0006750, GO:0004357, GO:0042398, GO:0003824	Biological Process:glutathione biosynthetic process, Molecular Function:glutamate-cysteine ligase activity, Biological Process:cellular modified amino acid biosynthetic process, Molecular Function:catalytic activity	ko00270, ko00480	Cysteine and methionine metabolism, Glutathione metabolism
HF08593-RA	2.89256	-0.228976	0.000479305	0.0044469	Upregulated	3	GravsSko	MD05G1335600, MD10G1311100	NAD(P)-binding Rossmann-fold superfamily protein	AT1G61720.1	BAN	GO:0006694, GO:0055114, GO:0003854, GO:0016616	Biological Process:steroid biosynthetic process, Biological Process:oxidation-reduction process, Molecular Function:3-beta-hydroxy-delta5-steroid dehydrogenase activity, Molecular Function:oxidoreductase activity, acting on the CH-OH group of donors, NAD or NADP as acceptor	NA	NA
HF08614-RA	7.38082	-0.918749	0.00217771	0.014846	Upregulated	3	GravsSko	NA	NA	NA	NA	NA	NA	NA	NA
HF08717-RA	2.81571	-1.02306	0.00206443	0.0142621	Upregulated	3	GravsSko	MD06G1120400, MD13G1152300	GDSL-like Lipase/Acylhydrolase superfamily protein	AT5G41890.1		GO:0016788	Molecular Function:hydrolase activity, acting on ester bonds	NA	NA
HF09876-RA	2.57165	5.22943	0.00311081	0.019665	Upregulated	3	GravsSko	MD10G1014800	Plant stearoyl-acyl-carrier-protein desaturase family protein	AT1G43800.1		GO:0016491, GO:0055114, GO:0045300, GO:0006631	Molecular Function:oxidoreductase activity, Biological Process:oxidation-reduction process, Molecular Function:acyl-[acyl-carrier-protein] desaturase activity, Biological Process:fatty acid metabolic process	ko00061, ko01040, ko01522	Fatty acid biosynthesis, Biosynthesis of unsaturated fatty acids, Endocrine resistance
HF09891-RA	4.11242	-1.13224	0.00137166	0.0103453	Upregulated	3	GravsSko	MD05G1012200, MD05G1012300, MD10G1012200, MD10G1013100	Nodulin MtN3 family protein	AT1G21460.1	SWEET1, AtSWEET1	GO:0016021, GO:0051119	Cellular Component:integral component of membrane, Molecular Function:sugar transmembrane transporter activity	ko01522	Endocrine resistance
HF09893-RA	4.28471	-1.35526	0.00282515	0.0181933	Upregulated	3	GravsSko	NA	NA	NA	NA	NA	NA	NA	NA
HF09936-RA	10.417	1.92087	0.0021195	0.0145312	Upregulated	3	GravsSko	MD00G1020300, MD00G1020400, MD00G1020500, MD00G1020700, MD00G1021100, MD00G1125900, MD00G1126000, MD00G1126100, MD00G1158700, MD01G1188900, MD01G1189200, MD01G1189300, MD01G1189700, MD01G1190100, MD01G1190500, MD01G1191400, MD02G1098200, MD02G1099000, MD02G1101700, MD02G1260000, MD02G1260200, MD02G1260400, MD02G1278900, MD04G1015000, MD04G1015300, MD04G1022500, MD04G1022900, MD04G1027100, MD04G10…	disease resistance protein (TIR-NBS-LRR class), putative	AT5G17680.1		GO:0005515, GO:0043531, GO:0007165	Molecular Function:protein binding, Molecular Function:ADP binding, Biological Process:signal transduction	NA	NA
HF10337-RA	2.25881	-0.540488	0.00709429	0.037424	Upregulated	3	GravsSko	MD05G1110600, MD10G1114100	TRICHOME BIREFRINGENCE-LIKE 13	AT2G14530.1	TBL13	NA	NA	NA	NA
HF10451-RA	2.32739	-1.02784	0.00279215	0.0180167	Upregulated	3	GravsSko	MD05G1122900, MD05G1123000, MD10G1125700, MD10G1125800	basic helix-loop-helix (bHLH) DNA-binding superfamily protein	AT2G16910.1	AMS	GO:0046983	Molecular Function:protein dimerization activity	NA	NA
HF10788-RA	6.54457	-1.481	0.00355842	0.0219098	Upregulated	3	GravsSko	MD05G1163600, MD10G1153400	receptor-like protein kinase-related family protein	AT5G48540.1		NA	NA	NA	NA
HF11031-RA	2.22432	1.86283	1.82e-05	0.000302895	Upregulated	3	GravsSko	MD12G1006500, MD13G1272900, MD14G1004100	syntaxin of plants 131	AT3G03800.1	SYP131, ATSYP131	GO:0016020, GO:0016192	Cellular Component:membrane, Biological Process:vesicle-mediated transport	ko01522, ko04130, ko04721	Endocrine resistance, SNARE interactions in vesicular transport, Synaptic vesicle cycle
HF11127-RA	7.09838	-0.943589	1.9e-05	0.000312634	Upregulated	3	GravsSko	MD01G1228800, MD05G1199100, MD05G1199300, MD05G1200000, MD05G1201900, MD07G1299900, MD10G1185400, MD10G1185500, MD10G1188700, MD10G1189400, MD10G1189600, MD15G1001500, MD16G1101900	2-oxoglutarate (2OG) and Fe(II)-dependent oxygenase superfamily protein	AT5G24530.1	DMR6	GO:0055114, GO:0016491	Biological Process:oxidation-reduction process, Molecular Function:oxidoreductase activity	NA	NA
HF11223-RA	2.9135	-1.15769	0.0100393	0.0491253	Upregulated	3	GravsSko	MD04G1033800, MD05G1210000, MD05G1210100, MD05G1210200, MD05G1210400, MD05G1210600, MD05G1210700, MD05G1211000, MD05G1211100, MD05G1211300, MD05G1211400, MD09G1279700, MD10G1196300, MD10G1196400, MD10G1196500, MD10G1196800, MD10G1196900, MD10G1197100, MD17G1271700, MD17G1286500	glutathione S-transferase TAU 19	AT1G78380.1	ATGSTU19, GST8, GSTU19	GO:0005515	Molecular Function:protein binding	ko05225, ko00982, ko01524, ko00980, ko01522, ko05204, ko05200, ko00480, ko00983, ko05418	Hepatocellular carcinoma, Drug metabolism - cytochrome P450, Platinum drug resistance, Metabolism of xenobiotics by cytochrome P450, Endocrine resistance, Chemical carcinogenesis, Pathways in cancer, Glutathione metabolism, Drug metabolism - other enzymes, Fluid shear stress and atherosclerosis
HF11317-RA	2.33569	-0.513916	0.00940488	0.0466575	Upregulated	3	GravsSko	NA	NA	NA	NA	NA	NA	NA	NA
HF11372-RA	4.67275	2.67965	3.23e-06	7.01e-05	Upregulated	3	GravsSko	MD02G1318100, MD03G1019500, MD03G1019800, MD03G1019900, MD03G1020000, MD03G1020200, MD03G1020300, MD03G1021800, MD03G1022000, MD05G1226500, MD05G1226600, MD05G1226700, MD05G1226800, MD09G1060200, MD11G1021100, MD11G1021200, MD11G1021300, MD11G1021400, MD11G1021500, MD11G1024500, MD11G1024600, MD11G1024700, MD11G1024800, MD11G1024900, MD11G1025200, MD11G1025500, MD11G1025600, MD11G1026200, MD11G10…	receptor-like protein kinase 1	AT5G60900.1	RLK1	NA	NA	NA	NA
HF11388-RA	3.21861	3.46666	8.8e-07	2.28e-05	Upregulated	3	GravsSko	MD05G1228000, MD05G1228600, MD10G1208500	mercaptopyruvate sulfurtransferase 1	AT1G79230.1	ST1, ATMST1, MST1, ATRDH1, STR1	GO:0004792	Molecular Function:thiosulfate sulfurtransferase activity	ko00920, ko00270, ko04122	Sulfur metabolism, Cysteine and methionine metabolism, Sulfur relay system
HF11418-RA	7.57861	3.37257	0.00369614	0.0225587	Upregulated	3	GravsSko	MD00G1189100, MD01G1054100, MD01G1057300, MD01G1057400, MD01G1061600, MD01G1061800, MD01G1061900, MD01G1062000, MD01G1062400, MD01G1062500, MD01G1063200, MD01G1063400, MD01G1063700, MD01G1063900, MD01G1064200, MD01G1064400, MD01G1064600, MD01G1064700, MD01G1131400, MD01G1165400, MD01G1165600, MD01G1172100, MD01G1172300, MD01G1172800, MD01G1174800, MD01G1178700, MD01G1179300, MD01G1179700, MD01G11…	disease resistance family protein / LRR family protein	AT2G34930.1		GO:0005515	Molecular Function:protein binding	NA	NA
HF11515-RA	2.11846	0.355137	0.00313051	0.019775	Upregulated	3	GravsSko	NA	NA	NA	NA	NA	NA	NA	NA
HF11596-RA	2.70724	0.884956	0.000130955	0.00154167	Upregulated	3	GravsSko	MD01G1006200, MD02G1048000, MD05G1256700, MD09G1212500, MD10G1237200, MD15G1186400, MD17G1194500	Ras-related small GTP-binding family protein	AT4G19640.1	ARA7, ARA-7, ATRABF2B, ATRAB5B, RABF2B, ATRAB-F2B, RAB-F2B	NA	NA	NA	NA
HF11599-RA	4.79046	0.988635	0.00295847	0.0189056	Upregulated	3	GravsSko	MD00G1024000, MD00G1024100, MD00G1024200, MD00G1047100, MD00G1047600, MD05G1179900, MD05G1180100, MD05G1333800, MD05G1333900, MD09G1120400, MD15G1401400, MD15G1401600, MD15G1401700, MD15G1401900, MD15G1402000, MD17G1111100, MD17G1111300	threonyl-tRNA synthetase, putative / threonine--tRNA ligase, putative	AT2G04842.1	EMB2761	GO:0000166, GO:0005524, GO:0006418, GO:0006435, GO:0004829, GO:0004812, GO:0005737	Molecular Function:nucleotide binding, Molecular Function:ATP binding, Biological Process:tRNA aminoacylation for protein translation, Biological Process:threonyl-tRNA aminoacylation, Molecular Function:threonine-tRNA ligase activity, Molecular Function:aminoacyl-tRNA ligase activity, Cellular Component:cytoplasm	ko00970, ko01522	Aminoacyl-tRNA biosynthesis, Endocrine resistance
HF11600-RA	8.34031	2.52003	7.99e-05	0.0010326	Upregulated	3	GravsSko	MD00G1023600, MD00G1024500, MD00G1046700, MD00G1047400, MD00G1183000, MD05G1180500, MD05G1257000, MD05G1260400, MD05G1260700, MD05G1260900, MD05G1261100, MD13G1119300, MD15G1239400, MD15G1239500, MD15G1240200	Leucine-rich repeat transmembrane protein kinase	AT1G56130.1		GO:0006468, GO:0005524, GO:0004672	Biological Process:protein phosphorylation, Molecular Function:ATP binding, Molecular Function:protein kinase activity	NA	NA
HF11604-RA	3.86052	2.6381	0.000563732	0.00507988	Upregulated	3	GravsSko	MD00G1023600, MD00G1024500, MD00G1046700, MD00G1047400, MD00G1183000, MD05G1180500, MD05G1257000, MD05G1260400, MD05G1260700, MD05G1260900, MD05G1261100, MD13G1119300, MD15G1239400, MD15G1239500, MD15G1240200	Leucine-rich repeat transmembrane protein kinase	AT1G56130.1		GO:0004672, GO:0006468, GO:0005524	Molecular Function:protein kinase activity, Biological Process:protein phosphorylation, Molecular Function:ATP binding	NA	NA
HF11620-RA	3.97732	0.36997	0.000651447	0.00568189	Upregulated	3	GravsSko	NA	NA	NA	NA	NA	NA	ko00010, ko00620, ko00020, ko04066, ko04922, ko05230	Glycolysis / Gluconeogenesis, Pyruvate metabolism, Citrate cycle (TCA cycle), HIF-1 signaling pathway, Glucagon signaling pathway, Central carbon metabolism in cancer
HF11721-RA	3.78111	-1.38235	0.0036843	0.0225077	Upregulated	3	GravsSko	MD05G1269900, MD05G1270200, MD05G1270600, MD08G1107600, MD08G1107900, MD10G1248500, MD10G1249200, MD10G1250500, MD10G1250800, MD10G1251200, MD10G1251400, MD13G1004600, MD15G1088400	wall-associated kinase 2	AT1G21270.1	WAK2	GO:0005524, GO:0005509, GO:0006468, GO:0004672, GO:0030247	Molecular Function:ATP binding, Molecular Function:calcium ion binding, Biological Process:protein phosphorylation, Molecular Function:protein kinase activity, Molecular Function:polysaccharide binding	NA	NA
HF11725-RA	7.24271	1.86275	0.00189518	0.0133174	Upregulated	3	GravsSko	MD04G1020300, MD05G1272000	Fumarylacetoacetate (FAA) hydrolase family	AT4G15940.1		GO:0003714, GO:0005096, GO:0003824, GO:0006351	Molecular Function:transcription corepressor activity, Molecular Function:GTPase activator activity, Molecular Function:catalytic activity, Biological Process:transcription, DNA-templated	ko00350	Tyrosine metabolism
HF12072-RA	8.52327	0.107687	0.00248933	0.0164492	Upregulated	3	GravsSko	NA	NA	NA	NA	NA	NA	NA	NA
HF12270-RA	2.23569	0.296948	5.49e-06	0.000109861	Upregulated	3	GravsSko	NA	NA	NA	NA	NA	NA	NA	NA
HF12486-RA	8.38424	0.371969	0.0086836	0.0438717	Upregulated	3	GravsSko	NA	NA	NA	NA	NA	NA	NA	NA
HF12517-RA	9.7876	1.28337	0.00204448	0.0141722	Upregulated	3	GravsSko	MD01G1087100, MD07G1157300	DHHC-type zinc finger family protein	AT4G00840.1		NA	NA	ko01522	Endocrine resistance
HF12975-RA	2.91319	-1.0347	1.55e-05	0.000265833	Upregulated	3	GravsSko	NA		AT2G26520.1		NA	NA	NA	NA
HF13063-RA	3.89308	5.60349	0.00215126	0.0147082	Upregulated	3	GravsSko	MD08G1093800, MD13G1088900, MD15G1077500, MD16G1089000	Serine/threonine-protein kinase WNK (With No Lysine)-related	AT1G60060.1		NA	NA	NA	NA
HF13995-RA	9.14682	0.80426	0.00394287	0.0237059	Upregulated	3	GravsSko	NA	NA	NA	NA	NA	NA	NA	NA
HF13996-RA	9.59679	1.17272	0.0028113	0.0181222	Upregulated	3	GravsSko	NA	NA	NA	NA	NA	NA	NA	NA
HF14086-RA	10.5613	2.08625	1.99e-05	0.000325437	Upregulated	3	GravsSko	NA	NA	NA	NA	NA	NA	NA	NA
HF14108-RA	2.39732	-0.969051	0.000341911	0.00338157	Upregulated	3	GravsSko	NA	NA	NA	NA	NA	NA	NA	NA
HF14228-RA	10.3446	1.88053	0.000193474	0.00212188	Upregulated	3	GravsSko	MD05G1138800, MD10G1141700, MD11G1014300, MD11G1014400	CCAAT-binding factor	AT2G17250.1	EMB2762	GO:0042254	Biological Process:ribosome biogenesis	ko01522	Endocrine resistance
HF14229-RA	8.29327	-0.0394343	0.00438663	0.0258916	Upregulated	3	GravsSko	MD05G1138800, MD10G1141700, MD11G1014300, MD11G1014400	CCAAT-binding factor	AT2G17250.1	EMB2762	GO:0042254	Biological Process:ribosome biogenesis	ko01522	Endocrine resistance
HF14311-RA	2.35424	3.12785	1.23e-08	5.46e-07	Upregulated	3	GravsSko	NA	NA	NA	NA	NA	NA	NA	NA
HF14665-RA	3.86886	-1.57373	6.56e-05	0.000879664	Upregulated	3	GravsSko	NA	NA	NA	NA	NA	NA	NA	NA
HF14767-RA	7.57226	-0.629479	0.00456293	0.0266542	Upregulated	3	GravsSko	NA		AT4G31010.2		GO:0003723	Molecular Function:RNA binding	NA	NA
HF15055-RA	9.64175	1.24171	0.00304615	0.0193367	Upregulated	3	GravsSko	MD10G1333800, MD10G1334500	Leucine-rich repeat transmembrane protein kinase	AT1G53420.1		GO:0005515	Molecular Function:protein binding	NA	NA
HF15058-RA	3.87249	1.66401	9.74e-06	0.000178786	Upregulated	3	GravsSko	MD05G1359100, MD09G1120500, MD10G1334800, MD17G1111400	Mo25 family protein	AT5G47540.1		NA	NA	ko04150, ko04152	mTOR signaling pathway, AMPK signaling pathway
HF15086-RA	8.2084	-0.224913	0.00162366	0.0117719	Upregulated	3	GravsSko	MD15G1315100	unknown protein
HF15166-RA	3.01609	1.58386	0.00162568	0.0117762	Upregulated	3	GravsSko	MD04G1002100, MD05G1224900, MD07G1075700, MD08G1003200, MD08G1003300, MD09G1267900, MD13G1165600	Transducin/WD40 repeat-like superfamily protein	AT3G10530.1		GO:0003746, GO:0006414	Molecular Function:translation elongation factor activity, Biological Process:translational elongation	NA	NA
HF15236-RA	6.71493	-1.30149	0.00554289	0.0308407	Upregulated	3	GravsSko	MD01G1051600, MD02G1247900, MD07G1068500, MD07G1128400	RING/U-box superfamily protein	AT4G10150.1		NA	NA	NA	NA
HF15770-RA	8.7091	0.395953	0.00422133	0.0250822	Upregulated	3	GravsSko	MD01G1175000, MD02G1021000, MD02G1023800, MD03G1052800, MD04G1192400, MD10G1271200, MD10G1271300, MD12G1206800, MD15G1166700, MD15G1167000, MD15G1167200, MD15G1167500, MD15G1167700	RNA ligase/cyclic nucleotide phosphodiesterase family protein	AT4G18930.1		GO:0004112	Molecular Function:cyclic-nucleotide phosphodiesterase activity	NA	NA
HF15772-RA	8.43653	0.0388928	0.00266976	0.017379	Upregulated	3	GravsSko	NA	NA	NA	NA	GO:0003676	Molecular Function:nucleic acid binding	NA	NA
HF15975-RA	2.46602	-1.26337	0.00490119	0.0280626	Upregulated	3	GravsSko	NA	NA	NA	NA	NA	NA	NA	NA
HF16013-RA	3.08275	-0.77569	0.00141631	0.0105979	Upregulated	3	GravsSko	MD04G1222800, MD04G1223200, MD08G1240600, MD12G1240100, MD12G1240400	NAD(P)-linked oxidoreductase superfamily protein	AT1G60750.1		NA	NA	NA	NA
HF16115-RA	2.87505	0.736527	0.00314072	0.0198298	Upregulated	3	GravsSko	MD00G1113500, MD13G1269700	zinc finger protein 2	AT5G57520.1	ZFP2, ATZFP2	GO:0003676	Molecular Function:nucleic acid binding	NA	NA
HF16841-RA	3.33872	-0.853476	0.000504205	0.00464066	Upregulated	3	GravsSko	MD07G1017500, MD07G1024000, MD07G1024200, MD09G1169900	high chlorophyll fluorescence phenotype 173	AT1G16720.1	HCF173	NA	NA	NA	NA
HF16860-RA	2.32425	-0.426674	0.000725849	0.00618866	Upregulated	3	GravsSko	MD00G1075000, MD06G1200200, MD07G1012200, MD13G1064400, MD14G1209700, MD15G1316900, MD16G1062900	UDP-glucose 6-dehydrogenase family protein	AT5G15490.1		GO:0003979	Molecular Function:UDP-glucose 6-dehydrogenase activity	ko00053, ko00040, ko00520	Ascorbate and aldarate metabolism, Pentose and glucuronate interconversions, Amino sugar and nucleotide sugar metabolism
HF17176-RA	7.18176	-1.0017	2.82e-05	0.000434668	Upregulated	3	GravsSko	NA	NA	NA	NA	NA	NA	NA	NA
HF17258-RA	7.17345	-1.0881	0.00142024	0.0106156	Upregulated	3	GravsSko	MD13G1063100, MD16G1061600, MD16G1164500	SPFH/Band 7/PHB domain-containing membrane-associated protein family	AT2G03510.1		GO:0005783, GO:0030433, GO:0031625	Cellular Component:endoplasmic reticulum, Biological Process:ubiquitin-dependent ERAD pathway, Molecular Function:ubiquitin protein ligase binding	NA	NA
HF17260-RA	3.76428	0.174188	7.47e-10	4.6e-08	Upregulated	3	GravsSko	NA	NA	NA	NA	NA	NA	NA	NA
HF17612-RA	6.90032	5.95514	0.000421816	0.00400515	Upregulated	3	GravsSko	MD08G1179900, MD15G1365200	Glycosyl hydrolase family protein	AT1G78060.1		GO:0005975, GO:0004553	Biological Process:carbohydrate metabolic process, Molecular Function:hydrolase activity, hydrolyzing O-glycosyl compounds	NA	NA
HF17625-RA	3.01702	4.95395	0.0087246	0.0440272	Upregulated	3	GravsSko	MD00G1073700, MD10G1085000, MD11G1171200	translocase of the outer mitochondrial membrane 6	AT1G49410.1	TOM6	GO:0005742	Cellular Component:mitochondrial outer membrane translocase complex	NA	NA
HF18017-RA	2.04298	1.41251	0.00976629	0.0480901	Upregulated	3	GravsSko	MD00G1115600, MD10G1292400	AP2/B3-like transcriptional factor family protein	AT1G28300.1	LEC2	GO:0003677	Molecular Function:DNA binding	NA	NA
HF18399-RA	2.27789	0.0598359	0.00140999	0.0105724	Upregulated	3	GravsSko	MD02G1008800, MD06G1145600, MD09G1131300	C-terminal domain phosphatase-like 4	AT5G58003.1	CPL4	GO:0070940, GO:0008420	Biological Process:dephosphorylation of RNA polymerase II C-terminal domain, Molecular Function:RNA polymerase II CTD heptapeptide repeat phosphatase activity	ko01522	Endocrine resistance
HF18680-RA	3.70398	2.34544	1.45e-09	8.37e-08	Upregulated	3	GravsSko	MD02G1043100, MD02G1043200, MD02G1043300, MD15G1181900	Enoyl-CoA hydratase/isomerase family	AT4G29010.1	AIM1	GO:0006635, GO:0005777, GO:0003824, GO:0055114, GO:0003857, GO:0016491, GO:0006631	Biological Process:fatty acid beta-oxidation, Cellular Component:peroxisome, Molecular Function:catalytic activity, Biological Process:oxidation-reduction process, Molecular Function:3-hydroxyacyl-CoA dehydrogenase activity, Molecular Function:oxidoreductase activity, Biological Process:fatty acid metabolic process	ko00592, ko00071	alpha-Linolenic acid metabolism, Fatty acid degradation
HF18906-RA	2.11805	2.19349	3.27e-05	0.000494756	Upregulated	3	GravsSko	MD01G1054600, MD01G1079600, MD01G1115700, MD01G1115800, MD01G1116600, MD01G1117000, MD01G1216700, MD01G1216900, MD01G1217000, MD01G1217100, MD01G1217200, MD01G1217300, MD01G1217400, MD01G1221100, MD01G1221400, MD01G1221600, MD01G1221800, MD01G1222000, MD01G1222100, MD01G1225000, MD02G1078000, MD02G1078200, MD02G1078400, MD04G1004700, MD04G1123100, MD04G1123200, MD04G1128000, MD04G1128200, MD04G11…	cyclic nucleotide gated channel 1	AT5G53130.1	CNGC1, ATCNGC1	NA	NA	ko04626, ko01522	Plant-pathogen interaction, Endocrine resistance
HF19088-RA	7.39976	-0.679739	0.00784254	0.0404214	Upregulated	3	GravsSko	NA	NA	NA	NA	NA	NA	ko00561, ko00564	Glycerolipid metabolism, Glycerophospholipid metabolism
HF19163-RA	3.92352	0.106612	0.00148762	0.011014	Upregulated	3	GravsSko	MD02G1109400, MD04G1159200, MD06G1040200, MD09G1284200, MD12G1125700	Ribosomal protein S21 family protein	AT3G26360.1		GO:0005840, GO:0003735, GO:0006412	Cellular Component:ribosome, Molecular Function:structural constituent of ribosome, Biological Process:translation	ko03010, ko01522	Ribosome, Endocrine resistance
HF19166-RA	7.58724	-0.692716	0.00292838	0.0187412	Upregulated	3	GravsSko	NA	NA	NA	NA	NA	NA	NA	NA
HF19271-RA	2.29093	-0.126105	0.00843886	0.042878	Upregulated	3	GravsSko	MD02G1123200, MD02G1123300, MD02G1123400, MD02G1125500, MD02G1125600, MD02G1125700, MD02G1125800, MD02G1125900, MD02G1126000, MD15G1237200	RNA polymerase II large subunit	AT4G35800.1	NRPB1, RPB1, RNA_POL_II_LSRNA_POL_II_LS, RNA_POL_II_LS	GO:0006351, GO:0003677, GO:0003899, GO:0006511	Biological Process:transcription, DNA-templated, Molecular Function:DNA binding, Molecular Function:DNA-directed 5'-3' RNA polymerase activity, Biological Process:ubiquitin-dependent protein catabolic process	ko03020, ko01522, ko05016	RNA polymerase, Endocrine resistance, Huntington disease
HF19302-RA	2.85565	4.42215	0.00144317	0.0107475	Upregulated	3	GravsSko	MD01G1081500, MD02G1129300, MD03G1277200, MD04G1217500, MD05G1305400, MD09G1285800, MD11G1298600, MD11G1299500, MD12G1232300	Eukaryotic aspartyl protease family protein	AT2G03200.1		GO:0004190, GO:0006508	Molecular Function:aspartic-type endopeptidase activity, Biological Process:proteolysis	NA	NA
HF19506-RA	5.33544	0.540483	0.00778144	0.0401706	Upregulated	3	GravsSko	NA	NA	NA	NA	NA	NA	NA	NA
HF19876-RA	2.11851	2.74539	2.05e-05	0.000332678	Upregulated	3	GravsSko	NA	NA	NA	NA	NA	NA	NA	NA
HF20488-RA	2.82341	0.797352	0.00314418	0.0198371	Upregulated	3	GravsSko	MD02G1301600, MD02G1301800, MD07G1022300, MD10G1272600, MD17G1282900	BEST Arabidopsis thaliana protein match is: eukaryotic initiation factor 4A-III (TAIR:AT3G19760.1)
HF20550-RA	4.14349	0.180781	3.48e-06	7.45e-05	Upregulated	3	GravsSko	MD03G1057300, MD05G1291400, MD10G1267300, MD11G1059200, MD14G1082300	cation/H+ exchanger 4	AT3G44900.1	ATCHX4, CHX4	GO:0006812, GO:0015299, GO:0055085, GO:0016021	Biological Process:cation transport, Molecular Function:solute:proton antiporter activity, Biological Process:transmembrane transport, Cellular Component:integral component of membrane	NA	NA
HF20607-RA	2.76655	1.79338	3.91e-08	1.51e-06	Upregulated	3	GravsSko	MD01G1208600	glutaminyl cyclase	AT4G25720.1	ATQC, QC, QCT	GO:0017186, GO:0016603	Biological Process:peptidyl-pyroglutamic acid biosynthetic process, using glutaminyl-peptide cyclotransferase, Molecular Function:glutaminyl-peptide cyclotransferase activity	ko01522	Endocrine resistance
HF20786-RA	2.66219	-0.154927	0.00226792	0.0152994	Upregulated	3	GravsSko	MD06G1083000, MD14G1104600, MD14G1104700	Protein of unknown function (DUF3527)	AT4G11450.1		NA	NA	NA	NA
HF20787-RA	3.49203	-0.852779	6.47e-05	0.000869876	Upregulated	3	GravsSko	MD06G1083000, MD14G1104600, MD14G1104700	Protein of unknown function (DUF3527)	AT4G11450.1		NA	NA	NA	NA
HF21529-RA	2.43323	0.27341	0.0034914	0.0216054	Upregulated	3	GravsSko	NA	NA	NA	NA	NA	NA	NA	NA
HF21532-RA	5.97871	3.01748	6.18e-07	1.66e-05	Upregulated	3	GravsSko	MD08G1082300, MD08G1083600, MD09G1272000, MD09G1272500, MD09G1274200, MD09G1274400, MD11G1019800, MD11G1020200, MD11G1020500, MD11G1085400, MD11G1087300, MD11G1088400, MD11G1089600, MD11G1090100, MD11G1203100, MD11G1227500, MD13G1197600, MD15G1069800	NB-ARC domain-containing disease resistance protein	AT4G27190.1		GO:0043531	Molecular Function:ADP binding	NA	NA
HF21749-RA	3.88192	-1.38703	2.43e-05	0.00038396	Upregulated	3	GravsSko	NA	NA	NA	NA	NA	NA	NA	NA
HF21907-RA	2.67071	-1.19523	9.88e-05	0.00121183	Upregulated	3	GravsSko	MD08G1128900, MD08G1129600, MD14G1117200, MD14G1117300, MD15G1108200	Lactoylglutathione lyase / glyoxalase I family protein	AT5G41650.1		NA	NA	NA	NA
HF22444-RA	2.96048	0.835629	4.5e-08	1.7e-06	Upregulated	3	GravsSko	MD05G1066600	Erythronate-4-phosphate dehydrogenase family protein	AT1G75180.2		NA	NA	NA	NA
HF22775-RA	7.68257	-0.690164	0.00184657	0.0130147	Upregulated	3	GravsSko	NA	NA	NA	NA	NA	NA	NA	NA
HF22980-RA	2.0405	1.36222	4.29e-05	0.000621558	Upregulated	3	GravsSko	MD00G1085200, MD10G1220900	S-adenosyl-L-methionine-dependent methyltransferases superfamily protein	AT5G44600.1		NA	NA	NA	NA
HF23043-RA	2.84513	-1.22139	0.00849011	0.043105	Upregulated	3	GravsSko	MD05G1247500, MD09G1167600, MD10G1228300	Pectin lyase-like superfamily protein	AT4G20050.2	QRT3	GO:0004650	Molecular Function:polygalacturonase activity	NA	NA
HF23647-RA	12.7632	4.32518	0.00219437	0.0149359	Upregulated	3	GravsSko	MD01G1190900, MD01G1191000, MD07G1015200	Disease resistance protein (TIR-NBS-LRR class) family	AT5G45000.1		GO:0005515, GO:0007165	Molecular Function:protein binding, Biological Process:signal transduction	NA	NA
HF23650-RA	9.47516	1.06141	0.00296114	0.0189087	Upregulated	3	GravsSko	MD10G1006600	Disease resistance protein (TIR-NBS-LRR class) family	AT5G49140.1		GO:0007165, GO:0005515	Biological Process:signal transduction, Molecular Function:protein binding	NA	NA
HF23660-RA	2.39716	3.42294	0.0023187	0.0155928	Upregulated	3	GravsSko	NA	NA	NA	NA	NA	NA	NA	NA
HF23904-RA	3.76616	5.87121	0.00211423	0.0145091	Upregulated	3	GravsSko	MD01G1141000, MD01G1161900, MD07G1230000	BTB/POZ domain-containing protein	AT3G56230.1		GO:0005515	Molecular Function:protein binding	ko04340, ko01522, ko04341	Hedgehog signaling pathway, Endocrine resistance, Hedgehog signaling pathway - fly
HF24370-RA	2.72724	-0.298396	0.000183941	0.00203987	Upregulated	3	GravsSko	MD00G1023600, MD00G1024500, MD00G1046700, MD00G1047400, MD00G1183000, MD05G1180500, MD05G1257000, MD05G1260400, MD05G1260700, MD05G1260900, MD05G1261100, MD13G1119300, MD15G1239400, MD15G1239500, MD15G1240200	Leucine-rich repeat transmembrane protein kinase	AT1G56130.1		GO:0005524, GO:0004672, GO:0005515, GO:0006468	Molecular Function:ATP binding, Molecular Function:protein kinase activity, Molecular Function:protein binding, Biological Process:protein phosphorylation	NA	NA
HF24801-RA	2.00343	-0.885457	0.00122736	0.00948138	Upregulated	3	GravsSko	MD05G1095800, MD05G1180200, MD05G1215400, MD06G1159500, MD06G1162500, MD06G1164600, MD07G1028900, MD14G1168300, MD14G1206700, MD15G1416800, MD15G1442400	Uncharacterised conserved protein UCP015417, vWA	AT5G43400.1		NA	NA	NA	NA
HF25465-RA	5.15153	1.73914	6.63e-06	0.000129355	Upregulated	3	GravsSko	MD07G1230200, MD15G1352800, MD16G1025400	Hypoxia-responsive family protein	AT3G05550.1		NA	NA	NA	NA
HF25566-RA	7.82205	-0.471779	9.85e-06	0.000180356	Upregulated	3	GravsSko	MD17G1108700	Protein of unknown function (DUF1664)	AT1G04960.1		NA	NA	NA	NA
HF25816-RA	3.47225	5.40737	0.00349913	0.0216371	Upregulated	3	GravsSko	MD00G1215200, MD03G1206700, MD03G1207000, MD03G1214900, MD03G1218300, MD03G1218400, MD07G1269200, MD11G1232100, MD11G1232700, MD11G1236200, MD11G1236500, MD11G1236600, MD12G1162800, MD12G1162900, MD12G1163000, MD12G1163200, MD12G1163400, MD12G1163600, MD12G1163800, MD16G1070800	terpene synthase 21	AT5G23960.2	TPS21	GO:0010333, GO:0016829, GO:0000287	Molecular Function:terpene synthase activity, Molecular Function:lyase activity, Molecular Function:magnesium ion binding	ko00909	Sesquiterpenoid and triterpenoid biosynthesis
HF25900-RA	8.26147	-0.118249	0.000410673	0.00392244	Upregulated	3	GravsSko	MD00G1034800, MD05G1161100, MD05G1161300, MD07G1197300, MD08G1158600, MD10G1009800	SUPPRESSOR OF AUXIN RESISTANCE1	AT1G33410.2	SAR1	NA	NA	ko03013, ko01522	RNA transport, Endocrine resistance
HF26186-RA	2.30977	1.20318	2.59e-05	0.000405368	Upregulated	3	GravsSko	MD13G1121100, MD16G1121100	unknown protein
HF26243-RA	4.49237	1.15715	6.51e-05	0.000873886	Upregulated	3	GravsSko	MD12G1066800, MD17G1090900	unknown protein
HF26396-RA	2.80953	-0.496819	0.000774209	0.00652554	Upregulated	3	GravsSko	MD13G1143600, MD16G1146600	unknown protein
HF26403-RA	7.11678	-1.1694	0.000639132	0.00560669	Upregulated	3	GravsSko	NA	NA	NA	NA	NA	NA	NA	NA
HF26405-RA	4.30822	0.129538	7.14e-06	0.000138102	Upregulated	3	GravsSko	MD16G1147400	pectin methylesterase inhibitor 2	AT3G17220.1	ATPMEI2, PMEI2	GO:0004857	Molecular Function:enzyme inhibitor activity	NA	NA
HF27488-RA	5.58497	0.412545	0.00184119	0.012997	Upregulated	3	GravsSko	MD02G1163700	Reticulan like protein B13	AT2G23640.1	RTNLB13	NA	NA	NA	NA
HF27663-RA	2.89506	0.585734	6.54e-05	0.000877636	Upregulated	3	GravsSko	MD02G1140800, MD15G1253600	SEC14-like 12	AT4G36490.1	ATSFH12, SFH12	NA	NA	NA	NA
HF27691-RA	2.02249	3.90301	0.00128455	0.00982322	Upregulated	3	GravsSko	MD02G1136300, MD08G1048400, MD09G1116000, MD15G1250000	Leucine-rich repeat (LRR) family protein	AT5G66330.1		GO:0005515	Molecular Function:protein binding	NA	NA
HF27879-RA	3.28688	3.49959	5.75e-07	1.55e-05	Upregulated	3	GravsSko	MD04G1132000, MD04G1132100, MD04G1132400, MD12G1145100, MD12G1145200, MD13G1170400, MD16G1172000	2-oxoglutarate (2OG) and Fe(II)-dependent oxygenase superfamily protein	AT3G21420.1		GO:0016491, GO:0055114	Molecular Function:oxidoreductase activity, Biological Process:oxidation-reduction process	NA	NA
HF27923-RA	4.36605	-1.01717	0.00239594	0.0159464	Upregulated	3	GravsSko	MD01G1054600, MD01G1079600, MD01G1115700, MD01G1115800, MD01G1116600, MD01G1117000, MD01G1216700, MD01G1216900, MD01G1217000, MD01G1217100, MD01G1217200, MD01G1217300, MD01G1217400, MD01G1221100, MD01G1221400, MD01G1221600, MD01G1221800, MD01G1222000, MD01G1222100, MD01G1225000, MD02G1078000, MD02G1078200, MD02G1078400, MD04G1004700, MD04G1123100, MD04G1123200, MD04G1128000, MD04G1128200, MD04G11…	cyclic nucleotide gated channel 1	AT5G53130.1	CNGC1, ATCNGC1	GO:0016020, GO:0006811, GO:0055085, GO:0005216	Cellular Component:membrane, Biological Process:ion transport, Biological Process:transmembrane transport, Molecular Function:ion channel activity	ko04626, ko01522	Plant-pathogen interaction, Endocrine resistance
HF28089-RA	3.00331	1.23687	0.000169306	0.00191229	Upregulated	3	GravsSko	MD03G1112200, MD04G1145600, MD04G1145900, MD11G1256200, MD11G1267000	F-box/RNI-like superfamily protein	AT3G59200.1		GO:0005515	Molecular Function:protein binding	NA	NA
HF28435-RA	3.02724	-0.639971	0.000441705	0.00416338	Upregulated	3	GravsSko	MD11G1307700	AtL5	AT3G62690.1	ATL5	NA	NA	NA	NA
HF28613-RA	4.64852	1.7737	0.00082409	0.00685865	Upregulated	3	GravsSko	MD02G1059700, MD02G1069600	root hair specific 6	AT1G51880.1	RHS6	GO:0005524, GO:0004672, GO:0006468	Molecular Function:ATP binding, Molecular Function:protein kinase activity, Biological Process:protein phosphorylation	NA	NA
HF28846-RA	9.43582	1.01605	0.00341107	0.0212252	Upregulated	3	GravsSko	NA	NA	NA	NA	NA	NA	NA	NA
HF28877-RA	7.12318	-0.994562	0.00464119	0.0269881	Upregulated	3	GravsSko	MD01G1108800, MD05G1261500, MD07G1175100, MD16G1222700	PATATIN-like protein 6	AT2G39220.1	PLP6, PLA IIB	GO:0006629	Biological Process:lipid metabolic process	NA	NA
HF29079-RA	2.97509	0.773699	1.23e-05	0.000216353	Upregulated	3	GravsSko	MD05G1285600, MD09G1149600, MD17G1136300	Cytochrome b561/ferric reductase transmembrane protein family	AT2G30890.1		NA	NA	NA	NA
HF29193-RA	9.89885	1.32319	9.52e-05	0.00117629	Upregulated	3	GravsSko	MD00G1044300, MD02G1170500, MD09G1174800, MD15G1282200	unknown protein
HF29197-RA	8.48159	-0.075445	0.00046931	0.00437882	Upregulated	3	GravsSko	NA	NA	NA	NA	NA	NA	NA	NA
HF29199-RA	2.19223	0.518231	0.00123699	0.00953866	Upregulated	3	GravsSko	NA	NA	NA	NA	NA	NA	NA	NA
HF29295-RA	3.81111	0.178907	0.000171972	0.0019354	Upregulated	3	GravsSko	MD02G1319800, MD04G1220600, MD09G1118000, MD09G1118500, MD14G1000900, MD17G1109300	Calcium-binding EF-hand family protein	AT2G44310.1		GO:0005509	Molecular Function:calcium ion binding	NA	NA
HF29578-RA	2.35894	1.28593	0.00503057	0.0285752	Upregulated	3	GravsSko	NA	NA	NA	NA	NA	NA	NA	NA
HF29579-RA	10.4143	1.89773	0.00197126	0.0137472	Upregulated	3	GravsSko	MD00G1011200, MD00G1011500, MD02G1090400, MD03G1133900, MD03G1134100, MD09G1086300, MD09G1087000, MD09G1088000, MD09G1088100, MD16G1219400, MD17G1028400, MD17G1075400, MD17G1076000, MD17G1077000, MD17G1077100, MD17G1077800, MD17G1078100, MD17G1101100, MD17G1101400, MD17G1104200, MD17G1104500	Ankyrin repeat family protein	AT5G04700.1		NA	NA	NA	NA
HF29969-RA	2.10528	0.0501902	0.000108221	0.00131233	Upregulated	3	GravsSko	MD00G1061200, MD00G1123900, MD03G1036100, MD05G1190700, MD05G1191200, MD08G1025500, MD08G1094500, MD08G1094600, MD08G1175100, MD08G1175200, MD08G1175300, MD08G1178900, MD08G1179000, MD08G1179200, MD09G1153600, MD09G1153700, MD10G1177600, MD10G1178200, MD12G1229500, MD12G1229600, MD15G1367500, MD15G1437200, MD15G1437400, MD17G1140300	Protein kinase family protein with leucine-rich repeat domain	AT1G35710.1		GO:0005515	Molecular Function:protein binding	NA	NA
HF30646-RA	6.64529	-1.34026	0.00673894	0.0359016	Upregulated	3	GravsSko	MD02G1075000, MD04G1221300, MD08G1043700, MD15G1061200, MD15G1198700, MD15G1199000, MD15G1204100	N-MYC downregulated-like 1	AT5G56750.1	NDL1	NA	NA	NA	NA
HF30649-RA	10.1915	1.76826	0.00272667	0.0176646	Upregulated	3	GravsSko	NA	NA	NA	NA	GO:0000160	Biological Process:phosphorelay signal transduction system	NA	NA
HF30653-RA	7.72834	-0.731683	0.000287812	0.00294859	Upregulated	3	GravsSko	MD02G1075000, MD04G1221300, MD08G1043700, MD15G1061200, MD15G1198700, MD15G1199000, MD15G1204100	N-MYC downregulated-like 1	AT5G56750.1	NDL1	NA	NA	NA	NA
HF30677-RA	2.94632	5.50055	9.23e-05	0.00115111	Upregulated	3	GravsSko	MD02G1072000, MD15G1201800	arabinogalactan protein 20	AT3G61640.1	AGP20, AtAGP20	NA	NA	NA	NA
HF30793-RA	2.28559	3.68489	0.00366432	0.0224395	Upregulated	3	GravsSko	MD02G1089800, MD02G1089900, MD15G1216400, MD15G1216500	germin 3	AT5G20630.1	GLP3, GLP3A, GLP3B, ATGER3, GER3	GO:0030145, GO:0045735	Molecular Function:manganese ion binding, Molecular Function:nutrient reservoir activity	NA	NA
HF31137-RA	4.05418	0.261292	2.44e-07	7.45e-06	Upregulated	3	GravsSko	MD02G1144800, MD05G1064700, MD15G1259000	syntaxin of plants 112	AT2G18260.1	SYP112, ATSYP112	GO:0016020, GO:0016192	Cellular Component:membrane, Biological Process:vesicle-mediated transport	ko01522, ko04721, ko04130	Endocrine resistance, Synaptic vesicle cycle, SNARE interactions in vesicular transport
HF31371-RA	7.43814	-0.922741	0.000664946	0.00577233	Upregulated	3	GravsSko	NA	NA	NA	NA	NA	NA	NA	NA
HF31698-RA	5.68635	2.2805	0.000570544	0.00513086	Upregulated	3	GravsSko	MD04G1233400, MD12G1250900, MD12G1251900	unknown protein
HF31772-RA	5.57008	2.43258	4.57e-05	0.000655114	Upregulated	3	GravsSko	MD02G1024600	Toll-Interleukin-Resistance (TIR) domain-containing protein	AT1G72900.1		GO:0005515, GO:0007165	Molecular Function:protein binding, Biological Process:signal transduction	NA	NA
HF31794-RA	7.87699	-0.496427	0.00296695	0.0189263	Upregulated	3	GravsSko	MD08G1129000	PAP/OAS1 substrate-binding domain superfamily	AT3G51620.1		NA	NA	NA	NA
HF31952-RA	4.25333	-0.08319	3.57e-09	1.84e-07	Upregulated	3	GravsSko	NA	NA	NA	NA	GO:0006355, GO:0003677	Biological Process:regulation of transcription, DNA-templated, Molecular Function:DNA binding	NA	NA
HF31973-RA	8.00488	-0.234431	0.00475848	0.0274848	Upregulated	3	GravsSko	NA		AT5G38590.1		NA	NA	NA	NA
HF32064-RA	9.44005	0.948679	0.00218232	0.0148735	Upregulated	3	GravsSko	MD08G1196900, MD08G1197200, MD09G1075200	AGAMOUS-like 24	AT4G24540.1	AGL24	GO:0046983, GO:0003677	Molecular Function:protein dimerization activity, Molecular Function:DNA binding	ko01522	Endocrine resistance
HF32065-RA	11.0521	2.49902	1.12e-05	0.0002017	Upregulated	3	GravsSko	MD02G1274100, MD17G1274400	Glycosyl hydrolases family 31 protein	AT3G45940.1		GO:0030246, GO:0005975, GO:0003824	Molecular Function:carbohydrate binding, Biological Process:carbohydrate metabolic process, Molecular Function:catalytic activity	ko01522	Endocrine resistance
HF32068-RA	4.93192	1.05444	0.000781031	0.00655635	Upregulated	3	GravsSko	MD00G1118300, MD00G1118400, MD09G1283400, MD17G1274100, MD17G1274800, MD17G1275300, MD17G1276500	P-loop containing nucleoside triphosphate hydrolases superfamily protein	AT2G47330.1		GO:0003676, GO:0005524	Molecular Function:nucleic acid binding, Molecular Function:ATP binding	ko01522, ko03040	Endocrine resistance, Spliceosome
HF32069-RA	4.32843	1.4052	8.36e-06	0.000156998	Upregulated	3	GravsSko	MD05G1012200, MD05G1012300, MD10G1012200, MD10G1013100	Nodulin MtN3 family protein	AT1G21460.1	SWEET1, AtSWEET1	NA	NA	NA	NA
HF32070-RA	7.77896	1.17199	0.000571216	0.00513299	Upregulated	3	GravsSko	NA	NA	NA	NA	NA	NA	NA	NA
HF32632-RA	8.57686	0.0340274	0.00075939	0.0064293	Upregulated	3	GravsSko	NA	NA	NA	NA	NA	NA	NA	NA
HF32633-RA	7.66558	-0.5935	0.00378874	0.0229718	Upregulated	3	GravsSko	NA	NA	NA	NA	NA	NA	NA	NA
HF32676-RA	8.34944	-0.00317681	0.000581544	0.00520359	Upregulated	3	GravsSko	NA	NA	NA	NA	NA	NA	NA	NA
HF33272-RA	4.398	5.41291	0.00116741	0.00911644	Upregulated	3	GravsSko	MD09G1051400, MD17G1041600	RING/FYVE/PHD zinc finger superfamily protein	AT3G47550.1		GO:0008270	Molecular Function:zinc ion binding	NA	NA
HF34328-RA	8.05857	-0.208966	0.0044564	0.0261836	Upregulated	3	GravsSko	MD00G1045100, MD02G1168000, MD02G1168100, MD08G1100500, MD08G1104500, MD08G1104900, MD08G1105000, MD08G1105100, MD08G1105300, MD08G1105500, MD08G1105900, MD11G1099600, MD12G1245800, MD15G1085400, MD15G1085500, MD15G1085600, MD15G1085800, MD15G1085900, MD15G1086000, MD15G1086500, MD15G1280200	phospholipase A 2A	AT2G26560.1	PLP2, PLA IIA, PLA2A	GO:0006629	Biological Process:lipid metabolic process	NA	NA
HF34366-RA	2.10047	5.1174	7.18e-06	0.000138568	Upregulated	3	GravsSko	MD03G1085500, MD03G1085700, MD11G1093500, MD11G1093800, MD11G1093900, MD11G1094300	NAD(P)-binding Rossmann-fold superfamily protein	AT1G07440.1		GO:0016491	Molecular Function:oxidoreductase activity	ko00960	Tropane, piperidine and pyridine alkaloid biosynthesis
HF34427-RA	4.20362	-0.788021	4.77e-05	0.000679555	Upregulated	3	GravsSko	MD03G1079100, MD03G1079500, MD11G1084000, MD11G1084100	Protein of unknown function (DUF674)	AT5G01140.1		NA	NA	NA	NA
HF34429-RA	8.78771	0.484729	8.64e-05	0.00109479	Upregulated	3	GravsSko	NA		AT3G52990.2		NA	NA	ko05165, ko00230, ko04930, ko04922, ko05230, ko00620, ko00010, ko01522, ko05203	Human papillomavirus infection, Purine metabolism, Type II diabetes mellitus, Glucagon signaling pathway, Central carbon metabolism in cancer, Pyruvate metabolism, Glycolysis / Gluconeogenesis, Endocrine resistance, Viral carcinogenesis
HF34470-RA	10.8089	2.42694	1.47e-07	4.87e-06	Upregulated	3	GravsSko	MD00G1070800, MD00G1072900, MD00G1073000, MD00G1073100, MD00G1120600, MD00G1120900, MD00G1121200, MD00G1152300, MD00G1168000, MD00G1168300, MD00G1168700, MD00G1172900, MD00G1203600, MD00G1203700, MD02G1059900, MD02G1069700, MD02G1070100, MD02G1070300, MD02G1070800, MD02G1070900, MD02G1071400, MD02G1071900, MD02G1075200, MD02G1251900, MD02G1252800, MD02G1277200, MD02G1277400, MD02G1286200, MD02G12…	NB-ARC domain-containing disease resistance protein	AT3G14470.1		GO:0043531	Molecular Function:ADP binding	NA	NA
HF34828-RA	8.28363	-0.0225458	6.17e-05	0.000837899	Upregulated	3	GravsSko	NA	NA	NA	NA	NA	NA	NA	NA
HF34829-RA	8.04495	-0.451257	0.000767165	0.00647675	Upregulated	3	GravsSko	NA	NA	NA	NA	NA	NA	NA	NA
HF35200-RA	5.97529	0.681303	0.00961749	0.0474933	Upregulated	3	GravsSko	NA		AT1G24420.1		GO:0016747	Molecular Function:transferase activity, transferring acyl groups other than amino-acyl groups	ko00940, ko00941, ko00945	Phenylpropanoid biosynthesis, Flavonoid biosynthesis, Stilbenoid, diarylheptanoid and gingerol biosynthesis
HF35434-RA	10.0232	1.45166	0.00146609	0.0108796	Upregulated	3	GravsSko	MD01G1023000, MD15G1329700	Coiled-coil domain-containing protein 55 (DUF2040)	AT2G27285.1		NA	NA	ko01522	Endocrine resistance
HF35996-RA	6.59733	-1.74883	4.66e-07	1.29e-05	Upregulated	3	GravsSko	MD01G1115900, MD03G1251800, MD05G1158600, MD11G1273000, MD14G1000600, MD17G1184300	Class II aminoacyl-tRNA and biotin synthetases superfamily protein	AT5G56680.1	SYNC1, EMB2755, SYNC1 ARATH	GO:0000166, GO:0005524, GO:0006418, GO:0004812	Molecular Function:nucleotide binding, Molecular Function:ATP binding, Biological Process:tRNA aminoacylation for protein translation, Molecular Function:aminoacyl-tRNA ligase activity	ko00970, ko01522	Aminoacyl-tRNA biosynthesis, Endocrine resistance
HF36043-RA	6.79998	-1.33333	0.00248088	0.0164115	Upregulated	3	GravsSko	NA	NA	NA	NA	NA	NA	NA	NA
HF36127-RA	7.01398	-1.23973	0.000974475	0.00788653	Upregulated	3	GravsSko	NA	NA	NA	NA	NA	NA	NA	NA
HF36134-RA	8.0367	-0.361858	1.86e-05	0.00030685	Upregulated	3	GravsSko	MD05G1131800, MD10G1134900, MD10G1136300, MD10G1137300, MD10G1137800, MD10G1137900	NAD(P)-binding Rossmann-fold superfamily protein	AT4G35250.1		NA	NA	NA	NA
HF36156-RA	5.91635	-0.676584	0.000297331	0.0030245	Upregulated	3	GravsSko	MD02G1097800, MD03G1127300, MD03G1202400, MD04G1027000, MD05G1019700, MD05G1022500, MD05G1126000, MD05G1138500, MD05G1145200, MD05G1146600, MD07G1244700, MD10G1006500, MD10G1006800, MD10G1007200, MD10G1007300, MD10G1007500, MD10G1034700, MD10G1128500, MD10G1128600, MD10G1135300, MD10G1135900, MD10G1137100, MD12G1068700, MD12G1125200, MD15G1103600, MD16G1140700	Disease resistance protein (TIR-NBS-LRR class) family	AT4G12010.1		GO:0005515	Molecular Function:protein binding	NA	NA
HF36177-RA	3.48498	0.222261	0.0017146	0.0122688	Upregulated	3	GravsSko	MD05G1134900, MD10G1140000	galacturonosyltransferase 3	AT4G38270.1	GAUT3	GO:0016757, GO:0047262	Molecular Function:transferase activity, transferring glycosyl groups, Molecular Function:polygalacturonate 4-alpha-galacturonosyltransferase activity	ko01522, ko00520	Endocrine resistance, Amino sugar and nucleotide sugar metabolism
HF36477-RA	5.74561	1.90117	7.36e-05	0.000966526	Upregulated	3	GravsSko	MD00G1049100, MD02G1177800, MD02G1233700, MD04G1048500, MD07G1070100, MD09G1013500, MD09G1250500, MD15G1287600, MD16G1154900, MD17G1014300, MD17G1242700	Plant protein of unknown function (DUF247)	AT3G50120.1		NA	NA	NA	NA
HF36935-RA	7.85337	3.47209	2.22e-05	0.000355751	Upregulated	3	GravsSko	NA	NA	NA	NA	NA	NA	NA	NA
HF36939-RA	4.28013	2.65309	0.0021775	0.014846	Upregulated	3	GravsSko	MD08G1082300, MD08G1083600, MD09G1272000, MD09G1272500, MD09G1274200, MD09G1274400, MD11G1019800, MD11G1020200, MD11G1020500, MD11G1085400, MD11G1087300, MD11G1088400, MD11G1089600, MD11G1090100, MD11G1203100, MD11G1227500, MD13G1197600, MD15G1069800	NB-ARC domain-containing disease resistance protein	AT4G27190.1		GO:0043531	Molecular Function:ADP binding	NA	NA
HF37059-RA	7.3361	-0.927608	6.42e-05	0.00086606	Upregulated	3	GravsSko	NA	NA	NA	NA	NA	NA	NA	NA
HF37410-RA	7.57692	-0.944843	3.32e-07	9.65e-06	Upregulated	3	GravsSko	MD05G1099600, MD05G1099700, MD06G1051400, MD10G1105300	Radical SAM superfamily protein	AT3G19630.1		GO:0005094, GO:0005737	Molecular Function:Rho GDP-dissociation inhibitor activity, Cellular Component:cytoplasm	ko01522, ko04962, ko04722	Endocrine resistance, Vasopressin-regulated water reabsorption, Neurotrophin signaling pathway
HF37559-RA	8.11427	-0.172106	0.00420849	0.0250232	Upregulated	3	GravsSko	MD04G1081800, MD06G1065100, MD06G1065200, MD06G1065300	Translation elongation factor EFG/EF2 protein	AT1G62750.1	ATSCO1, ATSCO1/CPEF-G, SCO1	GO:0005525	Molecular Function:GTP binding	ko01522	Endocrine resistance
HF37626-RA	2.2093	0.0794654	0.000141757	0.00165002	Upregulated	3	GravsSko	MD14G1024100	F-box/RNI-like superfamily protein	AT4G14103.1		GO:0005515	Molecular Function:protein binding	NA	NA
HF37653-RA	4.26637	0.515573	0.0058525	0.0321476	Upregulated	3	GravsSko	MD04G1148300	proton-dependent oligopeptide transport (POT) family protein	AT2G38100.1		GO:0016020, GO:0022857, GO:0055085	Cellular Component:membrane, Molecular Function:transmembrane transporter activity, Biological Process:transmembrane transport	ko01522	Endocrine resistance
HF37718-RA	7.12959	-1.11902	0.00158328	0.0115533	Upregulated	3	GravsSko	MD12G1076000, MD14G1074400	P-loop nucleoside triphosphate hydrolases superfamily protein with CH (Calponin Homology) domain	AT3G10310.1		GO:0007018, GO:0008017, GO:0003777, GO:0005524	Biological Process:microtubule-based movement, Molecular Function:microtubule binding, Molecular Function:microtubule motor activity, Molecular Function:ATP binding	ko01522	Endocrine resistance
HF37722-RA	8.6829	0.212666	0.00184154	0.012997	Upregulated	3	GravsSko	MD00G1079200, MD00G1079400, MD00G1079500, MD04G1157300, MD04G1159300, MD12G1169200, MD12G1169300, MD12G1169400, MD12G1169500, MD12G1170500, MD12G1171000, MD12G1171100, MD12G1171200, MD12G1171300	SAC domain-containing protein 8	AT3G51830.1	ATG5, SAC8	GO:0005515, GO:0042578	Molecular Function:protein binding, Molecular Function:phosphoric ester hydrolase activity	ko04070, ko00562	Phosphatidylinositol signaling system, Inositol phosphate metabolism
HF37725-RA	5.42579	2.9321	0.000306623	0.00309585	Upregulated	3	GravsSko	MD00G1080100, MD04G1155700, MD12G1169800, MD12G1169900, MD12G1170600, MD12G1170700	acyl-CoA oxidase 4	AT3G51840.1	ACX4, ATSCX, ATG6	GO:0016627, GO:0055114, GO:0003995, GO:0050660	Molecular Function:oxidoreductase activity, acting on the CH-CH group of donors, Biological Process:oxidation-reduction process, Molecular Function:acyl-CoA dehydrogenase activity, Molecular Function:flavin adenine dinucleotide binding	ko03320, ko04024, ko00071, ko01040, ko00592, ko04146	PPAR signaling pathway, cAMP signaling pathway, Fatty acid degradation, Biosynthesis of unsaturated fatty acids, alpha-Linolenic acid metabolism, Peroxisome
HF37765-RA	8.00072	7.17033	0.00161264	0.0117107	Upregulated	3	GravsSko	MD00G1079200, MD00G1079400, MD00G1079500, MD04G1157300, MD04G1159300, MD12G1169200, MD12G1169300, MD12G1169400, MD12G1169500, MD12G1170500, MD12G1171000, MD12G1171100, MD12G1171200, MD12G1171300	SAC domain-containing protein 8	AT3G51830.1	ATG5, SAC8	GO:0042578, GO:0052866, GO:0005515	Molecular Function:phosphoric ester hydrolase activity, Molecular Function:phosphatidylinositol phosphate phosphatase activity, Molecular Function:protein binding	ko00562, ko04070	Inositol phosphate metabolism, Phosphatidylinositol signaling system
HF37780-RA	2.50069	5.08951	0.000376977	0.0036588	Upregulated	3	GravsSko	MD04G1160600, MD04G1160800, MD04G1161100, MD04G1161600, MD04G1161700, MD04G1210900, MD05G1095300, MD07G1106700, MD07G1106900, MD07G1107400, MD07G1107800, MD09G1124300, MD09G1125300, MD09G1125600, MD09G1130600, MD09G1130900, MD09G1131100, MD12G1153000, MD12G1153300, MD12G1172900, MD12G1173800, MD12G1174100, MD17G1115100, MD17G1115300	receptor like protein 6	AT1G45616.1	AtRLP6, RLP6	GO:0005515	Molecular Function:protein binding	NA	NA
HF37799-RA	3.29032	-1.22105	0.000453846	0.00425916	Upregulated	3	GravsSko	NA	NA	NA	NA	NA	NA	NA	NA
HF37859-RA	7.58713	-0.566629	2.17e-07	6.78e-06	Upregulated	3	GravsSko	NA	NA	NA	NA	NA	NA	NA	NA
HF38131-RA	9.14546	0.660127	0.00206432	0.0142621	Upregulated	3	GravsSko	MD17G1208100	O-fucosyltransferase family protein	AT1G52630.1		NA	NA	NA	NA
HF38191-RA	3.00071	-1.05349	7.19e-05	0.000947403	Upregulated	3	GravsSko	MD12G1217000, MD17G1262900	FUNCTIONS IN: molecular_function unknown
HF38261-RA	3.87685	1.65542	3.89e-05	0.000574782	Upregulated	3	GravsSko	NA	NA	NA	NA	NA	NA	NA	NA
HF38298-RA	4.35823	1.61284	0.00111948	0.00880563	Upregulated	3	GravsSko	NA	NA	NA	NA	NA	NA	NA	NA
HF38596-RA	5.86992	-0.741766	1.31e-06	3.2e-05	Upregulated	3	GravsSko	MD06G1200500, MD09G1064700, MD09G1064800, MD09G1064900, MD09G1065000, MD09G1065400, MD17G1058100, MD17G1058200, MD17G1058300, MD17G1058400	UDP-Glycosyltransferase superfamily protein	AT3G02100.1		GO:0016758	Molecular Function:transferase activity, transferring hexosyl groups	NA	NA
HF38749-RA	2.00894	3.61656	6.69e-05	0.000895196	Upregulated	3	GravsSko	NA	NA	NA	NA	GO:0005515	Molecular Function:protein binding	NA	NA
HF38889-RA	9.19546	0.684679	0.00194615	0.0136014	Upregulated	3	GravsSko	MD00G1010300, MD00G1010400, MD00G1011000, MD00G1011900, MD02G1090700, MD02G1090800, MD02G1090900, MD03G1146300, MD03G1258700, MD03G1258800, MD05G1025700, MD05G1026000, MD05G1166100, MD05G1353100, MD05G1353500, MD05G1354800, MD09G1059700, MD09G1086500, MD09G1088200, MD09G1088300, MD09G1089000, MD09G1089300, MD09G1133800, MD10G1327600, MD10G1327800, MD11G1279300, MD15G1217000, MD17G1027900, MD17G10…	Ankyrin repeat family protein	AT3G18670.1		NA	NA	NA	NA
HF39325-RA	7.9748	-0.530939	5.8e-06	0.000115371	Upregulated	3	GravsSko	NA		AT2G42500.3		NA	NA	ko04350, ko04261, ko04152, ko05142, ko04530, ko04138, ko04730, ko04151, ko04113, ko04013, ko04390, ko04111, ko04391, ko05165, ko04136, ko04140, ko04728, ko03015, ko04071, ko05160, ko04114, ko01522	TGF-beta signaling pathway, Adrenergic signaling in cardiomyocytes, AMPK signaling pathway, Chagas disease (American trypanosomiasis), Tight junction, Autophagy - yeast, Long-term depression, PI3K-Akt signaling pathway, Meiosis - yeast, MAPK signaling pathway - fly, Hippo signaling pathway, Cell cycle - yeast, Hippo signaling pathway - fly, Human papillomavirus infection, Autophagy - other, Autop…
HF39346-RA	5.10234	0.970917	0.000401806	0.00384771	Upregulated	3	GravsSko	MD05G1027600, MD10G1028400	Sphingomyelin synthetase family protein	AT1G43580.1		NA	NA	NA	NA
HF39652-RA	2.10773	1.25676	6.81e-05	0.000906792	Upregulated	3	GravsSko	MD03G1005100, MD03G1005200, MD11G1006700, MD11G1007700	UDP-Glycosyltransferase superfamily protein	AT3G45100.2	SETH2	NA	NA	ko01522, ko00563	Endocrine resistance, Glycosylphosphatidylinositol (GPI)-anchor biosynthesis
HF39885-RA	7.61287	-0.681265	0.00285152	0.0183311	Upregulated	3	GravsSko	MD00G1006400, MD00G1092100, MD01G1093100, MD01G1147100, MD01G1204100, MD02G1026500, MD03G1206000, MD04G1008400, MD04G1091500, MD05G1210500, MD08G1116600, MD08G1123700, MD09G1155300, MD10G1273100, MD11G1014000, MD11G1111300, MD11G1270200, MD12G1010700, MD13G1146900, MD13G1147100, MD14G1007800, MD15G1167900, MD15G1315200, MD17G1141400, MD17G1214100	BED zinc finger
HF39901-RA	5.99171	0.826224	0.000116164	0.00139554	Upregulated	3	GravsSko	NA	NA	NA	NA	NA	NA	NA	NA
HF39993-RA	2.04579	3.22628	0.00536837	0.0300249	Upregulated	3	GravsSko	MD01G1167000, MD03G1051900, MD07G1233200, MD10G1023800, MD11G1054000	Basic-leucine zipper (bZIP) transcription factor family protein	AT2G40620.1		GO:0003700, GO:0006355	Molecular Function:DNA-binding transcription factor activity, Biological Process:regulation of transcription, DNA-templated	NA	NA
HF40230-RA	9.19257	0.741715	0.00296005	0.0189083	Upregulated	3	GravsSko	MD01G1189400, MD01G1189500, MD03G1083600, MD10G1020000, MD16G1082200, MD16G1082600	disease resistance protein (TIR-NBS-LRR class), putative	AT1G27180.1		GO:0005515, GO:0007165	Molecular Function:protein binding, Biological Process:signal transduction	NA	NA
HF40312-RA	4.78812	0.2505	0.00493214	0.0281897	Upregulated	3	GravsSko	MD02G1117100, MD03G1094000, MD03G1094200, MD03G1094600, MD05G1212300, MD05G1213400, MD07G1083500, MD10G1197300, MD12G1218700, MD15G1232000, MD15G1232100, MD15G1232200	Ankyrin repeat family protein	AT4G03500.1		GO:0031347, GO:0071446, GO:2000031, GO:0005515, GO:0016021	Biological Process:regulation of defense response, Biological Process:cellular response to salicylic acid stimulus, Biological Process:regulation of salicylic acid mediated signaling pathway, Molecular Function:protein binding, Cellular Component:integral component of membrane	NA	NA
HF40971-RA	7.68163	-0.623033	0.00262004	0.0171418	Upregulated	3	GravsSko	NA	NA	NA	NA	NA	NA	NA	NA
HF41020-RA	4.00147	1.04602	3.45e-05	0.000517704	Upregulated	3	GravsSko	MD01G1025800, MD08G1179400, MD15G1327600, MD15G1364700	Phosphoglycerate mutase family protein	AT1G22170.1		GO:0016868, GO:0006096, GO:0003824, GO:0004619	Molecular Function:intramolecular transferase activity, phosphotransferases, Biological Process:glycolytic process, Molecular Function:catalytic activity, Molecular Function:phosphoglycerate mutase activity	ko01522, ko04922, ko00260, ko00680, ko00010, ko05230	Endocrine resistance, Glucagon signaling pathway, Glycine, serine and threonine metabolism, Methane metabolism, Glycolysis / Gluconeogenesis, Central carbon metabolism in cancer
HF41061-RA	2.44746	4.61926	0.00647578	0.0348685	Upregulated	3	GravsSko	NA	NA	NA	NA	NA	NA	NA	NA
HF42290-RA	8.5917	0.178344	0.00266124	0.0173411	Upregulated	3	GravsSko	MD05G1275400, MD10G1254900	Protein of unknown function (DUF630 and DUF632)	AT2G34670.2		GO:0071249	Biological Process:cellular response to nitrate	NA	NA
HF42291-RA	7.93739	-0.366946	0.00334231	0.0208577	Upregulated	3	GravsSko	NA	NA	NA	NA	NA	NA	NA	NA
HF42575-RA	7.15185	-1.05257	0.00459435	0.0267987	Upregulated	3	GravsSko	NA		AT1G23830.1		NA	NA	NA	NA
HF42779-RA	2.21829	6.10237	0.00161302	0.0117107	Upregulated	3	GravsSko	NA		AT3G61040.2		GO:0020037, GO:0005506, GO:0016705, GO:0055114	Molecular Function:heme binding, Molecular Function:iron ion binding, Molecular Function:oxidoreductase activity, acting on paired donors, with incorporation or reduction of molecular oxygen, Biological Process:oxidation-reduction process	NA	NA
HF42780-RA	6.23622	3.03787	7.49e-05	0.000978827	Upregulated	3	GravsSko	MD06G1131100, MD07G1012100, MD13G1112700, MD13G1112900, MD13G1113000, MD13G1115700, MD13G1116000, MD13G1116100, MD14G1224700, MD16G1115700, MD16G1115800, MD16G1115900, MD16G1116100, MD16G1116200, MD16G1116300	cytochrome P450, family 76, subfamily C, polypeptide 4	AT2G45550.1	CYP76C4	GO:0005506, GO:0055114, GO:0020037, GO:0016705	Molecular Function:iron ion binding, Biological Process:oxidation-reduction process, Molecular Function:heme binding, Molecular Function:oxidoreductase activity, acting on paired donors, with incorporation or reduction of molecular oxygen	ko01522	Endocrine resistance
HF42829-RA	3.12546	0.720334	0.00165659	0.0119426	Upregulated	3	GravsSko	MD13G1123800, MD16G1124400	Pollen Ole e 1 allergen and extensin family protein	AT5G13140.1		NA	NA	NA	NA
HF42871-RA	9.77912	1.44858	0.0036887	0.0225186	Upregulated	3	GravsSko	NA	NA	NA	NA	NA	NA	NA	NA
HF43140-RA	2.31682	1.82883	0.000495808	0.0045774	Upregulated	3	GravsSko	MD13G1166200, MD16G1166000	Protein of unknown function (DUF581)	AT5G49120.1		NA	NA	NA	NA
HF43307-RA	3.60333	2.33281	0.000341994	0.00338157	Upregulated	3	GravsSko	MD13G1188400	unknown protein
HF43319-RA	2.06119	1.28737	0.00171776	0.0122812	Upregulated	3	GravsSko	NA	NA	NA	NA	NA	NA	NA	NA
HF43323-RA	7.91036	1.32441	0.00645491	0.0347905	Upregulated	3	GravsSko	MD13G1189100, MD13G1189500, MD13G1189600, MD13G1189800, MD13G1190100, MD13G1190200, MD13G1190300, MD13G1190400, MD16G1189900, MD16G1190000, MD16G1190100, MD16G1190300, MD16G1190400, MD16G1190500, MD16G1190900	Major facilitator superfamily protein	AT5G26340.1	MSS1, STP13, ATSTP13	GO:0055085, GO:0016021, GO:0016020, GO:0022857	Biological Process:transmembrane transport, Cellular Component:integral component of membrane, Cellular Component:membrane, Molecular Function:transmembrane transporter activity	NA	NA
HF43383-RA	7.38855	-0.779553	2.04e-08	8.52e-07	Upregulated	3	GravsSko	MD00G1120300, MD00G1120800, MD11G1078400	RING/U-box superfamily protein	AT1G47570.2		NA	NA	ko01522	Endocrine resistance
HF43529-RA	7.623	2.32741	1.69e-06	4.02e-05	Upregulated	3	GravsSko	NA	NA	NA	NA	GO:0003676, GO:0004523	Molecular Function:nucleic acid binding, Molecular Function:RNA-DNA hybrid ribonuclease activity	NA	NA
HF43908-RA	2.03078	3.52073	7.39e-06	0.000142304	Upregulated	3	GravsSko	MD11G1009300, MD11G1009400	acyl-activating enzyme 18	AT1G55320.2	AAE18	NA	NA	NA	NA
HF43952-RA	8.33528	-0.0673982	0.00257323	0.0169213	Upregulated	3	GravsSko	MD05G1079300, MD10G1093600	ARP protein (REF)	AT1G49670.1	NQR	GO:0055114	Biological Process:oxidation-reduction process	NA	NA
HF44062-RA	2.85462	1.7802	1.04e-05	0.000188636	Upregulated	3	GravsSko	NA	NA	NA	NA	NA	NA	NA	NA
HF44566-RA	9.68965	1.18865	0.002055	0.0142274	Upregulated	3	GravsSko	NA		AT5G61770.3		NA	NA	ko01522	Endocrine resistance
HF44567-RA	8.29513	-0.145581	0.00169413	0.0121493	Upregulated	3	GravsSko	MD03G1207200, MD15G1430000, MD16G1171100	Pentapeptide repeat-containing protein	AT1G12250.2		NA	NA	NA	NA
HF44593-RA	2.17939	3.09029	6.47e-05	0.000869876	Upregulated	3	GravsSko	MD08G1163000, MD15G1349700	unknown protein
HF00210-RA	2.48812	1.21316	0.00251932	0.0200806	Upregulated	3	KanvsSko	NA		AT1G15260.1		NA	NA	NA	NA
HF00334-RA	4.91174	3.87194	5.16e-07	1.54e-05	Upregulated	3	KanvsSko	MD09G1199300, MD17G1179300, MD17G1266000	Leucine-rich repeat protein kinase family protein	AT1G51800.1		GO:0004672, GO:0005524, GO:0006468	Molecular Function:protein kinase activity, Molecular Function:ATP binding, Biological Process:protein phosphorylation	NA	NA
HF01072-RA	2.08864	2.3165	0.00305338	0.0232878	Upregulated	3	KanvsSko	MD02G1144400, MD02G1230000, MD04G1041000, MD04G1041300, MD07G1082400, MD12G1011300, MD15G1258100	ATPase family associated with various cellular activities (AAA)	AT5G27740.1	EMB161, EMB2775, EMB251, RFC3	GO:0006260, GO:0003677	Biological Process:DNA replication, Molecular Function:DNA binding	ko03030, ko03430, ko03420, ko01522	DNA replication, Mismatch repair, Nucleotide excision repair, Endocrine resistance
HF03677-RA	2.39474	3.21312	0.00497216	0.0339773	Upregulated	3	KanvsSko	MD00G1215200, MD03G1206700, MD03G1207000, MD03G1214900, MD03G1218300, MD03G1218400, MD07G1269200, MD11G1232100, MD11G1232700, MD11G1236200, MD11G1236500, MD11G1236600, MD12G1162800, MD12G1162900, MD12G1163000, MD12G1163200, MD12G1163400, MD12G1163600, MD12G1163800, MD16G1070800	terpene synthase 21	AT5G23960.2	TPS21	GO:0016829, GO:0010333, GO:0000287	Molecular Function:lyase activity, Molecular Function:terpene synthase activity, Molecular Function:magnesium ion binding	ko00909	Sesquiterpenoid and triterpenoid biosynthesis
HF04557-RA	7.72774	0.622145	7.97e-06	0.00016429	Upregulated	3	KanvsSko	MD00G1172700, MD08G1104700, MD09G1255500, MD17G1248600, MD17G1248700	tetratricopeptide repeat (TPR)-containing protein	AT3G18730.1	TSK, MGO3, BRU1	NA	NA	NA	NA
HF08407-RA	2.69713	2.47462	0.00581263	0.0380681	Upregulated	3	KanvsSko	MD06G1082500, MD07G1036400, MD07G1036500, MD14G1104000	glutamate-cysteine ligase	AT4G23100.3	GSH1	GO:0003824, GO:0004357, GO:0042398, GO:0006750	Molecular Function:catalytic activity, Molecular Function:glutamate-cysteine ligase activity, Biological Process:cellular modified amino acid biosynthetic process, Biological Process:glutathione biosynthetic process	ko00270, ko00480	Cysteine and methionine metabolism, Glutathione metabolism
HF11127-RA	6.05349	-0.943589	0.000647997	0.00673568	Upregulated	3	KanvsSko	MD01G1228800, MD05G1199100, MD05G1199300, MD05G1200000, MD05G1201900, MD07G1299900, MD10G1185400, MD10G1185500, MD10G1188700, MD10G1189400, MD10G1189600, MD15G1001500, MD16G1101900	2-oxoglutarate (2OG) and Fe(II)-dependent oxygenase superfamily protein	AT5G24530.1	DMR6	GO:0055114, GO:0016491	Biological Process:oxidation-reduction process, Molecular Function:oxidoreductase activity	NA	NA
HF11372-RA	3.62448	2.67965	0.000161606	0.00215061	Upregulated	3	KanvsSko	MD02G1318100, MD03G1019500, MD03G1019800, MD03G1019900, MD03G1020000, MD03G1020200, MD03G1020300, MD03G1021800, MD03G1022000, MD05G1226500, MD05G1226600, MD05G1226700, MD05G1226800, MD09G1060200, MD11G1021100, MD11G1021200, MD11G1021300, MD11G1021400, MD11G1021500, MD11G1024500, MD11G1024600, MD11G1024700, MD11G1024800, MD11G1024900, MD11G1025200, MD11G1025500, MD11G1025600, MD11G1026200, MD11G10…	receptor-like protein kinase 1	AT5G60900.1	RLK1	NA	NA	NA	NA
HF11600-RA	6.38755	2.52003	0.00115034	0.010679	Upregulated	3	KanvsSko	MD00G1023600, MD00G1024500, MD00G1046700, MD00G1047400, MD00G1183000, MD05G1180500, MD05G1257000, MD05G1260400, MD05G1260700, MD05G1260900, MD05G1261100, MD13G1119300, MD15G1239400, MD15G1239500, MD15G1240200	Leucine-rich repeat transmembrane protein kinase	AT1G56130.1		GO:0004672, GO:0006468, GO:0005524	Molecular Function:protein kinase activity, Biological Process:protein phosphorylation, Molecular Function:ATP binding	NA	NA
HF14086-RA	8.8372	2.08625	0.000258065	0.00314149	Upregulated	3	KanvsSko	NA	NA	NA	NA	NA	NA	NA	NA
HF14228-RA	8.64615	1.88053	0.00139413	0.012493	Upregulated	3	KanvsSko	MD05G1138800, MD10G1141700, MD11G1014300, MD11G1014400	CCAAT-binding factor	AT2G17250.1	EMB2762	GO:0042254	Biological Process:ribosome biogenesis	ko01522	Endocrine resistance
HF15058-RA	3.00854	1.66401	0.000425816	0.00478177	Upregulated	3	KanvsSko	MD05G1359100, MD09G1120500, MD10G1334800, MD17G1111400	Mo25 family protein	AT5G47540.1		NA	NA	ko04150, ko04152	mTOR signaling pathway, AMPK signaling pathway
HF17176-RA	5.56828	-1.0017	0.00348692	0.0259279	Upregulated	3	KanvsSko	NA	NA	NA	NA	NA	NA	NA	NA
HF17612-RA	5.50621	5.95514	0.00279762	0.0217492	Upregulated	3	KanvsSko	MD08G1179900, MD15G1365200	Glycosyl hydrolase family protein	AT1G78060.1		GO:0004553, GO:0005975	Molecular Function:hydrolase activity, hydrolyzing O-glycosyl compounds, Biological Process:carbohydrate metabolic process	NA	NA
HF18680-RA	2.34593	2.34544	6.37e-05	0.000981517	Upregulated	3	KanvsSko	MD02G1043100, MD02G1043200, MD02G1043300, MD15G1181900	Enoyl-CoA hydratase/isomerase family	AT4G29010.1	AIM1	GO:0006631, GO:0016491, GO:0055114, GO:0006635, GO:0005777, GO:0003824, GO:0003857	Biological Process:fatty acid metabolic process, Molecular Function:oxidoreductase activity, Biological Process:oxidation-reduction process, Biological Process:fatty acid beta-oxidation, Cellular Component:peroxisome, Molecular Function:catalytic activity, Molecular Function:3-hydroxyacyl-CoA dehydrogenase activity	ko00592, ko00071	alpha-Linolenic acid metabolism, Fatty acid degradation
HF21532-RA	4.88119	3.01748	2.03e-05	0.000368977	Upregulated	3	KanvsSko	MD08G1082300, MD08G1083600, MD09G1272000, MD09G1272500, MD09G1274200, MD09G1274400, MD11G1019800, MD11G1020200, MD11G1020500, MD11G1085400, MD11G1087300, MD11G1088400, MD11G1089600, MD11G1090100, MD11G1203100, MD11G1227500, MD13G1197600, MD15G1069800	NB-ARC domain-containing disease resistance protein	AT4G27190.1		GO:0043531	Molecular Function:ADP binding	NA	NA
HF22444-RA	2.03379	0.835629	0.000243434	0.00300274	Upregulated	3	KanvsSko	MD05G1066600	Erythronate-4-phosphate dehydrogenase family protein	AT1G75180.2		NA	NA	NA	NA
HF23647-RA	11.3051	4.32518	0.00514808	0.0348169	Upregulated	3	KanvsSko	MD01G1190900, MD01G1191000, MD07G1015200	Disease resistance protein (TIR-NBS-LRR class) family	AT5G45000.1		GO:0007165, GO:0005515	Biological Process:signal transduction, Molecular Function:protein binding	NA	NA
HF25465-RA	4.21093	1.73914	0.000152499	0.00204416	Upregulated	3	KanvsSko	MD07G1230200, MD15G1352800, MD16G1025400	Hypoxia-responsive family protein	AT3G05550.1		NA	NA	NA	NA
HF25566-RA	6.17395	-0.471779	0.00093559	0.00906571	Upregulated	3	KanvsSko	MD17G1108700	Protein of unknown function (DUF1664)	AT1G04960.1		NA	NA	NA	NA
HF25900-RA	6.41481	-0.118249	0.0069964	0.0435139	Upregulated	3	KanvsSko	MD00G1034800, MD05G1161100, MD05G1161300, MD07G1197300, MD08G1158600, MD10G1009800	SUPPRESSOR OF AUXIN RESISTANCE1	AT1G33410.2	SAR1	NA	NA	ko01522, ko03013	Endocrine resistance, RNA transport
HF26396-RA	2.39917	-0.496819	0.00491633	0.0337029	Upregulated	3	KanvsSko	MD13G1143600, MD16G1146600	unknown protein
HF26405-RA	3.05702	0.129538	0.00166184	0.0143251	Upregulated	3	KanvsSko	MD16G1147400	pectin methylesterase inhibitor 2	AT3G17220.1	ATPMEI2, PMEI2	GO:0004857	Molecular Function:enzyme inhibitor activity	NA	NA
HF27879-RA	2.39686	3.49959	0.000167322	0.00220847	Upregulated	3	KanvsSko	MD04G1132000, MD04G1132100, MD04G1132400, MD12G1145100, MD12G1145200, MD13G1170400, MD16G1172000	2-oxoglutarate (2OG) and Fe(II)-dependent oxygenase superfamily protein	AT3G21420.1		GO:0055114, GO:0016491	Biological Process:oxidation-reduction process, Molecular Function:oxidoreductase activity	NA	NA
HF29193-RA	7.50735	1.32319	0.00250411	0.0199779	Upregulated	3	KanvsSko	MD00G1044300, MD02G1170500, MD09G1174800, MD15G1282200	unknown protein
HF31772-RA	3.77524	2.43258	0.00305467	0.0232907	Upregulated	3	KanvsSko	MD02G1024600	Toll-Interleukin-Resistance (TIR) domain-containing protein	AT1G72900.1		GO:0005515, GO:0007165	Molecular Function:protein binding, Biological Process:signal transduction	NA	NA
HF31952-RA	2.14733	-0.08319	0.0062809	0.0402601	Upregulated	3	KanvsSko	NA	NA	NA	NA	GO:0006355, GO:0003677	Biological Process:regulation of transcription, DNA-templated, Molecular Function:DNA binding	NA	NA
HF32065-RA	8.98105	2.49902	0.000231537	0.00288215	Upregulated	3	KanvsSko	MD02G1274100, MD17G1274400	Glycosyl hydrolases family 31 protein	AT3G45940.1		GO:0030246, GO:0003824, GO:0005975	Molecular Function:carbohydrate binding, Molecular Function:catalytic activity, Biological Process:carbohydrate metabolic process	ko01522	Endocrine resistance
HF32069-RA	2.56792	1.4052	0.00639421	0.0408511	Upregulated	3	KanvsSko	MD05G1012200, MD05G1012300, MD10G1012200, MD10G1013100	Nodulin MtN3 family protein	AT1G21460.1	SWEET1, AtSWEET1	NA	NA	NA	NA
HF32070-RA	6.09428	1.17199	0.00456615	0.0318951	Upregulated	3	KanvsSko	NA	NA	NA	NA	NA	NA	NA	NA
HF32676-RA	6.67725	-0.00317681	0.00608487	0.0393126	Upregulated	3	KanvsSko	NA	NA	NA	NA	NA	NA	NA	NA
HF34427-RA	2.79356	-0.788021	0.00811971	0.0487277	Upregulated	3	KanvsSko	MD03G1079100, MD03G1079500, MD11G1084000, MD11G1084100	Protein of unknown function (DUF674)	AT5G01140.1		NA	NA	NA	NA
HF34429-RA	7.47649	0.484729	0.000818125	0.00812367	Upregulated	3	KanvsSko	NA		AT3G52990.2		NA	NA	ko00010, ko04922, ko00230, ko00620, ko01522, ko05230, ko04930, ko05165, ko05203	Glycolysis / Gluconeogenesis, Glucagon signaling pathway, Purine metabolism, Pyruvate metabolism, Endocrine resistance, Central carbon metabolism in cancer, Type II diabetes mellitus, Human papillomavirus infection, Viral carcinogenesis
HF34470-RA	9.49176	2.42694	2.79e-06	6.64e-05	Upregulated	3	KanvsSko	MD00G1070800, MD00G1072900, MD00G1073000, MD00G1073100, MD00G1120600, MD00G1120900, MD00G1121200, MD00G1152300, MD00G1168000, MD00G1168300, MD00G1168700, MD00G1172900, MD00G1203600, MD00G1203700, MD02G1059900, MD02G1069700, MD02G1070100, MD02G1070300, MD02G1070800, MD02G1070900, MD02G1071400, MD02G1071900, MD02G1075200, MD02G1251900, MD02G1252800, MD02G1277200, MD02G1277400, MD02G1286200, MD02G12…	NB-ARC domain-containing disease resistance protein	AT3G14470.1		GO:0043531	Molecular Function:ADP binding	NA	NA
HF34828-RA	6.79604	-0.0225458	0.00122677	0.011259	Upregulated	3	KanvsSko	NA	NA	NA	NA	NA	NA	NA	NA
HF36134-RA	5.95416	-0.361858	0.00277069	0.0216171	Upregulated	3	KanvsSko	MD05G1131800, MD10G1134900, MD10G1136300, MD10G1137300, MD10G1137800, MD10G1137900	NAD(P)-binding Rossmann-fold superfamily protein	AT4G35250.1		NA	NA	NA	NA
HF36477-RA	4.50271	1.90117	0.000948543	0.0091546	Upregulated	3	KanvsSko	MD00G1049100, MD02G1177800, MD02G1233700, MD04G1048500, MD07G1070100, MD09G1013500, MD09G1250500, MD15G1287600, MD16G1154900, MD17G1014300, MD17G1242700	Plant protein of unknown function (DUF247)	AT3G50120.1		NA	NA	NA	NA
HF36935-RA	6.35855	3.47209	0.000243956	0.00300724	Upregulated	3	KanvsSko	NA	NA	NA	NA	NA	NA	NA	NA
HF37059-RA	5.46531	-0.927608	0.00692706	0.0432703	Upregulated	3	KanvsSko	NA	NA	NA	NA	NA	NA	NA	NA
HF37859-RA	6.43395	-0.566629	3.86e-05	0.000636906	Upregulated	3	KanvsSko	NA	NA	NA	NA	NA	NA	NA	NA
HF38261-RA	2.37562	1.65542	0.00835618	0.0498598	Upregulated	3	KanvsSko	NA	NA	NA	NA	NA	NA	NA	NA
HF39346-RA	4.33	0.970917	0.00181936	0.0154001	Upregulated	3	KanvsSko	MD05G1027600, MD10G1028400	Sphingomyelin synthetase family protein	AT1G43580.1		NA	NA	NA	NA
HF39901-RA	4.16647	0.826224	0.00691619	0.0432262	Upregulated	3	KanvsSko	NA	NA	NA	NA	NA	NA	NA	NA
HF42780-RA	4.52039	3.03787	0.00205003	0.0169633	Upregulated	3	KanvsSko	MD06G1131100, MD07G1012100, MD13G1112700, MD13G1112900, MD13G1113000, MD13G1115700, MD13G1116000, MD13G1116100, MD14G1224700, MD16G1115700, MD16G1115800, MD16G1115900, MD16G1116100, MD16G1116200, MD16G1116300	cytochrome P450, family 76, subfamily C, polypeptide 4	AT2G45550.1	CYP76C4	GO:0055114, GO:0020037, GO:0016705, GO:0005506	Biological Process:oxidation-reduction process, Molecular Function:heme binding, Molecular Function:oxidoreductase activity, acting on paired donors, with incorporation or reduction of molecular oxygen, Molecular Function:iron ion binding	ko01522	Endocrine resistance
HF43383-RA	6.04211	-0.779553	5.16e-05	0.000817872	Upregulated	3	KanvsSko	MD00G1120300, MD00G1120800, MD11G1078400	RING/U-box superfamily protein	AT1G47570.2		NA	NA	ko01522	Endocrine resistance
HF43529-RA	5.86203	2.32741	8.38e-05	0.00122639	Upregulated	3	KanvsSko	NA	NA	NA	NA	GO:0004523, GO:0003676	Molecular Function:RNA-DNA hybrid ribonuclease activity, Molecular Function:nucleic acid binding	NA	NA
HF00815-RA	-5.28735	1.95429	5.3e-05	0.0394781	Downregulated	4	GravsKan	MD04G1014300, MD04G1015700, MD04G1016200, MD04G1021600	Pentatricopeptide repeat (PPR) superfamily protein	AT1G12775.1		GO:0005515	Molecular Function:protein binding	NA	NA
HF04769-RA	-5.16763	2.05968	2.94e-05	0.0281461	Downregulated	4	GravsKan	MD10G1003100, MD12G1125400	urease accessory protein F	AT1G21840.1	UREF	GO:0006807, GO:0005515, GO:0016151, GO:0007165	Biological Process:nitrogen compound metabolic process, Molecular Function:protein binding, Molecular Function:nickel cation binding, Biological Process:signal transduction	ko01522	Endocrine resistance
HF06662-RA	-11.4412	3.91492	2.82e-05	0.0281461	Downregulated	4	GravsKan	MD02G1269100	F-box/RNI-like/FBD-like domains-containing protein	AT5G22700.1		GO:0005515	Molecular Function:protein binding	NA	NA
HF08958-RA	-9.48912	1.74641	6.96e-05	0.045888	Downregulated	4	GravsKan	NA	NA	NA	NA	GO:0008270, GO:0003676	Molecular Function:zinc ion binding, Molecular Function:nucleic acid binding	NA	NA
HF09002-RA	-5.22887	-0.75664	9.19e-05	0.0467935	Downregulated	4	GravsKan	MD00G1097800, MD00G1206000, MD00G1207600, MD00G1207700, MD00G1207800, MD01G1186500, MD01G1186600, MD01G1186800, MD01G1187000, MD01G1187100, MD02G1199100, MD05G1008300, MD05G1008400, MD05G1024900, MD05G1025200, MD05G1207400, MD05G1207700, MD05G1207800, MD06G1024000, MD06G1024300, MD06G1024500, MD06G1152000, MD06G1152400, MD06G1152500, MD06G1152800, MD06G1153100, MD06G1153200, MD06G1153300, MD06G11…	NB-ARC domain-containing disease resistance protein	AT3G07040.1	RPM1, RPS3	GO:0043531	Molecular Function:ADP binding	ko04626	Plant-pathogen interaction
HF12275-RA	-5.3946	1.1854	3.74e-06	0.00964476	Downregulated	4	GravsKan	NA	NA	NA	NA	NA	NA	NA	NA
HF12449-RA	-6.21153	-1.23793	7.98e-05	0.045888	Downregulated	4	GravsKan	MD01G1081300, MD07G1150100, MD07G1150200, MD07G1150300	embryo defective 1703	AT3G61780.1	emb1703	NA	NA	NA	NA
HF13693-RA	-5.17332	3.98891	1.74e-05	0.0224513	Downregulated	4	GravsKan	MD00G1067900, MD03G1121900, MD03G1165000, MD04G1089400, MD11G1140500, MD12G1107800	alpha carbonic anhydrase 7	AT1G08080.1	ATACA7, ACA7	GO:0004089, GO:0008270	Molecular Function:carbonate dehydratase activity, Molecular Function:zinc ion binding	ko00910	Nitrogen metabolism
HF16798-RA	-3.25566	3.37895	1.23e-05	0.0187323	Downregulated	4	GravsKan	MD02G1300900, MD07G1023100, MD08G1106600, MD15G1087200, MD15G1087400	serine carboxypeptidase-like 40	AT3G63470.1	scpl40	GO:0006508, GO:0004185	Biological Process:proteolysis, Molecular Function:serine-type carboxypeptidase activity	ko01522	Endocrine resistance
HF17021-RA	-3.9914	3.64645	2.14e-05	0.0240426	Downregulated	4	GravsKan	MD00G1189100, MD01G1054100, MD01G1057300, MD01G1057400, MD01G1061600, MD01G1061800, MD01G1061900, MD01G1062000, MD01G1062400, MD01G1062500, MD01G1063200, MD01G1063400, MD01G1063700, MD01G1063900, MD01G1064200, MD01G1064400, MD01G1064600, MD01G1064700, MD01G1131400, MD01G1165400, MD01G1165600, MD01G1172100, MD01G1172300, MD01G1172800, MD01G1174800, MD01G1178700, MD01G1179300, MD01G1179700, MD01G11…	disease resistance family protein / LRR family protein	AT2G34930.1		GO:0005515	Molecular Function:protein binding	NA	NA
HF18445-RA	-8.34341	6.5406	2.79e-06	0.00803299	Downregulated	4	GravsKan	MD02G1013800, MD11G1210900, MD12G1175900, MD15G1119000	Barwin-related endoglucanase	AT4G30380.1		NA	NA	NA	NA
HF18756-RA	-9.9793	4.30311	7.04e-06	0.0135277	Downregulated	4	GravsKan	MD09G1038400, MD17G1039500	transferases
HF20108-RA	-10.2739	1.99658	6.43e-05	0.0437002	Downregulated	4	GravsKan	MD12G1033700, MD12G1088800, MD14G1035300	AICARFT/IMPCHase bienzyme family protein	AT2G35040.1		GO:0006164, GO:0048544, GO:0004643, GO:0003937, GO:0003824	Biological Process:purine nucleotide biosynthetic process, Biological Process:recognition of pollen, Molecular Function:phosphoribosylaminoimidazolecarboxamide formyltransferase activity, Molecular Function:IMP cyclohydrolase activity, Molecular Function:catalytic activity	ko01523, ko00230, ko00670, ko01522	Antifolate resistance, Purine metabolism, One carbon pool by folate, Endocrine resistance
HF28012-RA	-10.3635	4.66842	1.44e-06	0.00531786	Downregulated	4	GravsKan	NA	NA	NA	NA	NA	NA	NA	NA
HF32959-RA	-7.81425	2.2569	1.94e-05	0.0238808	Downregulated	4	GravsKan	MD00G1153700, MD09G1010200, MD17G1000400	ribosomal protein large subunit 27	AT5G40950.1	RPL27	GO:0005840, GO:0006412, GO:0005622, GO:0003735	Cellular Component:ribosome, Biological Process:translation, Cellular Component:intracellular, Molecular Function:structural constituent of ribosome	ko01522, ko03010	Endocrine resistance, Ribosome
HF33500-RA	-3.47034	-0.848529	0.000105126	0.0467935	Downregulated	4	GravsKan	MD09G1047100, MD09G1081400, MD09G1081700, MD15G1128600, MD17G1047200, MD17G1048700, MD17G1071200, MD17G1072700	glycosyl hydrolase family 81 protein	AT5G15870.1		GO:0052861	Molecular Function:glucan endo-1,3-beta-glucanase activity, C-3 substituted reducing group	ko01522	Endocrine resistance
HF33992-RA	-9.37751	1.63865	0.000106501	0.0467935	Downregulated	4	GravsKan	NA		AT5G61770.3		NA	NA	ko01522	Endocrine resistance
HF33994-RA	-3.72509	1.9986	2.08e-05	0.0240426	Downregulated	4	GravsKan	MD00G1052900, MD00G1121300, MD00G1121500, MD01G1029200, MD01G1033000, MD01G1033200, MD04G1141400, MD08G1185000, MD08G1185500, MD08G1185600, MD08G1185700, MD09G1135900, MD09G1136300, MD09G1142500, MD09G1142800, MD09G1284800, MD11G1245400, MD11G1245700, MD11G1246000, MD12G1156200, MD15G1371800, MD17G1125400, MD17G1126200, MD17G1126800	UDP-glucosyl transferase 85A2	AT1G22360.1	AtUGT85A2, UGT85A2	NA	NA	NA	NA
HF36028-RA	-2.24739	0.719634	4.5e-05	0.0386908	Downregulated	4	GravsKan	MD01G1214300, MD06G1100400, MD07G1283900, MD14G1119900	ubiquitin-conjugating enzyme 10	AT5G53300.4	UBC10	NA	NA	ko04624, ko04141, ko01522, ko04120, ko04013	Toll and Imd signaling pathway, Protein processing in endoplasmic reticulum, Endocrine resistance, Ubiquitin mediated proteolysis, MAPK signaling pathway - fly
HF36703-RA	-9.68857	2.05327	7.73e-05	0.045888	Downregulated	4	GravsKan	MD09G1244200, MD17G1236000	squamosa promoter binding protein-like 4	AT1G53160.1	SPL4	GO:0003677, GO:0005634	Molecular Function:DNA binding, Cellular Component:nucleus	NA	NA
HF40589-RA	-8.13557	0.730385	4.93e-07	0.00254583	Downregulated	4	GravsKan	NA	NA	NA	NA	NA	NA	NA	NA
HF41465-RA	-10.9498	3.40815	2.89e-05	0.0281461	Downregulated	4	GravsKan	MD06G1147300, MD06G1147500, MD13G1113700, MD14G1161200, MD14G1161300, MD16G1112900, MD16G1113000	AMP-dependent synthetase and ligase family protein	AT5G63380.1		GO:0003824	Molecular Function:catalytic activity	NA	NA
HF43636-RA	-3.91641	2.35951	5.22e-05	0.0394781	Downregulated	4	GravsKan	MD03G1040100, MD11G1041500	seed imbibition 1	AT1G55740.1	AtSIP1, SIP1	GO:0003824	Molecular Function:catalytic activity	ko00052	Galactose metabolism
HF00400-RA	-4.0919	3.38015	4.45e-06	9.18e-05	Downregulated	4	GravsSko	NA		AT3G13790.2		NA	NA	ko00052, ko00500	Galactose metabolism, Starch and sucrose metabolism
HF00784-RA	-6.2922	0.0578741	0.000469222	0.00437882	Downregulated	4	GravsSko	MD04G1086800, MD15G1179100, MD15G1179400, MD15G1179900	Pentatricopeptide repeat (PPR-like) superfamily protein	AT1G31430.1		GO:0005515	Molecular Function:protein binding	NA	NA
HF00815-RA	-4.56933	1.95429	0.000326155	0.00325109	Downregulated	4	GravsSko	MD04G1014300, MD04G1015700, MD04G1016200, MD04G1021600	Pentatricopeptide repeat (PPR) superfamily protein	AT1G12775.1		GO:0005515	Molecular Function:protein binding	NA	NA
HF01026-RA	-7.93645	0.0705039	0.000242742	0.00256499	Downregulated	4	GravsSko	MD02G1121300, MD03G1122800, MD03G1123000, MD03G1123100, MD03G1123300, MD03G1123400, MD03G1123600, MD04G1038700, MD14G1122700, MD15G1235100, MD15G1309100	Regulator of Vps4 activity in the MVB pathway protein	AT4G35730.1		GO:0015031	Biological Process:protein transport	ko04144	Endocytosis
HF02028-RA	-8.22609	0.0343102	0.000175739	0.00196494	Downregulated	4	GravsSko	MD05G1227800, MD05G1228500	Calcium-binding EF-hand family protein	AT4G13440.1		GO:0005509	Molecular Function:calcium ion binding	NA	NA
HF04347-RA	-8.30963	2.11642	8.46e-05	0.00107671	Downregulated	4	GravsSko	MD03G1203400, MD03G1203900, MD11G1220800, MD14G1020500	purple acid phosphatase 18	AT3G20500.1	ATPAP18, PAP18	GO:0003993, GO:0016787	Molecular Function:acid phosphatase activity, Molecular Function:hydrolase activity	ko01522	Endocrine resistance
HF04769-RA	-3.97971	2.05968	0.000788645	0.00661053	Downregulated	4	GravsSko	MD10G1003100, MD12G1125400	urease accessory protein F	AT1G21840.1	UREF	GO:0005515, GO:0016151, GO:0007165, GO:0006807	Molecular Function:protein binding, Molecular Function:nickel cation binding, Biological Process:signal transduction, Biological Process:nitrogen compound metabolic process	ko01522	Endocrine resistance
HF04961-RA	-2.13009	2.03007	1.05e-05	0.000190451	Downregulated	4	GravsSko	MD12G1103200	permease, cytosine/purines, uracil, thiamine, allantoin family protein	AT5G03555.1		GO:0016020, GO:0055085, GO:0022857	Cellular Component:membrane, Biological Process:transmembrane transport, Molecular Function:transmembrane transporter activity	ko01522	Endocrine resistance
HF05167-RA	-7.28005	-0.479881	0.000530644	0.00484258	Downregulated	4	GravsSko	MD03G1039600, MD05G1213200, MD05G1213500, MD11G1040100, MD12G1084200	ubiquitin family protein	AT3G13235.3		GO:0043130, GO:0004190, GO:0006508	Molecular Function:ubiquitin binding, Molecular Function:aspartic-type endopeptidase activity, Biological Process:proteolysis	ko01522	Endocrine resistance
HF06620-RA	-2.50528	3.28031	0.00648255	0.0348885	Downregulated	4	GravsSko	MD05G1006800, MD05G1140200, MD08G1019300	Disease resistance protein (TIR-NBS class)	AT1G72890.1		GO:0005515, GO:0007165	Molecular Function:protein binding, Biological Process:signal transduction	NA	NA
HF06662-RA	-12.0966	3.91492	1.24e-05	0.00021815	Downregulated	4	GravsSko	MD02G1269100	F-box/RNI-like/FBD-like domains-containing protein	AT5G22700.1		GO:0005515	Molecular Function:protein binding	NA	NA
HF08133-RA	-2.44986	2.16	0.00807237	0.0413337	Downregulated	4	GravsSko	MD05G1102900, MD05G1103600, MD05G1103800	serine carboxypeptidase-like 18	AT1G33540.1	scpl18	GO:0004185, GO:0006508	Molecular Function:serine-type carboxypeptidase activity, Biological Process:proteolysis	ko01522	Endocrine resistance
HF08958-RA	-9.72323	1.74641	4.85e-05	0.000687287	Downregulated	4	GravsSko	NA	NA	NA	NA	GO:0008270, GO:0003676	Molecular Function:zinc ion binding, Molecular Function:nucleic acid binding	NA	NA
HF08998-RA	-8.89977	0.857777	9.74e-05	0.00119677	Downregulated	4	GravsSko	MD00G1179800, MD06G1153900, MD14G1163600	embryo defective 2423	AT3G48470.1	EMB2423	NA	NA	ko01522, ko04150, ko03460	Endocrine resistance, mTOR signaling pathway, Fanconi anemia pathway
HF09002-RA	-4.56838	-0.75664	0.000936405	0.00762864	Downregulated	4	GravsSko	MD00G1097800, MD00G1206000, MD00G1207600, MD00G1207700, MD00G1207800, MD01G1186500, MD01G1186600, MD01G1186800, MD01G1187000, MD01G1187100, MD02G1199100, MD05G1008300, MD05G1008400, MD05G1024900, MD05G1025200, MD05G1207400, MD05G1207700, MD05G1207800, MD06G1024000, MD06G1024300, MD06G1024500, MD06G1152000, MD06G1152400, MD06G1152500, MD06G1152800, MD06G1153100, MD06G1153200, MD06G1153300, MD06G11…	NB-ARC domain-containing disease resistance protein	AT3G07040.1	RPM1, RPS3	GO:0043531	Molecular Function:ADP binding	ko04626	Plant-pathogen interaction
HF10237-RA	-2.16134	-0.537857	0.0051447	0.0290891	Downregulated	4	GravsSko	MD01G1075400, MD01G1214500, MD07G1284200, MD11G1052100	cytokinin response factor 4	AT4G27950.1	CRF4	GO:0003700, GO:0006355, GO:0003677	Molecular Function:DNA-binding transcription factor activity, Biological Process:regulation of transcription, DNA-templated, Molecular Function:DNA binding	NA	NA
HF11486-RA	-5.883	-0.122572	0.000681488	0.00588427	Downregulated	4	GravsSko	MD00G1070800, MD00G1072900, MD00G1073000, MD00G1073100, MD00G1120600, MD00G1120900, MD00G1121200, MD00G1152300, MD00G1168000, MD00G1168300, MD00G1168700, MD00G1172900, MD00G1203600, MD00G1203700, MD02G1059900, MD02G1069700, MD02G1070100, MD02G1070300, MD02G1070800, MD02G1070900, MD02G1071400, MD02G1071900, MD02G1075200, MD02G1251900, MD02G1252800, MD02G1277200, MD02G1277400, MD02G1286200, MD02G12…	NB-ARC domain-containing disease resistance protein	AT3G14470.1		GO:0043531	Molecular Function:ADP binding	NA	NA
HF12214-RA	-3.67585	2.4761	7.92e-05	0.00102542	Downregulated	4	GravsSko	MD02G1101400, MD05G1337300, MD05G1337500, MD08G1139800, MD08G1140000, MD08G1140200, MD08G1140400, MD10G1312200, MD10G1312500, MD15G1117400	cysteine-rich RLK (RECEPTOR-like protein kinase) 29	AT4G21410.1	CRK29	NA	NA	NA	NA
HF12272-RA	-6.64117	-0.959389	0.0010191	0.00816834	Downregulated	4	GravsSko	NA	NA	NA	NA	NA	NA	NA	NA
HF12275-RA	-4.73388	1.1854	2.97e-05	0.000455249	Downregulated	4	GravsSko	NA	NA	NA	NA	NA	NA	NA	NA
HF12449-RA	-6.37683	-1.23793	3.45e-05	0.000518168	Downregulated	4	GravsSko	MD01G1081300, MD07G1150100, MD07G1150200, MD07G1150300	embryo defective 1703	AT3G61780.1	emb1703	NA	NA	NA	NA
HF13693-RA	-3.26241	3.98891	0.00327472	0.0205252	Downregulated	4	GravsSko	MD00G1067900, MD03G1121900, MD03G1165000, MD04G1089400, MD11G1140500, MD12G1107800	alpha carbonic anhydrase 7	AT1G08080.1	ATACA7, ACA7	GO:0004089, GO:0008270	Molecular Function:carbonate dehydratase activity, Molecular Function:zinc ion binding	ko00910	Nitrogen metabolism
HF14501-RA	-2.43956	1.51609	0.00585524	0.0321558	Downregulated	4	GravsSko	MD04G1015600, MD07G1092900, MD10G1090200	Tetratricopeptide repeat (TPR)-like superfamily protein	AT5G39710.1	EMB2745	GO:0005515	Molecular Function:protein binding	NA	NA
HF14977-RA	-2.06837	2.81203	0.00115233	0.00902423	Downregulated	4	GravsSko	MD05G1364500, MD10G1342200	alpha/beta-Hydrolases superfamily protein	AT4G17150.1		NA	NA	NA	NA
HF16443-RA	-6.11769	0.875012	0.000170173	0.00192017	Downregulated	4	GravsSko	MD07G1209900, MD13G1158900, MD16G1159100	importin alpha isoform 2	AT4G16143.2	IMPA-2	GO:0006606, GO:0061608, GO:0005515	Biological Process:protein import into nucleus, Molecular Function:nuclear import signal receptor activity, Molecular Function:protein binding	NA	NA
HF16639-RA	-7.15302	-0.252744	0.00118858	0.00924809	Downregulated	4	GravsSko	NA	NA	NA	NA	NA	NA	ko04070, ko00562	Phosphatidylinositol signaling system, Inositol phosphate metabolism
HF16798-RA	-3.20729	3.37895	1.64e-05	0.000277476	Downregulated	4	GravsSko	MD02G1300900, MD07G1023100, MD08G1106600, MD15G1087200, MD15G1087400	serine carboxypeptidase-like 40	AT3G63470.1	scpl40	GO:0004185, GO:0006508	Molecular Function:serine-type carboxypeptidase activity, Biological Process:proteolysis	ko01522	Endocrine resistance
HF17021-RA	-2.26344	3.64645	0.0100572	0.0491943	Downregulated	4	GravsSko	MD00G1189100, MD01G1054100, MD01G1057300, MD01G1057400, MD01G1061600, MD01G1061800, MD01G1061900, MD01G1062000, MD01G1062400, MD01G1062500, MD01G1063200, MD01G1063400, MD01G1063700, MD01G1063900, MD01G1064200, MD01G1064400, MD01G1064600, MD01G1064700, MD01G1131400, MD01G1165400, MD01G1165600, MD01G1172100, MD01G1172300, MD01G1172800, MD01G1174800, MD01G1178700, MD01G1179300, MD01G1179700, MD01G11…	disease resistance family protein / LRR family protein	AT2G34930.1		GO:0005515	Molecular Function:protein binding	NA	NA
HF17687-RA	-2.27592	0.475511	0.00205213	0.0142151	Downregulated	4	GravsSko	MD00G1010300, MD00G1010400, MD00G1011000, MD00G1011900, MD02G1090700, MD02G1090800, MD02G1090900, MD03G1146300, MD03G1258700, MD03G1258800, MD05G1025700, MD05G1026000, MD05G1166100, MD05G1353100, MD05G1353500, MD05G1354800, MD09G1059700, MD09G1086500, MD09G1088200, MD09G1088300, MD09G1089000, MD09G1089300, MD09G1133800, MD10G1327600, MD10G1327800, MD11G1279300, MD15G1217000, MD17G1027900, MD17G10…	Ankyrin repeat family protein	AT3G18670.1		NA	NA	NA	NA
HF17826-RA	-10.31	1.89663	8.32e-05	0.00106298	Downregulated	4	GravsSko	MD02G1101400, MD05G1337300, MD05G1337500, MD08G1139800, MD08G1140000, MD08G1140200, MD08G1140400, MD10G1312200, MD10G1312500, MD15G1117400	cysteine-rich RLK (RECEPTOR-like protein kinase) 29	AT4G21410.1	CRK29	GO:0006468, GO:0004672	Biological Process:protein phosphorylation, Molecular Function:protein kinase activity	NA	NA
HF18445-RA	-5.52967	6.5406	0.000476553	0.00443197	Downregulated	4	GravsSko	MD02G1013800, MD11G1210900, MD12G1175900, MD15G1119000	Barwin-related endoglucanase	AT4G30380.1		NA	NA	NA	NA
HF18659-RA	-6.27872	-0.968561	0.00277088	0.017908	Downregulated	4	GravsSko	MD00G1027300, MD02G1038900, MD02G1041100, MD11G1046200	Domain of unknown function (DUF1767)	AT5G19950.3		NA	NA	ko01522	Endocrine resistance
HF19551-RA	-6.33287	-1.2083	0.00126949	0.00972531	Downregulated	4	GravsSko	NA	NA	NA	NA	GO:0008270	Molecular Function:zinc ion binding	NA	NA
HF19899-RA	-4.25419	1.20053	0.001901	0.0133509	Downregulated	4	GravsSko	MD02G1282600, MD02G1282700, MD02G1282900, MD14G1008400, MD14G1008800, MD14G1008900, MD14G1009000, MD14G1009200, MD14G1009300, MD14G1009400	Dynamin related protein 4C	AT1G60500.1	DRP4C	GO:0003924, GO:0005525	Molecular Function:GTPase activity, Molecular Function:GTP binding	NA	NA
HF20108-RA	-9.35864	1.99658	0.000222532	0.00238584	Downregulated	4	GravsSko	MD12G1033700, MD12G1088800, MD14G1035300	AICARFT/IMPCHase bienzyme family protein	AT2G35040.1		GO:0003937, GO:0048544, GO:0006164, GO:0003824, GO:0004643	Molecular Function:IMP cyclohydrolase activity, Biological Process:recognition of pollen, Biological Process:purine nucleotide biosynthetic process, Molecular Function:catalytic activity, Molecular Function:phosphoribosylaminoimidazolecarboxamide formyltransferase activity	ko00670, ko00230, ko01522, ko01523	One carbon pool by folate, Purine metabolism, Endocrine resistance, Antifolate resistance
HF20196-RA	-7.47898	1.67653	0.000650872	0.0056788	Downregulated	4	GravsSko	MD05G1345400, MD09G1264900	Ubiquitin-like superfamily protein	AT4G04620.2	ATG8B	NA	NA	ko04621, ko04212, ko04371, ko04140, ko04068, ko04137, ko04727, ko01522, ko05167, ko04138, ko04139, ko04136	NOD-like receptor signaling pathway, Longevity regulating pathway - worm, Apelin signaling pathway, Autophagy - animal, FoxO signaling pathway, Mitophagy - animal, GABAergic synapse, Endocrine resistance, Kaposi sarcoma-associated herpesvirus infection, Autophagy - yeast, Mitophagy - yeast, Autophagy - other
HF21633-RA	-8.31007	1.07436	0.000617257	0.00545112	Downregulated	4	GravsSko	NA	NA	NA	NA	GO:0005515	Molecular Function:protein binding	NA	NA
HF21722-RA	-5.40136	-0.653398	0.000166163	0.00187986	Downregulated	4	GravsSko	MD05G1269900, MD05G1270200, MD05G1270600, MD08G1107600, MD08G1107900, MD10G1248500, MD10G1249200, MD10G1250500, MD10G1250800, MD10G1251200, MD10G1251400, MD13G1004600, MD15G1088400	wall-associated kinase 2	AT1G21270.1	WAK2	GO:0030247, GO:0005524, GO:0004672, GO:0006468	Molecular Function:polysaccharide binding, Molecular Function:ATP binding, Molecular Function:protein kinase activity, Biological Process:protein phosphorylation	NA	NA
HF24271-RA	-4.08817	-1.18366	0.00238433	0.0158937	Downregulated	4	GravsSko	MD07G1178400	IQ-domain 3	AT3G52290.1	IQD3	GO:0005515	Molecular Function:protein binding	NA	NA
HF24505-RA	-7.66117	1.19055	0.000208422	0.00226085	Downregulated	4	GravsSko	MD06G1233500, MD14G1240300	purple acid phosphatase 17	AT3G17790.1	ATACP5, ATPAP17, PAP17	GO:0016787	Molecular Function:hydrolase activity	ko05323, ko04380, ko00740, ko04142	Rheumatoid arthritis, Osteoclast differentiation, Riboflavin metabolism, Lysosome
HF25357-RA	-7.68976	0.230805	0.000754793	0.00640161	Downregulated	4	GravsSko	NA		AT3G51890.1		GO:0016192, GO:0030130, GO:0005198, GO:0006886, GO:0030132	Biological Process:vesicle-mediated transport, Cellular Component:clathrin coat of trans-Golgi network vesicle, Molecular Function:structural molecule activity, Biological Process:intracellular protein transport, Cellular Component:clathrin coat of coated pit	NA	NA
HF25364-RA	-4.56452	-0.189178	0.00884683	0.0445115	Downregulated	4	GravsSko	NA	NA	NA	NA	NA	NA	NA	NA
HF27116-RA	-8.73477	0.644363	0.000108707	0.00131637	Downregulated	4	GravsSko	MD02G1206500, MD02G1206600, MD02G1206800, MD07G1119200, MD12G1110400, MD13G1228200, MD15G1306500	arginase	AT4G08900.1		GO:0055114, GO:0016491, GO:0046872	Biological Process:oxidation-reduction process, Molecular Function:oxidoreductase activity, Molecular Function:metal ion binding	ko05146, ko00220, ko00330	Amoebiasis, Arginine biosynthesis, Arginine and proline metabolism
HF27157-RA	-6.72602	-0.814523	0.00317275	0.019988	Downregulated	4	GravsSko	MD01G1185800, MD02G1203200, MD07G1257900	Microtubule associated protein (MAP65/ASE1) family protein	AT5G51600.1	PLE, ATMAP65-3, MAP65-3	GO:0008017, GO:0000226	Molecular Function:microtubule binding, Biological Process:microtubule cytoskeleton organization	ko01522	Endocrine resistance
HF27528-RA	-3.25945	2.99582	4.84e-05	0.000686755	Downregulated	4	GravsSko	MD02G1158600, MD15G1273400, MD17G1248400	Thioredoxin superfamily protein	AT4G37200.1	HCF164	GO:0015035, GO:0045454, GO:0006662	Molecular Function:protein disulfide oxidoreductase activity, Biological Process:cell redox homeostasis, Biological Process:glycerol ether metabolic process	NA	NA
HF29696-RA	-2.88537	0.657207	0.00520326	0.0293174	Downregulated	4	GravsSko	MD02G1263300, MD07G1054700	FUNCTIONS IN: molecular_function unknown
HF30067-RA	-5.34712	-0.784164	0.00235548	0.0157624	Downregulated	4	GravsSko	MD01G1139000, MD07G1203300	C2H2 and C2HC zinc fingers superfamily protein	AT5G06070.1	RBE, RAB	GO:0003676	Molecular Function:nucleic acid binding	NA	NA
HF30094-RA	-7.31143	-0.563624	0.000631912	0.00555656	Downregulated	4	GravsSko	NA	NA	NA	NA	NA	NA	NA	NA
HF31292-RA	-3.19218	-0.883391	0.0101391	0.0495197	Downregulated	4	GravsSko	MD00G1053700, MD02G1164300, MD02G1164400, MD02G1164500, MD02G1164700, MD02G1164800, MD02G1165200, MD02G1165300, MD02G1165400, MD02G1165500, MD02G1165600, MD02G1165700, MD02G1165900, MD02G1166000, MD02G1166100, MD02G1166300, MD06G1115400, MD08G1084900, MD15G1263100, MD15G1263400, MD15G1276900, MD15G1277200, MD15G1277400, MD15G1277500, MD15G1277700, MD15G1277800, MD15G1278000, MD15G1278100, MD15G12…	Disease resistance protein (CC-NBS-LRR class) family	AT5G66900.1		GO:0043531	Molecular Function:ADP binding	NA	NA
HF31903-RA	-4.62203	0.013977	0.00150986	0.0111435	Downregulated	4	GravsSko	NA		AT1G21350.2		GO:0016491, GO:0055114, GO:0016209	Molecular Function:oxidoreductase activity, Biological Process:oxidation-reduction process, Molecular Function:antioxidant activity	NA	NA
HF32057-RA	-6.89407	-0.704782	0.000946557	0.00769435	Downregulated	4	GravsSko	MD05G1132600	Disease resistance protein (TIR-NBS-LRR class) family	AT5G45230.1		GO:0005515	Molecular Function:protein binding	NA	NA
HF32649-RA	-5.28028	0.406783	6.17e-05	0.000837837	Downregulated	4	GravsSko	MD04G1022700, MD07G1242100, MD07G1242500, MD07G1243000, MD07G1244000, MD07G1244600, MD07G1246000, MD07G1246100, MD07G1260700, MD07G1261100, MD08G1230100	disease resistance protein (TIR-NBS-LRR class), putative	AT4G16890.1	SNC1, BAL	NA	NA	NA	NA
HF32959-RA	-8.47123	2.2569	6.15e-06	0.000121264	Downregulated	4	GravsSko	MD00G1153700, MD09G1010200, MD17G1000400	ribosomal protein large subunit 27	AT5G40950.1	RPL27	GO:0006412, GO:0003735, GO:0005840, GO:0005622	Biological Process:translation, Molecular Function:structural constituent of ribosome, Cellular Component:ribosome, Cellular Component:intracellular	ko01522, ko03010	Endocrine resistance, Ribosome
HF33378-RA	-4.96836	0.356069	0.00218504	0.0148842	Downregulated	4	GravsSko	MD03G1218600	TPX2 (targeting protein for Xklp2) protein family	AT5G15510.2		GO:0005874, GO:0032147, GO:0005819, GO:0060236	Cellular Component:microtubule, Biological Process:activation of protein kinase activity, Cellular Component:spindle, Biological Process:regulation of mitotic spindle organization	NA	NA
HF33500-RA	-3.49669	-0.848529	5.52e-05	0.000762687	Downregulated	4	GravsSko	MD09G1047100, MD09G1081400, MD09G1081700, MD15G1128600, MD17G1047200, MD17G1048700, MD17G1071200, MD17G1072700	glycosyl hydrolase family 81 protein	AT5G15870.1		GO:0052861	Molecular Function:glucan endo-1,3-beta-glucanase activity, C-3 substituted reducing group	ko01522	Endocrine resistance
HF33550-RA	-9.25613	1.88515	0.00833332	0.0424007	Downregulated	4	GravsSko	MD01G1048400, MD01G1051800, MD01G1051900, MD01G1149300, MD05G1127400, MD05G1127600, MD05G1127900, MD05G1128000, MD05G1128100, MD05G1308600, MD05G1308800, MD09G1089200, MD09G1089800, MD09G1090200, MD10G1131300, MD17G1079200	O-methyltransferase family protein	AT4G35160.1		GO:0008171, GO:0008168, GO:0046983	Molecular Function:O-methyltransferase activity, Molecular Function:methyltransferase activity, Molecular Function:protein dimerization activity	NA	NA
HF33594-RA	-7.37557	-0.357538	0.000705394	0.00605625	Downregulated	4	GravsSko	MD03G1173200	NmrA-like negative transcriptional regulator family protein	AT1G75300.1		NA	NA	ko01522	Endocrine resistance
HF33992-RA	-9.61946	1.63865	7.43e-05	0.000972903	Downregulated	4	GravsSko	NA		AT5G61770.3		NA	NA	ko01522	Endocrine resistance
HF33994-RA	-4.21037	1.9986	1.96e-06	4.55e-05	Downregulated	4	GravsSko	MD00G1052900, MD00G1121300, MD00G1121500, MD01G1029200, MD01G1033000, MD01G1033200, MD04G1141400, MD08G1185000, MD08G1185500, MD08G1185600, MD08G1185700, MD09G1135900, MD09G1136300, MD09G1142500, MD09G1142800, MD09G1284800, MD11G1245400, MD11G1245700, MD11G1246000, MD12G1156200, MD15G1371800, MD17G1125400, MD17G1126200, MD17G1126800	UDP-glucosyl transferase 85A2	AT1G22360.1	AtUGT85A2, UGT85A2	NA	NA	NA	NA
HF34407-RA	-2.17041	0.132746	0.00454346	0.0266094	Downregulated	4	GravsSko	MD11G1085800, MD11G1086000, MD15G1069900	NB-ARC domain-containing disease resistance protein	AT4G27220.1		GO:0043531	Molecular Function:ADP binding	ko04626	Plant-pathogen interaction
HF36028-RA	-2.5015	0.719634	5.2e-06	0.000104876	Downregulated	4	GravsSko	MD01G1214300, MD06G1100400, MD07G1283900, MD14G1119900	ubiquitin-conjugating enzyme 10	AT5G53300.4	UBC10	NA	NA	ko04141, ko04120, ko01522, ko04013, ko04624	Protein processing in endoplasmic reticulum, Ubiquitin mediated proteolysis, Endocrine resistance, MAPK signaling pathway - fly, Toll and Imd signaling pathway
HF36703-RA	-10.1198	2.05327	4.11e-05	0.000601294	Downregulated	4	GravsSko	MD09G1244200, MD17G1236000	squamosa promoter binding protein-like 4	AT1G53160.1	SPL4	GO:0003677, GO:0005634	Molecular Function:DNA binding, Cellular Component:nucleus	NA	NA
HF36787-RA	-4.8221	1.71775	1.01e-05	0.000184012	Downregulated	4	GravsSko	MD02G1312100, MD02G1312500, MD06G1223300, MD06G1223600, MD06G1223800, MD09G1254000, MD09G1254100, MD09G1254300, MD13G1007200, MD13G1019200, MD14G1232600, MD15G1116600, MD16G1016900, MD16G1017000, MD16G1017100	S-adenosyl-L-methionine-dependent methyltransferases superfamily protein	AT1G68040.1		GO:0008168	Molecular Function:methyltransferase activity	NA	NA
HF36953-RA	-5.82339	-1.27586	0.00570157	0.0315156	Downregulated	4	GravsSko	NA	NA	NA	NA	NA	NA	NA	NA
HF38228-RA	-2.0688	2.84969	0.000135678	0.00158857	Downregulated	4	GravsSko	MD00G1147100, MD00G1147200, MD00G1192400, MD00G1192500, MD04G1207000, MD12G1220800, MD12G1220900, MD12G1221100, MD12G1221300	amidase 1	AT1G08980.1	ATAMI1, AMI1, ATTOC64-I, TOC64-I	GO:0004040	Molecular Function:amidase activity	ko00627, ko00643, ko00360, ko00330, ko00380	Aminobenzoate degradation, Styrene degradation, Phenylalanine metabolism, Arginine and proline metabolism, Tryptophan metabolism
HF38765-RA	-2.39926	1.13836	0.0013048	0.00994565	Downregulated	4	GravsSko	MD02G1033500, MD06G1185000, MD09G1043700, MD09G1043800, MD14G1190900, MD17G1045300, MD17G1045400, MD17G1045500, MD17G1045600	AAA-ATPase 1	AT5G40010.1	AATP1	GO:0005524	Molecular Function:ATP binding	NA	NA
HF39362-RA	-5.44	0.0609403	0.00163787	0.0118478	Downregulated	4	GravsSko	NA	NA	NA	NA	NA	NA	NA	NA
HF39949-RA	-7.79965	0.367531	0.00108898	0.00860553	Downregulated	4	GravsSko	NA	NA	NA	NA	NA	NA	NA	NA
HF40014-RA	-6.84947	-1.02959	0.00461401	0.0268712	Downregulated	4	GravsSko	MD03G1054200, MD03G1054500, MD06G1160600, MD11G1051700, MD11G1055900, MD14G1165800	Haloacid dehalogenase-like hydrolase (HAD) superfamily protein	AT3G48420.1		NA	NA	NA	NA
HF40589-RA	-8.87278	0.730385	3.03e-08	1.2e-06	Downregulated	4	GravsSko	NA	NA	NA	NA	NA	NA	NA	NA
HF41351-RA	-7.81766	-0.305846	0.000162964	0.00185341	Downregulated	4	GravsSko	MD00G1097800, MD00G1206000, MD00G1207600, MD00G1207700, MD00G1207800, MD01G1186500, MD01G1186600, MD01G1186800, MD01G1187000, MD01G1187100, MD02G1199100, MD05G1008300, MD05G1008400, MD05G1024900, MD05G1025200, MD05G1207400, MD05G1207700, MD05G1207800, MD06G1024000, MD06G1024300, MD06G1024500, MD06G1152000, MD06G1152400, MD06G1152500, MD06G1152800, MD06G1153100, MD06G1153200, MD06G1153300, MD06G11…	NB-ARC domain-containing disease resistance protein	AT3G07040.1	RPM1, RPS3	NA	NA	NA	NA
HF41417-RA	-2.10557	1.97329	0.00518243	0.0292448	Downregulated	4	GravsSko	NA	NA	NA	NA	NA	NA	NA	NA
HF41465-RA	-11.573	3.40815	1.25e-05	0.00021936	Downregulated	4	GravsSko	MD06G1147300, MD06G1147500, MD13G1113700, MD14G1161200, MD14G1161300, MD16G1112900, MD16G1113000	AMP-dependent synthetase and ligase family protein	AT5G63380.1		GO:0003824	Molecular Function:catalytic activity	NA	NA
HF41512-RA	-2.66906	3.00784	0.00258666	0.0169794	Downregulated	4	GravsSko	MD06G1140600, MD14G1156100	non-specific phospholipase C6	AT3G48610.1	NPC6	GO:0016788, GO:0003824	Molecular Function:hydrolase activity, acting on ester bonds, Molecular Function:catalytic activity	ko00564, ko00562, ko01522, ko02024, ko00565, ko04919	Glycerophospholipid metabolism, Inositol phosphate metabolism, Endocrine resistance, Quorum sensing, Ether lipid metabolism, Thyroid hormone signaling pathway
HF42909-RA	-2.05837	3.78975	0.00215437	0.0147141	Downregulated	4	GravsSko	MD03G1297600, MD05G1122500, MD13G1134700, MD16G1130600	Protein of unknown function (DUF1624)	AT5G47900.1		NA	NA	ko00531, ko04142	Glycosaminoglycan degradation, Lysosome
HF42961-RA	-7.04779	-0.254246	0.00603646	0.0329618	Downregulated	4	GravsSko	MD00G1221700, MD07G1100800, MD13G1141900, MD13G1142100, MD13G1142200, MD13G1142600, MD13G1142800, MD13G1142900, MD13G1143000, MD13G1143200, MD13G1143400, MD13G1143500, MD13G1144900, MD13G1145000, MD13G1145100, MD13G1145200, MD13G1145500, MD13G1145600, MD16G1127700, MD16G1132700, MD16G1132800, MD16G1132900, MD16G1133000, MD16G1138500, MD16G1138600, MD16G1138700, MD16G1138800, MD16G1146500, MD16G11…	TRAF-like family protein	AT3G17380.1		GO:0005515	Molecular Function:protein binding	NA	NA
HF43114-RA	-3.70202	-0.52993	0.00678337	0.0360936	Downregulated	4	GravsSko	NA	NA	NA	NA	NA	NA	NA	NA
HF43470-RA	-2.62878	4.83286	2.21e-05	0.000354446	Downregulated	4	GravsSko	MD11G1063800, MD11G1064000, MD11G1064600, MD11G1064700	NAD(P)-binding Rossmann-fold superfamily protein	AT5G58490.1		NA	NA	NA	NA
HF43647-RA	-4.93988	2.63957	0.000612192	0.00541451	Downregulated	4	GravsSko	MD03G1038100, MD03G1038400, MD03G1038600, MD03G1038900, MD03G1039100, MD10G1233100, MD10G1233300, MD10G1341200, MD11G1039200, MD11G1039300	Copper transport protein family	AT4G05030.1		NA	NA	NA	NA
HF18756-RA	5.85445	4.30311	0.00151708	0.0133401	Upregulated	4	KanvsSko	MD09G1038400, MD17G1039500	transferases
HF20311-RA	2.39342	0.444387	0.00632153	0.0404669	Upregulated	4	KanvsSko	NA		AT5G40320.1		NA	NA	NA	NA
HF28012-RA	7.62289	4.66842	6.57e-05	0.00100149	Upregulated	4	KanvsSko	NA	NA	NA	NA	NA	NA	NA	NA
HF43636-RA	2.9319	2.35951	0.00150578	0.0132588	Upregulated	4	KanvsSko	MD03G1040100, MD11G1041500	seed imbibition 1	AT1G55740.1	AtSIP1, SIP1	GO:0003824	Molecular Function:catalytic activity	ko00052	Galactose metabolism
HF01027-RA	-3.8014	-0.0575818	1.31e-05	0.0188017	Downregulated	5	GravsKan	MD04G1038800, MD04G1038900, MD04G1116400, MD12G1132100, MD17G1211600	endomembrane-type CA-ATPase 4	AT1G07670.1	ATECA4, ECA4	GO:0000166	Molecular Function:nucleotide binding	ko01522	Endocrine resistance
HF01487-RA	-8.29742	4.21015	8.31e-05	0.045888	Downregulated	5	GravsKan	MD04G1088800, MD12G1106500	hydroxyproline-rich glycoprotein family protein	AT2G32600.1		GO:0003676, GO:0008270, GO:0005634	Molecular Function:nucleic acid binding, Molecular Function:zinc ion binding, Cellular Component:nucleus	ko03040, ko01522	Spliceosome, Endocrine resistance
HF09870-RA	-4.6405	4.59759	5.06e-05	0.0394781	Downregulated	5	GravsKan	MD00G1053800, MD05G1178700, MD10G1019300, MD10G1167200	Small nuclear ribonucleoprotein family protein	AT5G48870.1	SAD1	NA	NA	ko03040, ko01522, ko03018	Spliceosome, Endocrine resistance, RNA degradation
HF11138-RA	-9.51111	2.23323	0.000106938	0.0467935	Downregulated	5	GravsKan	NA	NA	NA	NA	NA	NA	ko03460, ko03430, ko01522, ko03030, ko03420, ko03440	Fanconi anemia pathway, Mismatch repair, Endocrine resistance, DNA replication, Nucleotide excision repair, Homologous recombination
HF26385-RA	-6.04283	4.50139	1.03e-06	0.00441375	Downregulated	5	GravsKan	MD07G1112900, MD13G1146800, MD16G1145300, MD16G1145600, MD16G1156200, MD16G1156300, MD16G1156400, MD16G1156500, MD16G1156600	calcium-dependent lipid-binding family protein	AT1G48090.1		NA	NA	ko01522	Endocrine resistance
HF27454-RA	-3.80063	3.73301	0.000119962	0.0499524	Downregulated	5	GravsKan	MD00G1045100, MD02G1168000, MD02G1168100, MD08G1100500, MD08G1104500, MD08G1104900, MD08G1105000, MD08G1105100, MD08G1105300, MD08G1105500, MD08G1105900, MD11G1099600, MD12G1245800, MD15G1085400, MD15G1085500, MD15G1085600, MD15G1085800, MD15G1085900, MD15G1086000, MD15G1086500, MD15G1280200	phospholipase A 2A	AT2G26560.1	PLP2, PLA IIA, PLA2A	GO:0006629	Biological Process:lipid metabolic process	NA	NA
HF28263-RA	-9.04171	2.11472	0.000115423	0.0488505	Downregulated	5	GravsKan	MD03G1265000, MD03G1265300, MD11G1285200	unknown protein
HF31940-RA	-3.61633	3.2941	7.34e-06	0.0135277	Downregulated	5	GravsKan	MD05G1006800, MD05G1140200, MD08G1019300	Disease resistance protein (TIR-NBS class)	AT1G72890.1		GO:0007165, GO:0043531, GO:0005515	Biological Process:signal transduction, Molecular Function:ADP binding, Molecular Function:protein binding	NA	NA
HF32644-RA	-9.82768	2.95691	8.18e-06	0.0140737	Downregulated	5	GravsKan	MD00G1021600, MD00G1021700, MD00G1021800, MD07G1306300, MD08G1152000, MD08G1152100, MD09G1222700, MD15G1129100	TOPLESS-related 1	AT1G80490.2	TPR1	GO:0006355, GO:0005515	Biological Process:regulation of transcription, DNA-templated, Molecular Function:protein binding	NA	NA
HF43722-RA	-8.89089	2.2064	8e-05	0.045888	Downregulated	5	GravsKan	NA	NA	NA	NA	NA	NA	NA	NA
HF00232-RA	-8.15304	-0.12693	0.000235386	0.00249875	Downregulated	5	GravsSko	NA		AT1G79820.3		GO:0016021, GO:0055085, GO:0022857	Cellular Component:integral component of membrane, Biological Process:transmembrane transport, Molecular Function:transmembrane transporter activity	NA	NA
HF00376-RA	-2.41952	-0.0130703	0.00677031	0.036039	Downregulated	5	GravsSko	MD13G1042300, MD16G1043100, MD17G1175100	unknown protein
HF00511-RA	-2.52478	7.3623	2.49e-06	5.55e-05	Downregulated	5	GravsSko	NA		AT1G72450.1		NA	NA	ko04075	Plant hormone signal transduction
HF00573-RA	-3.31941	2.47396	0.00267968	0.0174216	Downregulated	5	GravsSko	MD09G1171400, MD09G1171500, MD17G1155600, MD17G1155700	alpha/beta-Hydrolases superfamily protein	AT3G14360.1		GO:0006629	Biological Process:lipid metabolic process	NA	NA
HF00993-RA	-3.22786	1.93046	0.00368533	0.0225087	Downregulated	5	GravsSko	MD02G1115200, MD04G1036000, MD10G1039800	disease resistance protein (TIR-NBS class), putative	AT4G16990.1	RLM3	GO:0007165, GO:0005515	Biological Process:signal transduction, Molecular Function:protein binding	NA	NA
HF00994-RA	-4.71326	2.03752	0.00047488	0.00441961	Downregulated	5	GravsSko	MD00G1020000, MD00G1131100, MD02G1054400, MD02G1116100, MD04G1035100, MD05G1131900, MD05G1132000, MD05G1142600, MD05G1147500, MD05G1148200, MD05G1150900, MD07G1019600, MD08G1045800, MD08G1229600, MD10G1131200, MD10G1137500, MD11G1064500, MD12G1127500	disease resistance protein (TIR-NBS-LRR class)	AT1G69550.1		GO:0005515, GO:0007165	Molecular Function:protein binding, Biological Process:signal transduction	NA	NA
HF01004-RA	-8.55277	0.274448	2.22e-05	0.000355477	Downregulated	5	GravsSko	MD04G1034700	Tetratricopeptide repeat (TPR)-like superfamily protein	AT1G06710.1		GO:0005515	Molecular Function:protein binding	NA	NA
HF01009-RA	-8.17876	-0.242739	9.64e-06	0.00017714	Downregulated	5	GravsSko	MD02G1115200, MD04G1036000, MD10G1039800	disease resistance protein (TIR-NBS class), putative	AT4G16990.1	RLM3	GO:0005515, GO:0007165	Molecular Function:protein binding, Biological Process:signal transduction	NA	NA
HF01027-RA	-4.29089	-0.0575818	1.4e-06	3.39e-05	Downregulated	5	GravsSko	MD04G1038800, MD04G1038900, MD04G1116400, MD12G1132100, MD17G1211600	endomembrane-type CA-ATPase 4	AT1G07670.1	ATECA4, ECA4	GO:0000166	Molecular Function:nucleotide binding	ko01522	Endocrine resistance
HF01044-RA	-4.11539	-0.560512	0.00602968	0.0329317	Downregulated	5	GravsSko	NA	NA	NA	NA	NA	NA	NA	NA
HF01189-RA	-8.21318	-0.285337	9.34e-06	0.000172903	Downregulated	5	GravsSko	NA	NA	NA	NA	NA	NA	NA	NA
HF01259-RA	-6.57598	2.42545	1.3e-05	0.000226678	Downregulated	5	GravsSko	MD04G1060100	Exostosin family protein	AT4G16745.1		GO:0006486, GO:0016757	Biological Process:protein glycosylation, Molecular Function:transferase activity, transferring glycosyl groups	NA	NA
HF01279-RA	-3.27107	0.344873	0.00132528	0.0100691	Downregulated	5	GravsSko	MD04G1062200	MUTS-like protein 4	AT4G17380.1	MSH4, ATMSH4	GO:0005524, GO:0006298, GO:0030983	Molecular Function:ATP binding, Biological Process:mismatch repair, Molecular Function:mismatched DNA binding	ko01522	Endocrine resistance
HF01487-RA	-9.97887	4.21015	8.43e-06	0.000158003	Downregulated	5	GravsSko	MD04G1088800, MD12G1106500	hydroxyproline-rich glycoprotein family protein	AT2G32600.1		GO:0008270, GO:0005634, GO:0003676	Molecular Function:zinc ion binding, Cellular Component:nucleus, Molecular Function:nucleic acid binding	ko01522, ko03040	Endocrine resistance, Spliceosome
HF01494-RA	-9.9158	1.24509	5.03e-07	1.38e-05	Downregulated	5	GravsSko	MD04G1089200, MD04G1089300, MD12G1107600	CHY-type/CTCHY-type/RING-type Zinc finger protein	AT5G22920.1		GO:0008270	Molecular Function:zinc ion binding	ko05162, ko01522, ko04115, ko04120	Measles, Endocrine resistance, p53 signaling pathway, Ubiquitin mediated proteolysis
HF02063-RA	-7.41674	-0.876151	4.04e-07	1.14e-05	Downregulated	5	GravsSko	MD15G1123100, MD16G1235400, MD17G1206100	unknown protein
HF03228-RA	-2.11708	0.983838	0.00448502	0.0263218	Downregulated	5	GravsSko	MD01G1043400, MD01G1043500, MD03G1232800, MD03G1232900, MD03G1233000, MD03G1233100, MD03G1233200, MD03G1233500, MD03G1233600, MD03G1233700, MD03G1233900, MD03G1234100, MD03G1234200, MD03G1234300, MD03G1234400, MD03G1234500, MD03G1234600, MD08G1053200, MD08G1053400, MD08G1053500, MD08G1053600, MD08G1053800, MD08G1053900, MD08G1054000, MD08G1054100, MD08G1054200, MD08G1054400, MD08G1054600, MD09G12…	Concanavalin A-like lectin protein kinase family protein	AT5G10530.1		GO:0005524, GO:0030246, GO:0004672, GO:0006468	Molecular Function:ATP binding, Molecular Function:carbohydrate binding, Molecular Function:protein kinase activity, Biological Process:protein phosphorylation	NA	NA
HF03284-RA	-6.85594	8.02676	3.56e-05	0.000532886	Downregulated	5	GravsSko	MD03G1227300, MD03G1227500, MD11G1246800	metallothionein 3	AT3G15353.1	MT3, ATMT3	NA	NA	NA	NA
HF03664-RA	-2.55834	4.42994	0.000817099	0.00681364	Downregulated	5	GravsSko	MD11G1231700, MD11G1231900	FAD/NAD(P)-binding oxidoreductase family protein	AT5G05320.1		GO:0071949	Molecular Function:FAD binding	NA	NA
HF03674-RA	-4.01925	0.69413	0.000547401	0.00496915	Downregulated	5	GravsSko	MD00G1151100, MD00G1151200, MD00G1151400, MD03G1185300, MD03G1185500, MD05G1217100, MD05G1217400, MD05G1220300, MD05G1232800, MD05G1333100, MD11G1231000, MD11G1232000, MD11G1232600, MD12G1047400, MD12G1047500, MD17G1088400	S-locus lectin protein kinase family protein	AT4G27300.1		GO:0006468, GO:0004672	Biological Process:protein phosphorylation, Molecular Function:protein kinase activity	NA	NA
HF03703-RA	-2.20333	2.34178	0.00885362	0.044513	Downregulated	5	GravsSko	NA	NA	NA	NA	NA	NA	NA	NA
HF03811-RA	-2.41098	9.75892	0.000336319	0.00333823	Downregulated	5	GravsSko	MD03G1227300, MD03G1227500, MD11G1246800	metallothionein 3	AT3G15353.1	MT3, ATMT3	GO:0006878	Biological Process:cellular copper ion homeostasis	NA	NA
HF04136-RA	-3.82978	-0.329116	6.35e-06	0.000124236	Downregulated	5	GravsSko	MD02G1191800, MD02G1192000, MD02G1192500, MD03G1138700, MD03G1180400, MD03G1181400, MD03G1181500, MD03G1181700, MD03G1182600, MD06G1080800, MD06G1080900, MD11G1199600, MD14G1102600	heavy metal atpase 5	AT1G63440.1	HMA5	GO:0000166	Molecular Function:nucleotide binding	ko01524, ko04016	Platinum drug resistance, MAPK signaling pathway - plant
HF04137-RA	-5.07485	-0.47813	1.78e-06	4.19e-05	Downregulated	5	GravsSko	MD00G1048000, MD02G1111300, MD03G1138500, MD03G1182700, MD03G1281200, MD05G1289000, MD05G1297700, MD10G1212700, MD10G1277300, MD13G1193600	Leucine-rich receptor-like protein kinase family protein	AT5G46330.1	FLS2	GO:0005524, GO:0005515	Molecular Function:ATP binding, Molecular Function:protein binding	ko04626, ko04016, ko01522	Plant-pathogen interaction, MAPK signaling pathway - plant, Endocrine resistance
HF04329-RA	-3.24527	-0.354149	2.91e-05	0.00044679	Downregulated	5	GravsSko	MD02G1277000, MD03G1201200, MD05G1148300, MD07G1044900, MD11G1214900, MD11G1218200, MD15G1057100	Toll-Interleukin-Resistance (TIR) domain family protein	AT2G20142.1		NA	NA	NA	NA
HF04598-RA	-2.42391	3.03052	0.00343653	0.0213426	Downregulated	5	GravsSko	MD04G1133500, MD12G1146300, MD12G1146400, MD12G1147500	Concanavalin A-like lectin protein kinase family protein	AT3G53810.1		GO:0030246, GO:0006468, GO:0005524, GO:0004672	Molecular Function:carbohydrate binding, Biological Process:protein phosphorylation, Molecular Function:ATP binding, Molecular Function:protein kinase activity	NA	NA
HF04600-RA	-4.20379	0.993416	0.000137309	0.00160476	Downregulated	5	GravsSko	MD04G1133000, MD08G1173600, MD12G1145700, MD15G1360100	CONTAINS InterPro DOMAIN/s: Protein BYPASS related (InterPro:IPR008511)
HF04624-RA	-2.13711	6.81761	0.00138669	0.0104374	Downregulated	5	GravsSko	MD04G1130200, MD12G1143300	Oxysterol-binding family protein	AT5G02100.1	UNE18, ORP3A	NA	NA	NA	NA
HF05227-RA	-3.82987	1.03039	0.000292345	0.00298792	Downregulated	5	GravsSko	MD03G1195900, MD12G1075400, MD12G1075900, MD14G1073900, MD14G1074300	Glycosyltransferase family 61 protein	AT2G41640.1		GO:0016757	Molecular Function:transferase activity, transferring glycosyl groups	NA	NA
HF05300-RA	-2.72995	3.77721	0.00012024	0.00143207	Downregulated	5	GravsSko	MD12G1066100, MD14G1066000	Peptidase S41 family protein	AT3G57680.1		GO:0006508, GO:0008236, GO:0005515	Biological Process:proteolysis, Molecular Function:serine-type peptidase activity, Molecular Function:protein binding	ko01522	Endocrine resistance
HF05304-RA	-3.11086	-0.441957	1.41e-05	0.000244241	Downregulated	5	GravsSko	NA	NA	NA	NA	NA	NA	NA	NA
HF05358-RA	-3.07848	-0.0751686	0.00801967	0.0411372	Downregulated	5	GravsSko	NA	NA	NA	NA	NA	NA	NA	NA
HF05514-RA	-3.09684	3.06159	0.000280203	0.00288314	Downregulated	5	GravsSko	MD04G1095100, MD12G1115300	Protein kinase superfamily protein	AT3G09830.2		GO:0005524, GO:0006468, GO:0004672	Molecular Function:ATP binding, Biological Process:protein phosphorylation, Molecular Function:protein kinase activity	NA	NA
HF05984-RA	-2.80456	2.5619	6.97e-05	0.000923461	Downregulated	5	GravsSko	MD03G1141400, MD03G1141800, MD11G1161800	Jojoba acyl CoA reductase-related male sterility protein	AT4G33790.1	CER4, G7, FAR3	GO:0080019	Molecular Function:fatty-acyl-CoA reductase (alcohol-forming) activity	ko04146, ko04212, ko00073	Peroxisome, Longevity regulating pathway - worm, Cutin, suberine and wax biosynthesis
HF06051-RA	-2.06137	-0.0685625	0.000144824	0.00168192	Downregulated	5	GravsSko	MD11G1154200	Lecithin:cholesterol acyltransferase family protein	AT3G44830.1		GO:0008374, GO:0006629	Molecular Function:O-acyltransferase activity, Biological Process:lipid metabolic process	ko00561	Glycerolipid metabolism
HF06162-RA	-4.34335	1.71329	4.94e-07	1.36e-05	Downregulated	5	GravsSko	MD03G1120400, MD11G1138800	glycosyltransferase family protein 2	AT5G60700.1		NA	NA	NA	NA
HF06228-RA	-6.80846	-1.19306	0.000233494	0.00248275	Downregulated	5	GravsSko	MD02G1017500, MD13G1239000, MD17G1218000	serine-rich protein-related	AT5G25280.2		NA	NA	NA	NA
HF06583-RA	-7.0171	1.30426	0.000178432	0.00199074	Downregulated	5	GravsSko	MD00G1021300, MD04G1035300, MD17G1208800	Disease resistance protein (TIR-NBS-LRR class) family	AT5G45200.1		NA	NA	NA	NA
HF06612-RA	-7.32288	-0.511173	0.000757784	0.00642276	Downregulated	5	GravsSko	MD02G1263800, MD02G1264100, MD02G1264600, MD05G1054800, MD07G1054400, MD10G1062300	NAD(P)-linked oxidoreductase superfamily protein	AT2G21250.1		GO:0016491, GO:0055114	Molecular Function:oxidoreductase activity, Biological Process:oxidation-reduction process	ko00040, ko00051, ko00561, ko00790, ko00052	Pentose and glucuronate interconversions, Fructose and mannose metabolism, Glycerolipid metabolism, Folate biosynthesis, Galactose metabolism
HF06613-RA	-2.64144	0.774742	0.000191287	0.00210326	Downregulated	5	GravsSko	MD02G1217000, MD02G1263900, MD02G1264000, MD02G1264200, MD07G1073400, MD07G1101900, MD07G1102000, MD07G1102300, MD12G1193100	rRNA processing protein-related	AT5G61330.1		GO:0005634	Cellular Component:nucleus	ko01522	Endocrine resistance
HF06664-RA	-2.27617	1.28945	0.00183124	0.0129438	Downregulated	5	GravsSko	MD01G1046400, MD02G1269400, MD16G1281700	SPT2 chromatin protein	AT2G22720.3		NA	NA	ko01522	Endocrine resistance
HF07215-RA	-2.44788	3.05721	0.00154279	0.0113283	Downregulated	5	GravsSko	MD05G1074100, MD08G1163300, MD08G1163600	2-oxoglutarate (2OG) and Fe(II)-dependent oxygenase superfamily protein	AT3G19010.1		GO:0055114, GO:0016491	Biological Process:oxidation-reduction process, Molecular Function:oxidoreductase activity	NA	NA
HF07307-RA	-3.55263	3.4022	2.36e-05	0.000374406	Downregulated	5	GravsSko	NA	NA	NA	NA	NA	NA	NA	NA
HF07352-RA	-5.39079	0.848456	2.8e-05	0.000431526	Downregulated	5	GravsSko	NA	NA	NA	NA	NA	NA	NA	NA
HF07403-RA	-3.93026	-1.33687	0.00109574	0.00864837	Downregulated	5	GravsSko	MD06G1181300, MD14G1187200, MD16G1084900	unknown protein
HF07435-RA	-6.75853	1.90836	2.82e-09	1.49e-07	Downregulated	5	GravsSko	MD06G1184800, MD13G1082500, MD14G1190700, MD16G1081600	Galactosyltransferase family protein	AT5G62620.1		GO:0006486, GO:0008378, GO:0016020, GO:0030246	Biological Process:protein glycosylation, Molecular Function:galactosyltransferase activity, Cellular Component:membrane, Molecular Function:carbohydrate binding	ko01522	Endocrine resistance
HF07677-RA	-3.06722	0.504937	0.00285724	0.0183541	Downregulated	5	GravsSko	MD13G1050700, MD16G1051200	Calcium-binding EF-hand family protein	AT3G25600.1		GO:0005509	Molecular Function:calcium ion binding	ko04626	Plant-pathogen interaction
HF08030-RA	-2.38527	3.03605	0.000418829	0.00398266	Downregulated	5	GravsSko	MD13G1009300, MD16G1007300	glutaredoxin-related	AT3G11920.1		GO:0045454, GO:0015035, GO:0008270, GO:0048478, GO:0006974, GO:0005634, GO:0009055, GO:0003676, GO:0035556	Biological Process:cell redox homeostasis, Molecular Function:protein disulfide oxidoreductase activity, Molecular Function:zinc ion binding, Biological Process:replication fork protection, Biological Process:cellular response to DNA damage stimulus, Cellular Component:nucleus, Molecular Function:electron transfer activity, Molecular Function:nucleic acid binding, Biological Process:intracellular…	NA	NA
HF08116-RA	-2.63176	-1.09244	0.0092176	0.0459395	Downregulated	5	GravsSko	MD05G1105000, MD05G1105300, MD10G1109400, MD10G1109500	Protein kinase superfamily protein	AT3G57750.2		GO:0005524, GO:0004672, GO:0006468	Molecular Function:ATP binding, Molecular Function:protein kinase activity, Biological Process:protein phosphorylation	NA	NA
HF08378-RA	-2.26078	3.53476	5e-05	0.000704587	Downregulated	5	GravsSko	MD01G1201400, MD01G1201500, MD02G1213900, MD07G1269900, MD12G1116200, MD16G1185500	Arabidopsis thaliana protein of unknown function (DUF821)	AT5G23850.1		GO:0003779, GO:0005622	Molecular Function:actin binding, Cellular Component:intracellular	NA	NA
HF08900-RA	-2.05979	3.17573	7.63e-06	0.00014572	Downregulated	5	GravsSko	MD06G1141400, MD14G1156600	unknown protein
HF08965-RA	-6.30274	-0.330601	1.92e-07	6.11e-06	Downregulated	5	GravsSko	MD00G1179800, MD06G1153900, MD14G1163600	embryo defective 2423	AT3G48470.1	EMB2423	NA	NA	ko01522, ko03460, ko04150	Endocrine resistance, Fanconi anemia pathway, mTOR signaling pathway
HF09195-RA	-3.71946	1.21873	3.42e-05	0.000514027	Downregulated	5	GravsSko	MD06G1183600, MD14G1057100, MD14G1189700	Pre-mRNA cleavage complex II protein family	AT5G11010.3		NA	NA	ko01522	Endocrine resistance
HF09420-RA	-3.23633	-1.05361	0.00115879	0.00905735	Downregulated	5	GravsSko	MD06G1210200, MD13G1047800, MD16G1049500	Hydroxyproline-rich glycoprotein family protein	AT3G25690.2	CHUP1	NA	NA	NA	NA
HF09870-RA	-6.16941	4.59759	4.71e-07	1.3e-05	Downregulated	5	GravsSko	MD00G1053800, MD05G1178700, MD10G1019300, MD10G1167200	Small nuclear ribonucleoprotein family protein	AT5G48870.1	SAD1	NA	NA	ko03018, ko01522, ko03040	RNA degradation, Endocrine resistance, Spliceosome
HF09871-RA	-3.05252	7.07526	6.57e-07	1.74e-05	Downregulated	5	GravsSko	MD02G1097800, MD03G1127300, MD03G1202400, MD04G1027000, MD05G1019700, MD05G1022500, MD05G1126000, MD05G1138500, MD05G1145200, MD05G1146600, MD07G1244700, MD10G1006500, MD10G1006800, MD10G1007200, MD10G1007300, MD10G1007500, MD10G1034700, MD10G1128500, MD10G1128600, MD10G1135300, MD10G1135900, MD10G1137100, MD12G1068700, MD12G1125200, MD15G1103600, MD16G1140700	Disease resistance protein (TIR-NBS-LRR class) family	AT4G12010.1		GO:0007165, GO:0005515	Biological Process:signal transduction, Molecular Function:protein binding	NA	NA
HF10076-RA	-2.99335	3.64229	6.3e-05	0.000851187	Downregulated	5	GravsSko	MD06G1008600, MD06G1008700, MD06G1009000	catalase 2	AT4G35090.1	CAT2	GO:0055114, GO:0006979, GO:0020037, GO:0004096	Biological Process:oxidation-reduction process, Biological Process:response to oxidative stress, Molecular Function:heme binding, Molecular Function:catalase activity	ko04146, ko04068, ko05014, ko04011, ko00380, ko04211, ko04016, ko04212, ko04213, ko00630	Peroxisome, FoxO signaling pathway, Amyotrophic lateral sclerosis (ALS), MAPK signaling pathway - yeast, Tryptophan metabolism, Longevity regulating pathway, MAPK signaling pathway - plant, Longevity regulating pathway - worm, Longevity regulating pathway - multiple species, Glyoxylate and dicarboxylate metabolism
HF10531-RA	-4.47066	4.00996	7.85e-05	0.0010181	Downregulated	5	GravsSko	MD05G1130500, MD10G1133400	NAC domain containing protein 36	AT2G17040.1	anac036, NAC036	GO:0006355, GO:0003677	Biological Process:regulation of transcription, DNA-templated, Molecular Function:DNA binding	NA	NA
HF10582-RA	-2.34311	3.17947	0.00158539	0.0115589	Downregulated	5	GravsSko	MD05G1135000, MD10G1140500, MD15G1232600	Protein kinase superfamily protein	AT2G17220.2		GO:0004672, GO:0006468, GO:0005524	Molecular Function:protein kinase activity, Biological Process:protein phosphorylation, Molecular Function:ATP binding	NA	NA
HF10673-RA	-2.5311	0.64136	0.00253063	0.0166825	Downregulated	5	GravsSko	MD02G1254800, MD03G1109400, MD08G1095600, MD15G1077700	long-chain base1	AT4G36480.2	ATLCB1, LCB1, EMB2779, FBR11	GO:0030170, GO:0009058, GO:0003824	Molecular Function:pyridoxal phosphate binding, Biological Process:biosynthetic process, Molecular Function:catalytic activity	ko04071, ko01522, ko00600, ko04138	Sphingolipid signaling pathway, Endocrine resistance, Sphingolipid metabolism, Autophagy - yeast
HF11010-RA	-2.62572	2.40881	1.22e-07	4.15e-06	Downregulated	5	GravsSko	MD00G1124200, MD00G1124500, MD00G1124700, MD00G1170400, MD00G1170700, MD04G1006600, MD04G1006800, MD04G1039700, MD04G1182800, MD05G1189800, MD05G1190000, MD05G1190200, MD05G1190400, MD05G1190600, MD05G1190900, MD05G1191500, MD08G1025100, MD08G1175000, MD08G1175400, MD09G1153100, MD09G1153200, MD09G1153300, MD09G1153400, MD09G1153800, MD09G1271900, MD10G1178000, MD10G1214300, MD10G1214500, MD10G12…	Leucine-rich repeat receptor-like protein kinase family protein	AT4G08850.1		GO:0006468, GO:0005515, GO:0004672	Biological Process:protein phosphorylation, Molecular Function:protein binding, Molecular Function:protein kinase activity	NA	NA
HF11030-RA	-9.42072	1.10155	2.74e-05	0.000422978	Downregulated	5	GravsSko	MD05G1191700, MD13G1219200, MD16G1224500	RNA-binding (RRM/RBD/RNP motifs) family protein	AT4G14300.1		GO:0003676	Molecular Function:nucleic acid binding	ko01522, ko03015	Endocrine resistance, mRNA surveillance pathway
HF11038-RA	-4.08423	-1.25045	0.00126812	0.00972349	Downregulated	5	GravsSko	MD05G1191700, MD13G1219200, MD16G1224500	RNA-binding (RRM/RBD/RNP motifs) family protein	AT4G14300.1		GO:0003676	Molecular Function:nucleic acid binding	ko03015, ko01522	mRNA surveillance pathway, Endocrine resistance
HF11138-RA	-10.5217	2.23323	2.45e-05	0.000385659	Downregulated	5	GravsSko	NA	NA	NA	NA	NA	NA	ko03430, ko01522, ko03420, ko03460, ko03440, ko03030	Mismatch repair, Endocrine resistance, Nucleotide excision repair, Fanconi anemia pathway, Homologous recombination, DNA replication
HF11236-RA	-5.65655	-0.758354	0.000237261	0.00251762	Downregulated	5	GravsSko	MD02G1117100, MD03G1094000, MD03G1094200, MD03G1094600, MD05G1212300, MD05G1213400, MD07G1083500, MD10G1197300, MD12G1218700, MD15G1232000, MD15G1232100, MD15G1232200	Ankyrin repeat family protein	AT4G03500.1		GO:0005515, GO:2000031, GO:0031347, GO:0071446, GO:0016021	Molecular Function:protein binding, Biological Process:regulation of salicylic acid mediated signaling pathway, Biological Process:regulation of defense response, Biological Process:cellular response to salicylic acid stimulus, Cellular Component:integral component of membrane	NA	NA
HF11245-RA	-2.12699	3.01149	5.97e-06	0.000118202	Downregulated	5	GravsSko	MD02G1117100, MD03G1094000, MD03G1094200, MD03G1094600, MD05G1212300, MD05G1213400, MD07G1083500, MD10G1197300, MD12G1218700, MD15G1232000, MD15G1232100, MD15G1232200	Ankyrin repeat family protein	AT4G03500.1		GO:0005515, GO:0016021, GO:0031347, GO:0071446, GO:2000031	Molecular Function:protein binding, Cellular Component:integral component of membrane, Biological Process:regulation of defense response, Biological Process:cellular response to salicylic acid stimulus, Biological Process:regulation of salicylic acid mediated signaling pathway	NA	NA
HF11292-RA	-2.78867	3.51412	1.42e-05	0.000245238	Downregulated	5	GravsSko	MD02G1273000, MD03G1110800, MD05G1218200, MD05G1218500, MD05G1218600, MD05G1218800, MD05G1218900, MD05G1219000, MD07G1048300, MD07G1095200, MD07G1095500, MD07G1095700, MD07G1096300, MD07G1096400, MD09G1062300, MD09G1267700, MD10G1199600, MD10G1199700, MD10G1200000, MD10G1200100, MD10G1200300, MD10G1201000, MD11G1116900, MD11G1117000, MD11G1275900, MD13G1109500, MD13G1110500, MD14G1011700, MD14G10…	HXXXD-type acyl-transferase family protein	AT3G26040.1		GO:0016747	Molecular Function:transferase activity, transferring acyl groups other than amino-acyl groups	NA	NA
HF11353-RA	-4.64223	1.65143	1.55e-07	5.11e-06	Downregulated	5	GravsSko	MD05G1224800, MD13G1113500, MD13G1113900, MD14G1161500, MD16G1112800, MD16G1113100	Protein of unknown function (DUF3537)	AT1G67570.1		NA	NA	NA	NA
HF11458-RA	-2.98019	0.043901	2.29e-05	0.000365189	Downregulated	5	GravsSko	MD05G1241200, MD10G1219600	Pentatricopeptide repeat (PPR) superfamily protein	AT2G26790.1		GO:0005515	Molecular Function:protein binding	NA	NA
HF11485-RA	-7.79387	-0.293494	0.000172108	0.00193609	Downregulated	5	GravsSko	MD02G1071200, MD05G1132700, MD05G1315600, MD10G1072300	target of AVRB operation1	AT5G44510.1	TAO1	NA	NA	NA	NA
HF11554-RA	-2.34361	4.04981	0.00206742	0.0142674	Downregulated	5	GravsSko	MD05G1252800, MD10G1233900	alpha/beta-Hydrolases superfamily protein	AT4G19860.1		GO:0006629, GO:0008374	Biological Process:lipid metabolic process, Molecular Function:O-acyltransferase activity	ko00564, ko00592	Glycerophospholipid metabolism, alpha-Linolenic acid metabolism
HF11615-RA	-2.18275	1.03958	0.00289937	0.0185924	Downregulated	5	GravsSko	MD00G1023600, MD00G1024500, MD00G1046700, MD00G1047400, MD00G1183000, MD05G1180500, MD05G1257000, MD05G1260400, MD05G1260700, MD05G1260900, MD05G1261100, MD13G1119300, MD15G1239400, MD15G1239500, MD15G1240200	Leucine-rich repeat transmembrane protein kinase	AT1G56130.1		GO:0006468, GO:0004672, GO:0005524	Biological Process:protein phosphorylation, Molecular Function:protein kinase activity, Molecular Function:ATP binding	NA	NA
HF11621-RA	-4.47141	4.08718	2.48e-07	7.55e-06	Downregulated	5	GravsSko	MD00G1023300, MD00G1023500, MD00G1024800, MD00G1046300, MD00G1046400, MD00G1047200, MD00G1182800, MD05G1180600, MD05G1180700, MD05G1256900, MD05G1257200, MD05G1257300, MD05G1257400, MD05G1257900, MD05G1258000, MD10G1237400	Root hair defective 3 GTP-binding protein (RHD3)	AT5G45160.1		NA	NA	ko01522	Endocrine resistance
HF11628-RA	-6.73654	-1.26577	0.000444327	0.00418427	Downregulated	5	GravsSko	MD10G1237500, MD10G1237600, MD10G1237800, MD10G1238000, MD15G1410000	Haloacid dehalogenase-like hydrolase (HAD) superfamily protein	AT5G45170.1		NA	NA	NA	NA
HF11800-RA	-3.64101	0.90355	0.00113581	0.00891825	Downregulated	5	GravsSko	NA	NA	NA	NA	GO:0005515	Molecular Function:protein binding	NA	NA
HF11974-RA	-6.09233	1.50216	3.97e-05	0.000585999	Downregulated	5	GravsSko	MD10G1283800	unknown protein
HF12029-RA	-3.56107	-0.80226	0.000146847	0.00169702	Downregulated	5	GravsSko	MD00G1115300	Late embryogenesis abundant protein (LEA) family protein	AT5G44310.2		NA	NA	NA	NA
HF12070-RA	-2.23374	3.49376	0.000119566	0.00142645	Downregulated	5	GravsSko	MD01G1005800, MD05G1315300, MD05G1316200, MD10G1296700	sensitive to freezing 6	AT4G04920.2	SFR6	GO:0006355, GO:0016592	Biological Process:regulation of transcription, DNA-templated, Cellular Component:mediator complex	NA	NA
HF12121-RA	-3.13142	3.09009	0.000136471	0.00159641	Downregulated	5	GravsSko	MD03G1221700, MD05G1323300, MD10G1301100, MD11G1239100	HAL2-like	AT5G54390.1	AHL, ATAHL, HL	GO:0008441, GO:, GO:0046854, GO:0006790	5'-bisphosphate nucleotidase activity, Molecular Function:3'(2', Biological Process:phosphatidylinositol phosphorylation, Biological Process:sulfur compound metabolic process	ko01522, ko00920	Endocrine resistance, Sulfur metabolism
HF12299-RA	-3.03059	-0.528512	5.26e-07	1.44e-05	Downregulated	5	GravsSko	MD05G1350800, MD10G1325500	Tetratricopeptide repeat (TPR)-like superfamily protein	AT4G04370.1		NA	NA	NA	NA
HF12306-RA	-3.8674	-1.11612	0.000174433	0.00195543	Downregulated	5	GravsSko	MD05G1351600, MD10G1325900	Chaperonin-like RbcX protein	AT4G04330.1		NA	NA	NA	NA
HF12354-RA	-2.77057	2.65038	1.89e-05	0.00031048	Downregulated	5	GravsSko	MD05G1360100	F-box/RNI-like superfamily protein	AT5G02700.1		GO:0005515	Molecular Function:protein binding	NA	NA
HF12365-RA	-4.25319	1.3395	0.00391623	0.0235677	Downregulated	5	GravsSko	MD00G1057300, MD01G1076200, MD01G1215000, MD06G1100900, MD06G1101000, MD07G1284700, MD14G1120700	unknown protein
HF12391-RA	-6.81837	1.98546	0.000116425	0.00139737	Downregulated	5	GravsSko	MD05G1363600	phosphofructokinase 2	AT5G47810.1	PFK2	GO:0006002, GO:0006096, GO:0005524, GO:0003872	Biological Process:fructose 6-phosphate metabolic process, Biological Process:glycolytic process, Molecular Function:ATP binding, Molecular Function:6-phosphofructokinase activity	ko00051, ko03018, ko05230, ko00680, ko04152, ko00052, ko01522, ko00010, ko00030	Fructose and mannose metabolism, RNA degradation, Central carbon metabolism in cancer, Methane metabolism, AMPK signaling pathway, Galactose metabolism, Endocrine resistance, Glycolysis / Gluconeogenesis, Pentose phosphate pathway
HF12952-RA	-5.97658	0.807905	0.000592925	0.00528029	Downregulated	5	GravsSko	MD00G1070800, MD00G1072900, MD00G1073000, MD00G1073100, MD00G1120600, MD00G1120900, MD00G1121200, MD00G1152300, MD00G1168000, MD00G1168300, MD00G1168700, MD00G1172900, MD00G1203600, MD00G1203700, MD02G1059900, MD02G1069700, MD02G1070100, MD02G1070300, MD02G1070800, MD02G1070900, MD02G1071400, MD02G1071900, MD02G1075200, MD02G1251900, MD02G1252800, MD02G1277200, MD02G1277400, MD02G1286200, MD02G12…	NB-ARC domain-containing disease resistance protein	AT3G14470.1		GO:0005515	Molecular Function:protein binding	NA	NA
HF12968-RA	-2.4063	4.5259	4.06e-05	0.00059534	Downregulated	5	GravsSko	MD08G1108500, MD15G1089000	alpha/beta-Hydrolases superfamily protein	AT1G10040.1		NA	NA	NA	NA
HF13037-RA	-2.65978	4.29504	4.15e-05	0.000606292	Downregulated	5	GravsSko	MD02G1172900, MD02G1173000, MD15G1081200, MD15G1081300, MD15G1284700, MD15G1284800	alpha/beta-Hydrolases superfamily protein	AT5G42930.1		GO:0006629	Biological Process:lipid metabolic process	NA	NA
HF13087-RA	-4.67656	2.24435	8.42e-05	0.00107296	Downregulated	5	GravsSko	MD00G1012100, MD00G1013800, MD00G1043900, MD00G1048100, MD00G1048300, MD00G1062600, MD00G1062800, MD00G1079100, MD00G1080000, MD00G1105400, MD00G1150400, MD00G1178900, MD00G1192900, MD00G1214300, MD01G1096400, MD01G1097800, MD01G1100900, MD01G1112000, MD01G1112100, MD01G1132000, MD01G1132100, MD01G1150100, MD01G1150200, MD01G1150600, MD01G1150900, MD01G1151200, MD01G1151300, MD01G1151600, MD01G11…	Leucine-rich repeat protein kinase family protein	AT3G47570.1		GO:0005524, GO:0006468, GO:0004672, GO:0005515	Molecular Function:ATP binding, Biological Process:protein phosphorylation, Molecular Function:protein kinase activity, Molecular Function:protein binding	NA	NA
HF13096-RA	-2.63027	-0.907899	0.00165537	0.011941	Downregulated	5	GravsSko	MD05G1094500, MD05G1108300, MD08G1088400, MD15G1073300, MD15G1073400, MD15G1073500, MD15G1073600	NAD(P)-binding Rossmann-fold superfamily protein	AT4G24220.1	VEP1, AWI31	NA	NA	ko01522	Endocrine resistance
HF13313-RA	-2.53544	0.666266	0.00304764	0.0193414	Downregulated	5	GravsSko	MD05G1305700, MD05G1305800, MD05G1305900, MD05G1306400, MD08G1047600, MD08G1048000, MD08G1048900, MD12G1064600, MD15G1045800, MD15G1046000, MD15G1046200, MD15G1059500, MD15G1059600, MD15G1059700, MD15G1082100	glutamate receptor 2.7	AT2G29120.1	ATGLR2.7, GLR2.7	GO:0016020, GO:0004970	Cellular Component:membrane, Molecular Function:ionotropic glutamate receptor activity	ko01522	Endocrine resistance
HF13457-RA	-2.27107	3.71427	2.2e-06	5e-05	Downregulated	5	GravsSko	MD08G1032800, MD08G1032900, MD08G1033000, MD15G1029500, MD15G1029600	cytochrome P450, family 721, subfamily A, polypeptide 1	AT1G75130.1	CYP721A1	GO:0005506, GO:0020037, GO:0016705, GO:0055114	Molecular Function:iron ion binding, Molecular Function:heme binding, Molecular Function:oxidoreductase activity, acting on paired donors, with incorporation or reduction of molecular oxygen, Biological Process:oxidation-reduction process	NA	NA
HF13665-RA	-2.73074	0.102575	0.000589814	0.00525802	Downregulated	5	GravsSko	MD08G1003100, MD15G1002800	unknown protein
HF13752-RA	-3.05822	2.04634	2.34e-05	0.000371447	Downregulated	5	GravsSko	MD02G1295800, MD03G1169300, MD03G1169400, MD07G1030000, MD11G1196300	scarecrow-like 3	AT1G50420.1	SCL3, SCL-3	NA	NA	NA	NA
HF14194-RA	-2.23556	3.14221	6.26e-06	0.000123022	Downregulated	5	GravsSko	NA	NA	NA	NA	NA	NA	NA	NA
HF14397-RA	-2.90055	-0.210586	0.00332767	0.0207764	Downregulated	5	GravsSko	MD02G1233200, MD06G1022100, MD07G1080400	Major facilitator superfamily protein	AT5G45275.1		NA	NA	NA	NA
HF14412-RA	-2.90932	-0.63349	0.00484436	0.0278297	Downregulated	5	GravsSko	MD07G1081600, MD07G1081900	Arabidopsis thaliana protein of unknown function (DUF794)	AT5G61930.2	APO3	GO:0003723	Molecular Function:RNA binding	NA	NA
HF14426-RA	-3.0149	2.63472	0.00123223	0.00950663	Downregulated	5	GravsSko	MD00G1098500, MD02G1229900, MD07G1169300	beta-hydroxyisobutyryl-CoA hydrolase 1	AT5G65940.1	CHY1	GO:0003860, GO:0003824	Molecular Function:3-hydroxyisobutyryl-CoA hydrolase activity, Molecular Function:catalytic activity	ko00410, ko00640, ko00280	beta-Alanine metabolism, Propanoate metabolism, Valine, leucine and isoleucine degradation
HF14579-RA	-3.86625	-1.38689	0.00486339	0.0279018	Downregulated	5	GravsSko	MD02G1217000, MD02G1263900, MD02G1264000, MD02G1264200, MD07G1073400, MD07G1101900, MD07G1102000, MD07G1102300, MD12G1193100	rRNA processing protein-related	AT5G61330.1		NA	NA	ko01522	Endocrine resistance
HF14852-RA	-2.00746	0.944731	0.00287144	0.0184316	Downregulated	5	GravsSko	MD01G1070200, MD07G1132100, MD07G1132200, MD07G1132300	Erythronate-4-phosphate dehydrogenase family protein	AT1G01500.1		NA	NA	NA	NA
HF15037-RA	-3.37971	6.40915	8.47e-07	2.21e-05	Downregulated	5	GravsSko	MD02G1185700, MD02G1186700, MD10G1335000, MD11G1212800	Auxin-responsive family protein	AT5G47530.1		NA	NA	NA	NA
HF15200-RA	-2.42357	1.67878	0.000181533	0.00201837	Downregulated	5	GravsSko	MD01G1047200, MD05G1113000, MD10G1115500, MD15G1305200, MD16G1282500	basic helix-loop-helix (bHLH) DNA-binding superfamily protein	AT4G37850.1		GO:0046983	Molecular Function:protein dimerization activity	NA	NA
HF15296-RA	-3.38955	-0.400505	1.15e-05	0.00020433	Downregulated	5	GravsSko	MD01G1058300, MD01G1058500, MD01G1058600, MD01G1058900, MD01G1059000, MD01G1059100	Acyl-CoA thioesterase family protein	AT1G01710.1		GO:0006637, GO:0047617	Biological Process:acyl-CoA metabolic process, Molecular Function:acyl-CoA hydrolase activity	ko01522, ko00062, ko01040	Endocrine resistance, Fatty acid elongation, Biosynthesis of unsaturated fatty acids
HF15317-RA	-6.38396	-0.209585	2.17e-05	0.000349478	Downregulated	5	GravsSko	MD00G1189100, MD01G1054100, MD01G1057300, MD01G1057400, MD01G1061600, MD01G1061800, MD01G1061900, MD01G1062000, MD01G1062400, MD01G1062500, MD01G1063200, MD01G1063400, MD01G1063700, MD01G1063900, MD01G1064200, MD01G1064400, MD01G1064600, MD01G1064700, MD01G1131400, MD01G1165400, MD01G1165600, MD01G1172100, MD01G1172300, MD01G1172800, MD01G1174800, MD01G1178700, MD01G1179300, MD01G1179700, MD01G11…	disease resistance family protein / LRR family protein	AT2G34930.1		GO:0005515	Molecular Function:protein binding	NA	NA
HF15380-RA	-4.5238	2.54709	3.72e-05	0.000554765	Downregulated	5	GravsSko	NA		AT4G23250.1		GO:0004672, GO:0005524, GO:0006468	Molecular Function:protein kinase activity, Molecular Function:ATP binding, Biological Process:protein phosphorylation	NA	NA
HF15430-RA	-2.79187	0.640178	0.000759801	0.0064293	Downregulated	5	GravsSko	MD06G1021000	Homeodomain-like superfamily protein	AT2G38250.1		GO:0043565, GO:0003700, GO:0006355, GO:0005634	Molecular Function:sequence-specific DNA binding, Molecular Function:DNA-binding transcription factor activity, Biological Process:regulation of transcription, DNA-templated, Cellular Component:nucleus	NA	NA
HF15431-RA	-2.5759	5.03475	5.92e-09	2.87e-07	Downregulated	5	GravsSko	MD04G1154900, MD12G1168500	ALC-interacting protein 1	AT5G01370.1	ACI1	NA	NA	NA	NA
HF15480-RA	-7.76481	-0.565771	6.21e-05	0.000842423	Downregulated	5	GravsSko	MD00G1164300, MD07G1069300	receptor like protein 19	AT2G15080.2	AtRLP19, RLP19	GO:0005515	Molecular Function:protein binding	NA	NA
HF15496-RA	-2.37386	2.58394	0.00029545	0.0030125	Downregulated	5	GravsSko	MD04G1160600, MD04G1160800, MD04G1161100, MD04G1161600, MD04G1161700, MD04G1210900, MD05G1095300, MD07G1106700, MD07G1106900, MD07G1107400, MD07G1107800, MD09G1124300, MD09G1125300, MD09G1125600, MD09G1130600, MD09G1130900, MD09G1131100, MD12G1153000, MD12G1153300, MD12G1172900, MD12G1173800, MD12G1174100, MD17G1115100, MD17G1115300	receptor like protein 6	AT1G45616.1	AtRLP6, RLP6	GO:0005515	Molecular Function:protein binding	NA	NA
HF15635-RA	-2.54565	0.908726	0.00614839	0.0334668	Downregulated	5	GravsSko	MD12G1193800	unknown protein
HF15640-RA	-2.41653	1.20715	0.00197616	0.0137777	Downregulated	5	GravsSko	MD01G1172500, MD02G1221300, MD03G1046700, MD03G1046800, MD03G1046900, MD04G1178700, MD04G1178800, MD07G1095000, MD07G1095100, MD07G1096500, MD07G1238800, MD11G1049600	cytochrome P450, family 714, subfamily A, polypeptide 1	AT5G24910.1	CYP714A1	GO:0020037, GO:0055114, GO:0016705, GO:0005506	Molecular Function:heme binding, Biological Process:oxidation-reduction process, Molecular Function:oxidoreductase activity, acting on paired donors, with incorporation or reduction of molecular oxygen, Molecular Function:iron ion binding	ko01522	Endocrine resistance
HF15705-RA	-2.93484	1.91679	0.00291197	0.0186581	Downregulated	5	GravsSko	MD12G1198800	neurofilament protein-related	AT3G05900.1		NA	NA	NA	NA
HF16104-RA	-4.45905	1.25019	1.54e-05	0.000263707	Downregulated	5	GravsSko	NA	NA	NA	NA	NA	NA	NA	NA
HF16332-RA	-5.72235	-0.655813	5.34e-07	1.46e-05	Downregulated	5	GravsSko	MD06G1033600, MD16G1275100	unknown protein
HF16343-RA	-8.56998	0.309375	3.7e-05	0.000552503	Downregulated	5	GravsSko	MD09G1287600, MD16G1276100	glutamine-dependent asparagine synthase 1	AT3G47340.3	ASN1, DIN6, AT-ASN1	GO:0003849, GO:0009073	Molecular Function:3-deoxy-7-phosphoheptulonate synthase activity, Biological Process:aromatic amino acid family biosynthetic process	ko01522, ko00250	Endocrine resistance, Alanine, aspartate and glutamate metabolism
HF16477-RA	-3.39336	-0.341399	0.00119301	0.00927432	Downregulated	5	GravsSko	MD06G1009600, MD16G1285000	Protein kinase superfamily protein	AT1G76360.1		GO:0005524, GO:0004672, GO:0006468	Molecular Function:ATP binding, Molecular Function:protein kinase activity, Biological Process:protein phosphorylation	NA	NA
HF16549-RA	-2.77765	1.42055	0.000471653	0.00439433	Downregulated	5	GravsSko	MD00G1189100, MD01G1054100, MD01G1057300, MD01G1057400, MD01G1061600, MD01G1061800, MD01G1061900, MD01G1062000, MD01G1062400, MD01G1062500, MD01G1063200, MD01G1063400, MD01G1063700, MD01G1063900, MD01G1064200, MD01G1064400, MD01G1064600, MD01G1064700, MD01G1131400, MD01G1165400, MD01G1165600, MD01G1172100, MD01G1172300, MD01G1172800, MD01G1174800, MD01G1178700, MD01G1179300, MD01G1179700, MD01G11…	disease resistance family protein / LRR family protein	AT2G34930.1		GO:0005515	Molecular Function:protein binding	NA	NA
HF16690-RA	-2.15022	1.16864	0.00233765	0.0156791	Downregulated	5	GravsSko	MD02G1291300, MD07G1035300	annexin 3	AT2G38760.1	ANNAT3, ANN3	GO:0005544, GO:0005509	Molecular Function:calcium-dependent phospholipid binding, Molecular Function:calcium ion binding	ko01522	Endocrine resistance
HF16810-RA	-5.31485	-0.322498	0.00125333	0.00963695	Downregulated	5	GravsSko	MD02G1302800, MD02G1302900, MD02G1303200, MD02G1303400, MD02G1303500, MD02G1303600, MD02G1303800, MD02G1303900, MD02G1304200, MD02G1304400, MD02G1304900, MD02G1305000, MD02G1305100, MD02G1305300, MD02G1305400, MD04G1006000, MD04G1006100, MD07G1020300, MD07G1020400, MD07G1020900, MD07G1021100, MD07G1021200, MD07G1021500, MD07G1021600	NAD(P)-binding Rossmann-fold superfamily protein	AT5G19440.1		GO:0003824, GO:0050662	Molecular Function:catalytic activity, Molecular Function:coenzyme binding	NA	NA
HF16870-RA	-3.26801	-0.786934	0.00201384	0.0140025	Downregulated	5	GravsSko	MD07G1011000	Expressed protein	AT1G07985.1		NA	NA	NA	NA
HF16916-RA	-3.71697	-0.785635	6.74e-06	0.000131129	Downregulated	5	GravsSko	NA	NA	NA	NA	NA	NA	NA	NA
HF16937-RA	-2.86669	0.878524	1.34e-06	3.26e-05	Downregulated	5	GravsSko	MD02G1318400, MD07G1002900, MD11G1017600	DNA-binding bromodomain-containing protein	AT2G44430.1		GO:0005515	Molecular Function:protein binding	NA	NA
HF16995-RA	-5.2036	0.659176	0.000179661	0.00200272	Downregulated	5	GravsSko	MD08G1247700	auxin response factor 1	AT1G59750.4	ARF1	GO:0005515	Molecular Function:protein binding	ko04075	Plant hormone signal transduction
HF17039-RA	-3.783	2.51134	0.00201605	0.0140103	Downregulated	5	GravsSko	MD08G1243400, MD15G1437700	Glycinamide ribonucleotide (GAR) synthetase	AT1G09830.1		GO:0046872, GO:0005524, GO:0009113, GO:0004637	Molecular Function:metal ion binding, Molecular Function:ATP binding, Biological Process:purine nucleobase biosynthetic process, Molecular Function:phosphoribosylamine-glycine ligase activity	ko00230	Purine metabolism
HF17058-RA	-3.46158	0.10558	0.00582164	0.0320122	Downregulated	5	GravsSko	MD02G1196600, MD07G1124700, MD07G1124800, MD15G1435200	ARM repeat superfamily protein	AT4G00231.1	MEE50	NA	NA	ko01522	Endocrine resistance
HF17110-RA	-3.16592	-0.137726	0.00118723	0.00924048	Downregulated	5	GravsSko	MD08G1237100, MD15G1428900, MD15G1429000, MD15G1429100	nuclear RNA polymerase A2	AT1G29940.1	NRPA2	GO:0003899, GO:0006351, GO:0003677, GO:0032549	Molecular Function:DNA-directed 5'-3' RNA polymerase activity, Biological Process:transcription, DNA-templated, Molecular Function:DNA binding, Molecular Function:ribonucleoside binding	ko01522, ko03020	Endocrine resistance, RNA polymerase
HF17216-RA	-2.12056	4.453	0.000133411	0.00156629	Downregulated	5	GravsSko	MD15G1413500	BRI1-associated receptor kinase	AT4G33430.2	BAK1	GO:0006468, GO:0005524, GO:0007165, GO:0004672, GO:0005102	Biological Process:protein phosphorylation, Molecular Function:ATP binding, Biological Process:signal transduction, Molecular Function:protein kinase activity, Molecular Function:signaling receptor binding	ko04016, ko04626, ko01522, ko04075	MAPK signaling pathway - plant, Plant-pathogen interaction, Endocrine resistance, Plant hormone signal transduction
HF17217-RA	-3.52064	2.34834	5.18e-07	1.42e-05	Downregulated	5	GravsSko	MD08G1221700, MD15G1412700, MD15G1413000, MD15G1413200, MD15G1413300, MD15G1413600, MD15G1413700, MD15G1414000	BRI1-associated receptor kinase	AT4G33430.1	BAK1, RKS10, SERK3, ELG, ATSERK3, ATBAK1	GO:0007165, GO:0005102, GO:0004672	Biological Process:signal transduction, Molecular Function:signaling receptor binding, Molecular Function:protein kinase activity	ko01522	Endocrine resistance
HF17306-RA	-2.62653	4.49178	0.000313061	0.00314706	Downregulated	5	GravsSko	NA		AT1G76680.2		GO:0003824, GO:0010181, GO:0016491, GO:0055114	Molecular Function:catalytic activity, Molecular Function:FMN binding, Molecular Function:oxidoreductase activity, Biological Process:oxidation-reduction process	ko00592	alpha-Linolenic acid metabolism
HF17307-RA	-2.86667	1.47932	1.99e-08	8.33e-07	Downregulated	5	GravsSko	MD08G1216100, MD08G1216200, MD15G1400600, MD15G1400700, MD15G1401100, MD15G1401200, MD15G1401300, MD15G1401800, MD15G1402400, MD15G1402600, MD15G1402700, MD15G1402800, MD15G1403000	12-oxophytodienoate reductase 2	AT1G76690.1	OPR2, ATOPR2	GO:0003824, GO:0010181, GO:0016491, GO:0055114	Molecular Function:catalytic activity, Molecular Function:FMN binding, Molecular Function:oxidoreductase activity, Biological Process:oxidation-reduction process	ko00592	alpha-Linolenic acid metabolism
HF17368-RA	-2.48784	5.04605	0.000195026	0.00213513	Downregulated	5	GravsSko	MD08G1211100	amino acid permease 6	AT5G49630.1	AAP6	NA	NA	NA	NA
HF17588-RA	-2.30709	2.32274	0.00135069	0.010214	Downregulated	5	GravsSko	MD08G1182300, MD15G1368000	Major facilitator superfamily protein	AT1G34580.1		GO:0055085, GO:0005215, GO:0016021, GO:0022857, GO:0016020	Biological Process:transmembrane transport, Molecular Function:transporter activity, Cellular Component:integral component of membrane, Molecular Function:transmembrane transporter activity, Cellular Component:membrane	NA	NA
HF17681-RA	-3.01555	2.72684	0.00248932	0.0164492	Downregulated	5	GravsSko	MD05G1353900, MD10G1328000	RING/U-box superfamily protein	AT4G03965.1		NA	NA	NA	NA
HF17805-RA	-5.58441	1.08943	0.00105342	0.00837847	Downregulated	5	GravsSko	MD00G1101900, MD01G1098100, MD05G1032400, MD05G1337000, MD05G1337700, MD05G1340000, MD05G1340300, MD07G1014200, MD09G1104200, MD10G1312900, MD10G1313300, MD10G1313600, MD10G1313800, MD14G1207100, MD17G1091900	cysteine-rich RLK (RECEPTOR-like protein kinase) 25	AT4G05200.1	CRK25	GO:0005524	Molecular Function:ATP binding	NA	NA
HF17866-RA	-4.6673	3.01766	8.05e-09	3.75e-07	Downregulated	5	GravsSko	NA		AT1G61610.1		GO:0048544	Biological Process:recognition of pollen	NA	NA
HF17937-RA	-5.28544	-0.076457	0.00248108	0.0164115	Downregulated	5	GravsSko	NA	NA	NA	NA	NA	NA	ko00950, ko00350	Isoquinoline alkaloid biosynthesis, Tyrosine metabolism
HF17979-RA	-3.79938	2.00405	0.000275716	0.00284616	Downregulated	5	GravsSko	MD05G1314900, MD10G1296300	CBS domain-containing protein	AT5G53750.1		NA	NA	NA	NA
HF18041-RA	-2.58135	1.78679	0.000433989	0.00410414	Downregulated	5	GravsSko	MD04G1153800, MD05G1310300, MD10G1289200, MD12G1167100	DNAJ heat shock family protein	AT2G20560.1		GO:0051082, GO:0006457	Molecular Function:unfolded protein binding, Biological Process:protein folding	ko01522	Endocrine resistance
HF18047-RA	-2.17139	2.00889	0.00521547	0.029367	Downregulated	5	GravsSko	MD05G1309700, MD10G1288300	NAC domain containing protein 73	AT4G28500.1	ANAC073, SND2, NAC073	GO:0003677, GO:0006355	Molecular Function:DNA binding, Biological Process:regulation of transcription, DNA-templated	NA	NA
HF18144-RA	-4.18861	1.96313	5.25e-05	0.000734944	Downregulated	5	GravsSko	MD05G1352500, MD09G1112500, MD10G1276200, MD10G1326500, MD17G1102600	KNOX/ELK homeobox transcription factor	AT1G62360.1	STM, BUM1, SHL, WAM1, BUM, WAM	GO:0003677, GO:0006355, GO:0043565	Molecular Function:DNA binding, Biological Process:regulation of transcription, DNA-templated, Molecular Function:sequence-specific DNA binding	NA	NA
HF18665-RA	-4.83779	-1.24041	0.000253765	0.00265538	Downregulated	5	GravsSko	MD00G1026200, MD02G1040400, MD02G1040800, MD02G1041500, MD02G1041600, MD02G1061400, MD05G1308700	Domain of unknown function (DUF1767)	AT5G19950.2		NA	NA	NA	NA
HF18747-RA	-2.86688	3.23388	0.000778149	0.0065438	Downregulated	5	GravsSko	MD00G1220200, MD02G1050500, MD02G1051000, MD02G1052000, MD02G1053400, MD02G1054000, MD02G1055000, MD02G1055700, MD02G1062200, MD06G1168300	2-oxoglutarate (2OG) and Fe(II)-dependent oxygenase superfamily protein	AT4G13400.1		GO:0016491, GO:0055114	Molecular Function:oxidoreductase activity, Biological Process:oxidation-reduction process	NA	NA
HF18828-RA	-6.49277	3.39745	8.19e-09	3.81e-07	Downregulated	5	GravsSko	MD02G1066200, MD02G1066300, MD02G1066400, MD08G1110500, MD15G1196900	Protein kinase family protein with leucine-rich repeat domain	AT5G25930.1		GO:0004672, GO:0006468, GO:0005515, GO:0005524	Molecular Function:protein kinase activity, Biological Process:protein phosphorylation, Molecular Function:protein binding, Molecular Function:ATP binding	NA	NA
HF18891-RA	-2.13046	1.65769	0.00366445	0.0224395	Downregulated	5	GravsSko	NA	NA	NA	NA	NA	NA	NA	NA
HF19125-RA	-2.84552	2.40775	0.00676177	0.0360034	Downregulated	5	GravsSko	MD00G1020300, MD00G1020400, MD00G1020500, MD00G1020700, MD00G1021100, MD00G1125900, MD00G1126000, MD00G1126100, MD00G1158700, MD01G1188900, MD01G1189200, MD01G1189300, MD01G1189700, MD01G1190100, MD01G1190500, MD01G1191400, MD02G1098200, MD02G1099000, MD02G1101700, MD02G1260000, MD02G1260200, MD02G1260400, MD02G1278900, MD04G1015000, MD04G1015300, MD04G1022500, MD04G1022900, MD04G1027100, MD04G10…	disease resistance protein (TIR-NBS-LRR class), putative	AT5G17680.1		GO:0007165, GO:0005515	Biological Process:signal transduction, Molecular Function:protein binding	NA	NA
HF19375-RA	-2.36349	-0.780504	0.00104755	0.00835254	Downregulated	5	GravsSko	MD13G1214600, MD16G1219800	Regulator of chromosome condensation (RCC1) family protein	AT4G14368.1		NA	NA	NA	NA
HF19679-RA	-4.03857	2.49405	1.88e-12	1.99e-10	Downregulated	5	GravsSko	MD13G1239700, MD16G1247600	basic helix-loop-helix (bHLH) DNA-binding superfamily protein	AT5G57150.1		GO:0046983	Molecular Function:protein dimerization activity	NA	NA
HF19799-RA	-3.14466	2.89515	0.000349155	0.00343658	Downregulated	5	GravsSko	MD06G1032300, MD06G1187600, MD09G1035100, MD13G1014900, MD13G1030700, MD13G1079500, MD13G1196700, MD17G1035400	homeobox 1	AT3G01470.1	ATHB-1, ATHB1, HD-ZIP-1, HAT5, HB-1	GO:0003677, GO:0043565, GO:0003700, GO:0006355	Molecular Function:DNA binding, Molecular Function:sequence-specific DNA binding, Molecular Function:DNA-binding transcription factor activity, Biological Process:regulation of transcription, DNA-templated	ko01522	Endocrine resistance
HF20140-RA	-7.00136	-0.930075	0.0008967	0.00735391	Downregulated	5	GravsSko	MD12G1040500, MD14G1039500	Aluminium activated malate transporter family protein	AT3G11680.1		GO:0015743	Biological Process:malate transport	NA	NA
HF20227-RA	-2.62589	3.61768	0.00105662	0.00839549	Downregulated	5	GravsSko	MD00G1121000, MD00G1168500, MD02G1277100, MD02G1277300, MD02G1307600, MD03G1015400, MD03G1015500, MD03G1025000, MD03G1025100, MD03G1049100, MD03G1061300, MD05G1174900, MD05G1206700, MD07G1008400, MD07G1016100, MD07G1016500, MD07G1016600, MD07G1019700, MD07G1024400, MD07G1031800, MD07G1033400, MD07G1033500, MD07G1045500, MD07G1055700, MD08G1056800, MD08G1130100, MD09G1161800, MD11G1029900, MD11G10…	LRR and NB-ARC domains-containing disease resistance protein	AT3G14460.1		GO:0005515, GO:0007165	Molecular Function:protein binding, Biological Process:signal transduction	NA	NA
HF20276-RA	-6.80449	-1.16895	0.000305553	0.00308625	Downregulated	5	GravsSko	MD00G1019800, MD03G1239200, MD11G1118600, MD12G1054500, MD14G1053500	Protein of unknown function DUF106, transmembrane	AT5G06660.1		GO:0016020, GO:0030176, GO:0032469, GO:0005262	Cellular Component:membrane, Cellular Component:integral component of endoplasmic reticulum membrane, Biological Process:endoplasmic reticulum calcium ion homeostasis, Molecular Function:calcium channel activity	ko01522	Endocrine resistance
HF20298-RA	-2.27855	-0.594675	0.00792011	0.0407384	Downregulated	5	GravsSko	MD14G1055400	P-loop containing nucleoside triphosphate hydrolases superfamily protein	AT4G19060.1		GO:0043531	Molecular Function:ADP binding	NA	NA
HF20388-RA	-5.04605	2.1984	3.54e-08	1.38e-06	Downregulated	5	GravsSko	MD08G1047700, MD08G1048200, MD08G1048600, MD08G1048700, MD08G1048800, MD08G1049000, MD14G1064700, MD15G1045900, MD15G1059200	glutamate receptor 2.8	AT2G29110.1	ATGLR2.8, GLR2.8	GO:0004970, GO:0016020	Molecular Function:ionotropic glutamate receptor activity, Cellular Component:membrane	ko01522	Endocrine resistance
HF20530-RA	-4.21846	-0.322594	0.0086413	0.0437436	Downregulated	5	GravsSko	MD14G1078700, MD14G1079900, MD14G1080000, MD14G1080100	beta-1,3-glucanase 3	AT3G57240.1	BG3	GO:0004553, GO:0005975	Molecular Function:hydrolase activity, hydrolyzing O-glycosyl compounds, Biological Process:carbohydrate metabolic process	NA	NA
HF20924-RA	-3.15137	4.72544	1.75e-06	4.14e-05	Downregulated	5	GravsSko	MD08G1001700, MD09G1160000, MD09G1160100, MD15G1001000, MD17G1145900	RNAse l inhibitor protein 2	AT4G19210.1	ATRLI2, RLI2	GO:0005524, GO:0016887	Molecular Function:ATP binding, Molecular Function:ATPase activity	ko01522	Endocrine resistance
HF20982-RA	-4.61674	3.73854	0.000439935	0.00415276	Downregulated	5	GravsSko	MD08G1008400, MD13G1093200, MD13G1093300, MD14G1168900, MD15G1007300, MD16G1094200, MD16G1094400, MD16G1094500, MD16G1094600	DC1 domain-containing protein	AT1G60420.1		GO:0005509, GO:0045454	Molecular Function:calcium ion binding, Biological Process:cell redox homeostasis	ko01522	Endocrine resistance
HF21007-RA	-2.28681	4.84815	0.00105343	0.00837847	Downregulated	5	GravsSko	MD04G1018400, MD08G1011700, MD08G1011900, MD09G1256300, MD10G1201100, MD17G1249400, MD17G1249600, MD17G1250000	Pathogenesis-related thaumatin superfamily protein	AT1G20030.2		NA	NA	NA	NA
HF21009-RA	-2.33532	-0.84768	0.000443252	0.00417644	Downregulated	5	GravsSko	MD04G1018400, MD08G1011700, MD08G1011900, MD09G1256300, MD10G1201100, MD17G1249400, MD17G1249600, MD17G1250000	Pathogenesis-related thaumatin superfamily protein	AT1G20030.2		NA	NA	NA	NA
HF21013-RA	-2.35751	-1.12517	0.00223995	0.0151662	Downregulated	5	GravsSko	NA	NA	NA	NA	NA	NA	NA	NA
HF21244-RA	-2.56141	-0.504109	0.00285655	0.0183541	Downregulated	5	GravsSko	MD05G1117900, MD10G1120900	Pentatricopeptide repeat (PPR-like) superfamily protein	AT2G21090.1		NA	NA	NA	NA
HF21280-RA	-2.8605	1.43281	0.00015937	0.00182136	Downregulated	5	GravsSko	MD08G1050600, MD08G1050700, MD08G1050800, MD08G1050900, MD08G1051100, MD12G1123700, MD14G1136600, MD15G1044000, MD15G1044100, MD15G1044300	Eukaryotic aspartyl protease family protein	AT5G10770.1		GO:0006508, GO:0004190	Biological Process:proteolysis, Molecular Function:aspartic-type endopeptidase activity	NA	NA
HF21430-RA	-2.47689	-0.504728	4.46e-05	0.000643122	Downregulated	5	GravsSko	MD08G1071400, MD15G1049800	unknown protein
HF21601-RA	-2.48636	8.38858	0.000821416	0.00684081	Downregulated	5	GravsSko	MD08G1093900, MD12G1087100, MD15G1078300	Granulin repeat cysteine protease family protein	AT1G47128.1	RD21, RD21A	GO:0006508, GO:0008234	Biological Process:proteolysis, Molecular Function:cysteine-type peptidase activity	NA	NA
HF21634-RA	-3.39062	-1.20202	0.000253566	0.00265463	Downregulated	5	GravsSko	MD02G1173400, MD15G1284900	basic helix-loop-helix (bHLH) DNA-binding superfamily protein	AT5G67060.1	HEC1	GO:0046983, GO:0006355	Molecular Function:protein dimerization activity, Biological Process:regulation of transcription, DNA-templated	NA	NA
HF21641-RA	-4.98715	-0.523394	0.0004518	0.0042415	Downregulated	5	GravsSko	MD03G1247800, MD06G1143900, MD08G1094700, MD08G1097000, MD08G1097200, MD08G1098500, MD08G1099800, MD08G1104400, MD14G1159200, MD15G1081000	Transducin/WD40 repeat-like superfamily protein	AT3G49180.1	RID3	NA	NA	ko01522	Endocrine resistance
HF22095-RA	-4.12187	-0.812918	0.00561159	0.0311558	Downregulated	5	GravsSko	MD08G1153100	SPFH/Band 7/PHB domain-containing membrane-associated protein family	AT5G25260.1		NA	NA	ko01522, ko04910	Endocrine resistance, Insulin signaling pathway
HF22100-RA	-3.42075	1.08013	0.000775937	0.00653123	Downregulated	5	GravsSko	MD04G1003500, MD12G1080500	DNAJ heat shock N-terminal domain-containing protein	AT1G65280.1		NA	NA	NA	NA
HF22251-RA	-6.38338	1.24956	0.000710576	0.00608456	Downregulated	5	GravsSko	MD06G1092400, MD06G1134600, MD06G1134700, MD06G1134800, MD06G1135000, MD06G1135100, MD06G1135200, MD06G1135400, MD06G1135500, MD08G1075700, MD08G1075800, MD08G1076000, MD08G1137600, MD15G1063200, MD15G1395100	DNA binding
HF22300-RA	-6.03578	1.27476	5.38e-06	0.000108027	Downregulated	5	GravsSko	MD02G1002900, MD05G1054200, MD15G1146100	Integrin-linked protein kinase family	AT2G43850.1		NA	NA	NA	NA
HF22301-RA	-8.83862	3.40008	2.42e-05	0.000382433	Downregulated	5	GravsSko	MD05G1054300	Integrin-linked protein kinase family	AT2G43850.2		GO:0004672, GO:0005524, GO:0006468	Molecular Function:protein kinase activity, Molecular Function:ATP binding, Biological Process:protein phosphorylation	NA	NA
HF22466-RA	-8.32045	-0.0144208	4.29e-05	0.000621558	Downregulated	5	GravsSko	NA	NA	NA	NA	NA	NA	ko05418, ko04621, ko01522	Fluid shear stress and atherosclerosis, NOD-like receptor signaling pathway, Endocrine resistance
HF22703-RA	-2.99037	2.2477	0.00240619	0.0160057	Downregulated	5	GravsSko	MD05G1090800, MD10G1098800, MD10G1147400	Plant basic secretory protein (BSP) family protein	AT2G15220.1		NA	NA	NA	NA
HF22820-RA	-4.51813	4.52472	4.35e-08	1.66e-06	Downregulated	5	GravsSko	MD10G1199900	glycine-rich protein	AT4G17620.3		NA	NA	ko01522	Endocrine resistance
HF23176-RA	-2.71101	4.74919	0.00179732	0.0127427	Downregulated	5	GravsSko	MD00G1103700, MD05G1268700, MD10G1247200, MD10G1247300	FAD-binding Berberine family protein	AT4G20860.1		GO:0050660, GO:0055114, GO:0016491, GO:0071949	Molecular Function:flavin adenine dinucleotide binding, Biological Process:oxidation-reduction process, Molecular Function:oxidoreductase activity, Molecular Function:FAD binding	ko00940	Phenylpropanoid biosynthesis
HF23339-RA	-2.11295	5.23115	0.00139825	0.0104999	Downregulated	5	GravsSko	MD00G1100700, MD01G1089500, MD01G1089600, MD01G1089800, MD01G1089900, MD01G1090400, MD01G1090500, MD01G1090800, MD01G1218900, MD01G1219000, MD01G1228900, MD01G1229000, MD01G1229100, MD04G1141100, MD07G1161000, MD07G1161100, MD07G1209500, MD07G1209700, MD07G1209800, MD07G1300000, MD07G1300200, MD07G1300300, MD07G1300500, MD07G1300700, MD07G1300900, MD07G1301000, MD07G1301100, MD10G1029900, MD10G10…	O-methyltransferase 1	AT5G54160.1	ATOMT1, OMT1	GO:0046983, GO:0008168	Molecular Function:protein dimerization activity, Molecular Function:methyltransferase activity	ko00940	Phenylpropanoid biosynthesis
HF23492-RA	-3.57064	4.33587	4.07e-05	0.000596423	Downregulated	5	GravsSko	NA	NA	NA	NA	NA	NA	NA	NA
HF23510-RA	-3.92305	2.48371	0.000117092	0.00140472	Downregulated	5	GravsSko	MD01G1208400, MD07G1279000	Pectin lyase-like superfamily protein	AT3G48950.1		GO:0005975, GO:0004650	Biological Process:carbohydrate metabolic process, Molecular Function:polygalacturonase activity	NA	NA
HF23543-RA	-2.76089	1.35206	0.00194051	0.0135767	Downregulated	5	GravsSko	MD01G1203700, MD01G1204000, MD01G1204300, MD01G1204400, MD01G1204500	cytochrome P450, family 87, subfamily A, polypeptide 6	AT1G64940.1	CYP89A6	GO:0005506, GO:0055114, GO:0020037, GO:0016705	Molecular Function:iron ion binding, Biological Process:oxidation-reduction process, Molecular Function:heme binding, Molecular Function:oxidoreductase activity, acting on paired donors, with incorporation or reduction of molecular oxygen	NA	NA
HF23582-RA	-3.35854	0.897626	1.21e-06	3e-05	Downregulated	5	GravsSko	MD00G1095900, MD01G1198700, MD05G1313700, MD07G1266500	heat shock transcription factor B2A	AT5G62020.1	AT-HSFB2A, HSFB2A	GO:0003700, GO:0006355, GO:0005634, GO:0043565	Molecular Function:DNA-binding transcription factor activity, Biological Process:regulation of transcription, DNA-templated, Cellular Component:nucleus, Molecular Function:sequence-specific DNA binding	ko01522	Endocrine resistance
HF23648-RA	-6.05569	-0.189136	0.000346755	0.00341794	Downregulated	5	GravsSko	NA	NA	NA	NA	NA	NA	NA	NA
HF23680-RA	-2.61487	1.57847	1.24e-05	0.000217769	Downregulated	5	GravsSko	MD01G1187200, MD07G1259100	Cell cycle regulated microtubule associated protein	AT5G07170.1		NA	NA	NA	NA
HF23950-RA	-2.15523	3.17282	0.00510274	0.0289215	Downregulated	5	GravsSko	MD01G1155000, MD07G1224100	basic helix-loop-helix (bHLH) DNA-binding superfamily protein	AT2G40200.1		GO:0006355, GO:0046983	Biological Process:regulation of transcription, DNA-templated, Molecular Function:protein dimerization activity	NA	NA
HF24223-RA	-5.814	-0.488095	0.000238582	0.00252748	Downregulated	5	GravsSko	MD00G1163800, MD01G1115400, MD01G1116100, MD01G1116200, MD01G1116300, MD01G1116400, MD01G1116500	SET domain-containing protein	AT3G55080.1		NA	NA	ko00310, ko01522	Lysine degradation, Endocrine resistance
HF24250-RA	-9.94927	1.53065	1.41e-05	0.000244781	Downregulated	5	GravsSko	MD00G1047900, MD00G1048400, MD00G1062700, MD01G1132200, MD01G1152000, MD07G1216800, MD07G1219900	Clathrin light chain protein	AT2G40060.1		NA	NA	ko01522, ko04214, ko04137	Endocrine resistance, Apoptosis - fly, Mitophagy - animal
HF24282-RA	-2.95914	4.42001	1.16e-13	1.73e-11	Downregulated	5	GravsSko	MD01G1110900, MD05G1255700, MD07G1177000	unknown protein
HF24286-RA	-8.69372	0.27644	4.97e-05	0.000702788	Downregulated	5	GravsSko	MD03G1115500, MD04G1101000, MD07G1176300, MD11G1132700, MD12G1120800	Seven transmembrane MLO family protein	AT1G61560.1	MLO6, ATMLO6	GO:0006952, GO:0016021	Biological Process:defense response, Cellular Component:integral component of membrane	ko01522	Endocrine resistance
HF24309-RA	-6.81697	2.09899	2.44e-06	5.46e-05	Downregulated	5	GravsSko	NA	NA	NA	NA	NA	NA	NA	NA
HF24387-RA	-2.25971	3.19715	0.00225958	0.0152591	Downregulated	5	GravsSko	MD00G1162100, MD01G1000200, MD16G1036200, MD16G1036300	bidirectional amino acid transporter 1	AT2G01170.1	BAT1	GO:0055085, GO:0009654, GO:0009523, GO:0022857, GO:0016020, GO:0005509, GO:0019898, GO:0015979	Biological Process:transmembrane transport, Cellular Component:photosystem II oxygen evolving complex, Cellular Component:photosystem II, Molecular Function:transmembrane transporter activity, Cellular Component:membrane, Molecular Function:calcium ion binding, Cellular Component:extrinsic component of membrane, Biological Process:photosynthesis	NA	NA
HF24495-RA	-2.00654	2.93357	0.0023225	0.0156105	Downregulated	5	GravsSko	MD06G1234600, MD14G1241600	C2H2-like zinc finger protein	AT2G01940.1	SGR5, ATIDD15	GO:0003676	Molecular Function:nucleic acid binding	NA	NA
HF24522-RA	-2.14549	3.78383	0.00132751	0.0100798	Downregulated	5	GravsSko	MD09G1270600, MD14G1238700, MD17G1268700	glutamine synthase clone R1	AT5G37600.1	ATGSR1, GLN1
HF24598-RA	-5.09854	0.946282	2.7e-05	0.000418372	Downregulated	5	GravsSko	MD02G1245700, MD06G1218900, MD13G1036100, MD16G1038800, MD16G1039200	Protein kinase superfamily protein	AT1G18390.2		GO:0005524, GO:0006468, GO:0004672	Molecular Function:ATP binding, Biological Process:protein phosphorylation, Molecular Function:protein kinase activity	NA	NA
HF24599-RA	-5.04239	1.18497	1.7e-05	0.000286184	Downregulated	5	GravsSko	MD06G1218400, MD14G1228600	Calmodulin binding protein-like	AT1G73805.1		GO:0005516, GO:0008375, GO:0016020	Molecular Function:calmodulin binding, Molecular Function:acetylglucosaminyltransferase activity, Cellular Component:membrane	NA	NA
HF25344-RA	-3.86053	-1.32743	0.00665102	0.0355506	Downregulated	5	GravsSko	MD07G1216500, MD13G1125300, MD13G1216400, MD16G1126100	Transketolase family protein	AT5G50850.1	MAB1	NA	NA	ko00010, ko00020, ko04922, ko05230, ko04066, ko00620	Glycolysis / Gluconeogenesis, Citrate cycle (TCA cycle), Glucagon signaling pathway, Central carbon metabolism in cancer, HIF-1 signaling pathway, Pyruvate metabolism
HF25352-RA	-5.29685	-0.103396	0.00116037	0.00906698	Downregulated	5	GravsSko	MD00G1047900, MD00G1048400, MD00G1062700, MD01G1132200, MD01G1152000, MD07G1216800, MD07G1219900	Clathrin light chain protein	AT2G40060.1		GO:0016192, GO:0005198, GO:0030130, GO:0006886, GO:0030132	Biological Process:vesicle-mediated transport, Molecular Function:structural molecule activity, Cellular Component:clathrin coat of trans-Golgi network vesicle, Biological Process:intracellular protein transport, Cellular Component:clathrin coat of coated pit	NA	NA
HF25616-RA	-3.19349	0.460445	0.00231894	0.0155928	Downregulated	5	GravsSko	MD02G1068100, MD07G1249900, MD15G1199700	DERLIN-1	AT4G29330.1	DER1	NA	NA	ko04141	Protein processing in endoplasmic reticulum
HF25812-RA	-3.16568	3.20909	4.99e-06	0.00010126	Downregulated	5	GravsSko	NA		AT4G25580.1		GO:0009737	Biological Process:response to abscisic acid	NA	NA
HF25934-RA	-2.54863	2.23006	1.31e-07	4.42e-06	Downregulated	5	GravsSko	MD01G1075400, MD01G1214500, MD07G1284200, MD11G1052100	cytokinin response factor 4	AT4G27950.1	CRF4	GO:0003700, GO:0006355, GO:0003677	Molecular Function:DNA-binding transcription factor activity, Biological Process:regulation of transcription, DNA-templated, Molecular Function:DNA binding	NA	NA
HF26212-RA	-2.38667	-0.047572	0.00642169	0.0346331	Downregulated	5	GravsSko	MD07G1178100, MD10G1331200, MD13G1123300, MD14G1100700, MD16G1124100, MD17G1165100, MD17G1215100	BCL-2-associated athanogene 5	AT1G12060.1	ATBAG5, BAG5	GO:0005515, GO:0051087	Molecular Function:protein binding, Molecular Function:chaperone binding	NA	NA
HF26242-RA	-3.13956	6.85089	6.31e-10	3.99e-08	Downregulated	5	GravsSko	MD13G1127100, MD16G1127400	jasmonate-zim-domain protein 10	AT5G13220.1	JAZ10, TIFY9, JAS1	NA	NA	ko04075	Plant hormone signal transduction
HF26290-RA	-2.60709	4.18831	0.00126466	0.00970851	Downregulated	5	GravsSko	MD09G1001600, MD13G1132800, MD16G1143100, MD17G1005200	nudix hydrolase homolog 13	AT3G26690.2	ATNUDT13, ATNUDX13, NUDX13	GO:0016787	Molecular Function:hydrolase activity	ko01522	Endocrine resistance
HF26384-RA	-9.00648	0.659719	1.53e-05	0.000262783	Downregulated	5	GravsSko	MD02G1115200, MD04G1036000, MD10G1039800	disease resistance protein (TIR-NBS class), putative	AT4G16990.1	RLM3	GO:0007165, GO:0005515	Biological Process:signal transduction, Molecular Function:protein binding	NA	NA
HF26385-RA	-8.23566	4.50139	8.49e-10	5.15e-08	Downregulated	5	GravsSko	MD07G1112900, MD13G1146800, MD16G1145300, MD16G1145600, MD16G1156200, MD16G1156300, MD16G1156400, MD16G1156500, MD16G1156600	calcium-dependent lipid-binding family protein	AT1G48090.1		NA	NA	ko01522	Endocrine resistance
HF26386-RA	-10.3208	1.77459	9.5e-06	0.000175489	Downregulated	5	GravsSko	NA	NA	NA	NA	NA	NA	NA	NA
HF26463-RA	-7.44405	-0.323783	0.00102457	0.00820962	Downregulated	5	GravsSko	MD02G1161000, MD13G1152500, MD15G1275100, MD16G1152900	GDSL-like Lipase/Acylhydrolase superfamily protein	AT2G23540.1		GO:0016788	Molecular Function:hydrolase activity, acting on ester bonds	NA	NA
HF26660-RA	-2.39091	6.34828	0.00581663	0.0319915	Downregulated	5	GravsSko	MD13G1174000, MD16G1175300	beta-amylase 3	AT5G18670.1	BMY3, BAM9	GO:0000272, GO:0016161	Biological Process:polysaccharide catabolic process, Molecular Function:beta-amylase activity	NA	NA
HF26746-RA	-3.52937	1.66242	0.00119998	0.0093117	Downregulated	5	GravsSko	MD02G1246200, MD02G1246700, MD02G1247300, MD02G1250200, MD07G1148900	RING/U-box superfamily protein	AT2G46495.1		GO:0030247	Molecular Function:polysaccharide binding	NA	NA
HF26778-RA	-8.11158	-0.195507	2.09e-05	0.000339113	Downregulated	5	GravsSko	NA	NA	NA	NA	NA	NA	NA	NA
HF26780-RA	-3.20058	0.951962	0.00199659	0.0138938	Downregulated	5	GravsSko	NA	NA	NA	NA	NA	NA	NA	NA
HF26835-RA	-5.19669	-1.14431	2.46e-05	0.000386741	Downregulated	5	GravsSko	MD04G1065100, MD04G1199600, MD08G1111000, MD10G1168300, MD12G1212400, MD17G1282000	RING/U-box superfamily protein	AT3G05545.1		NA	NA	NA	NA
HF26989-RA	-2.9738	5.69249	9.31e-05	0.00115982	Downregulated	5	GravsSko	MD17G1045700	prenylated RAB acceptor 1.F4	AT3G13710.1	PRA1.F4	NA	NA	NA	NA
HF27340-RA	-2.54035	2.0273	0.000215864	0.00232789	Downregulated	5	GravsSko	MD02G1182500, MD15G1293800	Phototropic-responsive NPH3 family protein	AT5G67385.1		GO:0005515	Molecular Function:protein binding	NA	NA
HF27454-RA	-4.74154	3.73301	4.43e-06	9.15e-05	Downregulated	5	GravsSko	MD00G1045100, MD02G1168000, MD02G1168100, MD08G1100500, MD08G1104500, MD08G1104900, MD08G1105000, MD08G1105100, MD08G1105300, MD08G1105500, MD08G1105900, MD11G1099600, MD12G1245800, MD15G1085400, MD15G1085500, MD15G1085600, MD15G1085800, MD15G1085900, MD15G1086000, MD15G1086500, MD15G1280200	phospholipase A 2A	AT2G26560.1	PLP2, PLA IIA, PLA2A	GO:0006629	Biological Process:lipid metabolic process	NA	NA
HF27510-RA	-5.87472	-0.465974	0.00105155	0.00837123	Downregulated	5	GravsSko	MD02G1161200, MD06G1194100, MD15G1275300	OBF binding protein 1	AT3G50410.1	OBP1	GO:0006355, GO:0003677	Biological Process:regulation of transcription, DNA-templated, Molecular Function:DNA binding	NA	NA
HF27563-RA	-6.84273	-1.1101	0.0005386	0.00490305	Downregulated	5	GravsSko	NA	NA	NA	NA	NA	NA	NA	NA
HF27616-RA	-2.87605	4.27772	4.54e-06	9.32e-05	Downregulated	5	GravsSko	MD02G1148100, MD08G1032100, MD15G1028100, MD15G1262300	Sec14p-like phosphatidylinositol transfer family protein	AT1G75170.2		NA	NA	NA	NA
HF27689-RA	-4.41714	3.82479	2.25e-06	5.1e-05	Downregulated	5	GravsSko	MD02G1136500, MD08G1021300, MD15G1250200	K-box region and MADS-box transcription factor family protein	AT3G54340.1	AP3, ATAP3	GO:0006355, GO:0003700, GO:0005634, GO:0003677, GO:0046983	Biological Process:regulation of transcription, DNA-templated, Molecular Function:DNA-binding transcription factor activity, Cellular Component:nucleus, Molecular Function:DNA binding, Molecular Function:protein dimerization activity	ko01522	Endocrine resistance
HF28247-RA	-2.37548	2.6316	0.00120794	0.00935653	Downregulated	5	GravsSko	NA		AT3G63180.2		GO:0042752	Biological Process:regulation of circadian rhythm	NA	NA
HF28263-RA	-10.5362	2.11472	1.08e-05	0.000195487	Downregulated	5	GravsSko	MD03G1265000, MD03G1265300, MD11G1285200	unknown protein
HF28572-RA	-4.09632	1.59673	4.8e-05	0.000682651	Downregulated	5	GravsSko	MD17G1183300	Cysteinyl-tRNA synthetase, class Ia family protein	AT3G56300.1		NA	NA	ko01522, ko00970	Endocrine resistance, Aminoacyl-tRNA biosynthesis
HF28577-RA	-5.66359	0.21801	0.00154202	0.0113259	Downregulated	5	GravsSko	MD00G1130000, MD00G1220900, MD13G1232100, MD16G1237000, MD16G1237300, MD16G1237700, MD17G1158900, MD17G1159900, MD17G1160000, MD17G1182500, MD17G1245900, MD17G1246000, MD17G1246100, MD17G1246400, MD17G1246500, MD17G1246600	cycloartenol synthase 1	AT2G07050.1	CAS1	NA	NA	ko00100	Steroid biosynthesis
HF28657-RA	-3.72164	2.48795	0.000587105	0.00524056	Downregulated	5	GravsSko	MD09G1195300, MD17G1175900	phosphate starvation-induced gene 2	AT1G73010.1	ATPS2, PS2	GO:0016791	Molecular Function:phosphatase activity	ko00750, ko01522	Vitamin B6 metabolism, Endocrine resistance
HF28658-RA	-7.63211	-0.413836	0.000153848	0.00176764	Downregulated	5	GravsSko	MD17G1175600, MD17G1175700	multidrug resistance-associated protein 6	AT3G21250.1	ATMRP6, MRP6, ABCC8	GO:0042626, GO:0055085, GO:0005524, GO:0016021, GO:0016887	Molecular Function:ATPase activity, coupled to transmembrane movement of substances, Biological Process:transmembrane transport, Molecular Function:ATP binding, Cellular Component:integral component of membrane, Molecular Function:ATPase activity	NA	NA
HF28791-RA	-2.47431	6.93605	5.08e-05	0.000713958	Downregulated	5	GravsSko	MD05G1339300, MD05G1339400, MD05G1339500, MD07G1004600, MD09G1180900, MD10G1294000, MD10G1294100, MD17G1167100	lipoxygenase 3	AT1G17420.1	LOX3	GO:0016702, GO:0005515, GO:0055114, GO:0016491, GO:0046872	Molecular Function:oxidoreductase activity, acting on single donors with incorporation of molecular oxygen, incorporation of two atoms of oxygen, Molecular Function:protein binding, Biological Process:oxidation-reduction process, Molecular Function:oxidoreductase activity, Molecular Function:metal ion binding	ko00591, ko00592	Linoleic acid metabolism, alpha-Linolenic acid metabolism
HF28851-RA	-5.18486	-0.185301	0.000184876	0.00204848	Downregulated	5	GravsSko	MD09G1245800, MD11G1098500, MD17G1160600, MD17G1246300	camelliol C synthase 1	AT1G78955.1	CAMS1	GO:0016866, GO:0003824	Molecular Function:intramolecular transferase activity, Molecular Function:catalytic activity	NA	NA
HF29003-RA	-8.16458	-0.147217	7.82e-05	0.00101481	Downregulated	5	GravsSko	MD08G1232400, MD11G1100500, MD11G1100600, MD11G1103200	unknown protein
HF29004-RA	-8.32434	0.0725285	8.01e-05	0.00103344	Downregulated	5	GravsSko	MD03G1288000, MD11G1310300	PETER PAN-like protein	AT5G61770.1	PPAN	NA	NA	ko01522	Endocrine resistance
HF29195-RA	-3.30508	0.781143	0.000356895	0.00349543	Downregulated	5	GravsSko	MD17G1121200, MD17G1122600	unknown protein
HF29201-RA	-4.14119	1.56547	0.000623903	0.00550364	Downregulated	5	GravsSko	MD03G1037200, MD09G1133700, MD17G1121100, MD17G1122500	Plant protein of unknown function (DUF868)	AT2G04220.1		NA	NA	NA	NA
HF29318-RA	-2.87843	6.90181	0.000266802	0.00276962	Downregulated	5	GravsSko	MD05G1354000, MD09G1114800, MD10G1328100, MD17G1106300	ethylene-forming enzyme	AT1G05010.1	EFE, ACO4, EAT1	GO:0016491, GO:0055114	Molecular Function:oxidoreductase activity, Biological Process:oxidation-reduction process	ko00270	Cysteine and methionine metabolism
HF29328-RA	-11.0752	2.30394	3.63e-06	7.71e-05	Downregulated	5	GravsSko	MD00G1098700, MD00G1139800, MD00G1174400, MD02G1133600, MD02G1271200, MD09G1114000, MD09G1114100, MD09G1114200, MD15G1438800, MD17G1105800, MD17G1105900, MD17G1212000	fatty acid desaturase 5	AT3G15850.1	FAD5, FADB, JB67, ADS3	GO:0016717, GO:0006629, GO:0055114	Molecular Function:oxidoreductase activity, acting on paired donors, with oxidation of a pair of donors resulting in the reduction of molecular oxygen to two molecules of water, Biological Process:lipid metabolic process, Biological Process:oxidation-reduction process	ko01522	Endocrine resistance
HF30084-RA	-2.11066	1.93371	8.04e-05	0.00103584	Downregulated	5	GravsSko	MD03G1212900, MD11G1228000	kinesin 3	AT5G54670.1	ATK3, KATC	NA	NA	ko01522	Endocrine resistance
HF30409-RA	-3.90832	-0.75511	0.00018801	0.00207518	Downregulated	5	GravsSko	MD02G1029700, MD15G1171100	plant-specific transcription factor YABBY family protein	AT2G26580.2	YAB5	GO:0007275	Biological Process:multicellular organism development	NA	NA
HF30666-RA	-2.0358	1.43062	3.36e-05	0.000506692	Downregulated	5	GravsSko	MD02G1068700, MD15G1200200	NAC domain containing protein 75	AT4G29230.1	anac075, NAC075	GO:0006355, GO:0003677	Biological Process:regulation of transcription, DNA-templated, Molecular Function:DNA binding	NA	NA
HF30722-RA	-6.89517	1.00845	3.25e-06	7.05e-05	Downregulated	5	GravsSko	MD02G1080400, MD15G1207800	unknown protein
HF30831-RA	-5.73627	-0.0713387	8.13e-05	0.00104426	Downregulated	5	GravsSko	MD02G1096500, MD15G1221100	Integrase-type DNA-binding superfamily protein	AT1G19210.1		GO:0003700, GO:0006355, GO:0003677	Molecular Function:DNA-binding transcription factor activity, Biological Process:regulation of transcription, DNA-templated, Molecular Function:DNA binding	NA	NA
HF30898-RA	-2.99957	1.16095	0.000360442	0.00352349	Downregulated	5	GravsSko	MD02G1114100, MD15G1229300, MD15G1229400, MD15G1229500, MD15G1229600	glutamate receptor 3.6	AT3G51480.1	ATGLR3.6, GLR3.6	GO:0004970, GO:0016020	Molecular Function:ionotropic glutamate receptor activity, Cellular Component:membrane	ko01522	Endocrine resistance
HF30899-RA	-3.03147	0.249024	6.71e-05	0.000897252	Downregulated	5	GravsSko	MD02G1114100, MD15G1229300, MD15G1229400, MD15G1229500, MD15G1229600	glutamate receptor 3.6	AT3G51480.1	ATGLR3.6, GLR3.6	NA	NA	ko01522	Endocrine resistance
HF31203-RA	-2.07982	1.0426	8.15e-05	0.00104599	Downregulated	5	GravsSko	NA	NA	NA	NA	NA	NA	NA	NA
HF31214-RA	-4.26113	-0.286176	0.00012585	0.00148638	Downregulated	5	GravsSko	MD02G1318100, MD03G1019500, MD03G1019800, MD03G1019900, MD03G1020000, MD03G1020200, MD03G1020300, MD03G1021800, MD03G1022000, MD05G1226500, MD05G1226600, MD05G1226700, MD05G1226800, MD09G1060200, MD11G1021100, MD11G1021200, MD11G1021300, MD11G1021400, MD11G1021500, MD11G1024500, MD11G1024600, MD11G1024700, MD11G1024800, MD11G1024900, MD11G1025200, MD11G1025500, MD11G1025600, MD11G1026200, MD11G10…	receptor-like protein kinase 1	AT5G60900.1	RLK1	NA	NA	NA	NA
HF31300-RA	-2.60079	1.57381	0.00079137	0.00662478	Downregulated	5	GravsSko	MD02G1203600, MD04G1112700, MD06G1043200, MD10G1134500, MD16G1267600	lon protease 2	AT5G47040.1	LON2	NA	NA	ko04112, ko01522	Cell cycle - Caulobacter, Endocrine resistance
HF31310-RA	-2.04733	3.29606	1.9e-07	6.05e-06	Downregulated	5	GravsSko	MD02G1166700, MD05G1074600, MD15G1279200	Homeodomain-like superfamily protein	AT4G37180.1		GO:0003677	Molecular Function:DNA binding	NA	NA
HF31320-RA	-2.81683	5.54664	0.00107141	0.00848745	Downregulated	5	GravsSko	MD02G1168200, MD15G1280300, MD15G1280400, MD15G1280500	Phosphoglycerate mutase family protein	AT3G50520.1		GO:0003824	Molecular Function:catalytic activity	ko00680, ko00260, ko00010	Methane metabolism, Glycine, serine and threonine metabolism, Glycolysis / Gluconeogenesis
HF31369-RA	-6.41041	4.19269	2.58e-09	1.39e-07	Downregulated	5	GravsSko	MD02G1172900, MD02G1173000, MD15G1081200, MD15G1081300, MD15G1284700, MD15G1284800	alpha/beta-Hydrolases superfamily protein	AT5G42930.1		GO:0006629	Biological Process:lipid metabolic process	NA	NA
HF31610-RA	-2.26585	1.0487	0.00540035	0.0301516	Downregulated	5	GravsSko	MD06G1164300	cytochrome P450, family 71, subfamily A, polypeptide 21	AT3G48320.1	CYP71A21	GO:0005506, GO:0055114, GO:0020037, GO:0016705	Molecular Function:iron ion binding, Biological Process:oxidation-reduction process, Molecular Function:heme binding, Molecular Function:oxidoreductase activity, acting on paired donors, with incorporation or reduction of molecular oxygen	NA	NA
HF31688-RA	-2.39242	4.16755	0.00387712	0.0233947	Downregulated	5	GravsSko	MD04G1234400, MD04G1234500, MD04G1234700, MD05G1183000	Li-tolerant lipase 1	AT3G04290.1	ATLTL1, LTL1	GO:0016298, GO:0006629	Molecular Function:lipase activity, Biological Process:lipid metabolic process	NA	NA
HF31847-RA	-2.05309	-0.174431	0.00666122	0.0355904	Downregulated	5	GravsSko	MD05G1012200, MD05G1012300, MD10G1012200, MD10G1013100	Nodulin MtN3 family protein	AT1G21460.1	SWEET1, AtSWEET1	GO:0016021, GO:0051119	Cellular Component:integral component of membrane, Molecular Function:sugar transmembrane transporter activity	ko01522	Endocrine resistance
HF31940-RA	-5.20687	3.2941	1.08e-09	6.37e-08	Downregulated	5	GravsSko	MD05G1006800, MD05G1140200, MD08G1019300	Disease resistance protein (TIR-NBS class)	AT1G72890.1		GO:0007165, GO:0043531, GO:0005515	Biological Process:signal transduction, Molecular Function:ADP binding, Molecular Function:protein binding	NA	NA
HF31969-RA	-7.24835	-0.627261	0.000800431	0.00668978	Downregulated	5	GravsSko	MD02G1030500, MD05G1026100, MD15G1172100	Ribosomal protein L36	AT5G20180.2		GO:0005622, GO:0006412, GO:0005840, GO:0003735	Cellular Component:intracellular, Biological Process:translation, Cellular Component:ribosome, Molecular Function:structural constituent of ribosome	ko04723, ko05010, ko05016, ko04932, ko04714, ko05012, ko00190	Retrograde endocannabinoid signaling, Alzheimer disease, Huntington disease, Non-alcoholic fatty liver disease (NAFLD), Thermogenesis, Parkinson disease, Oxidative phosphorylation
HF32231-RA	-8.36372	-0.0958469	7.6e-06	0.000145599	Downregulated	5	GravsSko	MD03G1207400, MD03G1214800, MD06G1163100, MD06G1163300, MD06G1163500, MD06G1163600, MD06G1164000, MD06G1164100, MD08G1222800, MD08G1222900, MD08G1223100, MD08G1223300, MD13G1103700, MD14G1168600, MD14G1169000	cytochrome P450, family 71, subfamily A, polypeptide 25	AT3G48280.1	CYP71A25	GO:0020037, GO:0004497, GO:0005506, GO:0055114, GO:0016705	Molecular Function:heme binding, Molecular Function:monooxygenase activity, Molecular Function:iron ion binding, Biological Process:oxidation-reduction process, Molecular Function:oxidoreductase activity, acting on paired donors, with incorporation or reduction of molecular oxygen	ko00140, ko04927, ko01522, ko04934, ko04917, ko04913	Steroid hormone biosynthesis, Cortisol synthesis and secretion, Endocrine resistance, Cushing syndrome, Prolactin signaling pathway, Ovarian steroidogenesis
HF32399-RA	-3.93246	-0.114158	0.000639795	0.00561016	Downregulated	5	GravsSko	MD09G1243500, MD17G1235500	Zinc finger C-x8-C-x5-C-x3-H type family protein	AT1G03790.1	SOM	GO:0046872	Molecular Function:metal ion binding	ko01522	Endocrine resistance
HF32449-RA	-2.51022	3.81583	0.000173705	0.00195046	Downregulated	5	GravsSko	NA		AT5G45710.1		GO:0006355, GO:0005634, GO:0003700, GO:0043565	Biological Process:regulation of transcription, DNA-templated, Cellular Component:nucleus, Molecular Function:DNA-binding transcription factor activity, Molecular Function:sequence-specific DNA binding	ko01522	Endocrine resistance
HF32585-RA	-5.14337	2.41352	0.000149408	0.001722	Downregulated	5	GravsSko	MD08G1052300, MD15G1043200, MD17G1215500	VQ motif-containing protein	AT1G80450.1		NA	NA	NA	NA
HF32644-RA	-11.4147	2.95691	4.24e-07	1.19e-05	Downregulated	5	GravsSko	MD00G1021600, MD00G1021700, MD00G1021800, MD07G1306300, MD08G1152000, MD08G1152100, MD09G1222700, MD15G1129100	TOPLESS-related 1	AT1G80490.2	TPR1	GO:0006355, GO:0005515	Biological Process:regulation of transcription, DNA-templated, Molecular Function:protein binding	NA	NA
HF32832-RA	-2.8543	4.96313	2.17e-05	0.000349538	Downregulated	5	GravsSko	NA		AT5G50140.1		GO:0005515	Molecular Function:protein binding	NA	NA
HF32931-RA	-2.39148	-0.233261	7.57e-05	0.000987244	Downregulated	5	GravsSko	MD02G1260100, MD03G1256000, MD07G1143500, MD10G1021100, MD11G1276600, MD13G1202800, MD16G1204400	Protein of unknown function (DUF506)	AT3G22970.1		NA	NA	NA	NA
HF33004-RA	-4.45759	6.78571	1.18e-05	0.000209813	Downregulated	5	GravsSko	MD06G1148600, MD09G1016300, MD17G1016800, MD17G1016900	lysine histidine transporter 1	AT5G40780.1	LHT1	NA	NA	NA	NA
HF33110-RA	-2.64445	3.5925	4.6e-07	1.28e-05	Downregulated	5	GravsSko	MD09G1028900, MD17G1030600	high affinity nitrate transporter 2.7	AT5G14570.1	ATNRT2.7, NRT2.7	GO:0016021, GO:0055085	Cellular Component:integral component of membrane, Biological Process:transmembrane transport	ko00910, ko01522	Nitrogen metabolism, Endocrine resistance
HF33132-RA	-3.75053	2.06436	8.82e-05	0.00111407	Downregulated	5	GravsSko	MD09G1032700, MD17G1034300	L-aspartate oxidase	AT5G14760.1	AO	GO:0016491, GO:0055114, GO:0008734, GO:0009435	Molecular Function:oxidoreductase activity, Biological Process:oxidation-reduction process, Molecular Function:L-aspartate oxidase activity, Biological Process:NAD biosynthetic process	ko00250, ko00760	Alanine, aspartate and glutamate metabolism, Nicotinate and nicotinamide metabolism
HF33175-RA	-2.45832	0.51972	0.000151029	0.00173912	Downregulated	5	GravsSko	MD09G1039200, MD17G1040200	RING/U-box superfamily protein with ARM repeat domain	AT5G40140.1		GO:0005515, GO:0004842, GO:0016567	Molecular Function:protein binding, Molecular Function:ubiquitin-protein transferase activity, Biological Process:protein ubiquitination	NA	NA
HF33224-RA	-2.20189	1.01557	0.00575983	0.0317399	Downregulated	5	GravsSko	NA	NA	NA	NA	NA	NA	NA	NA
HF33603-RA	-9.77252	0.999368	8.01e-05	0.00103344	Downregulated	5	GravsSko	MD02G1047500, MD05G1217800, MD05G1329600, MD09G1060000, MD09G1096000, MD09G1100300, MD09G1100400, MD09G1100600, MD10G1306600, MD10G1308400, MD15G1121300, MD17G1088300	S-locus lectin protein kinase family protein	AT4G21390.1	B120	NA	NA	NA	NA
HF33606-RA	-7.4296	-0.802489	0.00074193	0.00630909	Downregulated	5	GravsSko	MD02G1036400, MD02G1167300, MD03G1187400, MD05G1214100, MD05G1231500, MD09G1059900, MD09G1094400, MD09G1095200, MD09G1095900, MD09G1096200, MD09G1100000, MD10G1308800, MD11G1191600, MD11G1191700, MD15G1121400	receptor kinase 3	AT4G21380.1	ARK3, RK3	GO:0048544, GO:0004672, GO:0006468, GO:0005524	Biological Process:recognition of pollen, Molecular Function:protein kinase activity, Biological Process:protein phosphorylation, Molecular Function:ATP binding	NA	NA
HF33863-RA	-7.3371	-0.80037	6.16e-05	0.000837837	Downregulated	5	GravsSko	NA	NA	NA	NA	NA	NA	NA	NA
HF33864-RA	-6.89865	1.27116	1.41e-05	0.000244781	Downregulated	5	GravsSko	MD04G1160600, MD04G1160800, MD04G1161100, MD04G1161600, MD04G1161700, MD04G1210900, MD05G1095300, MD07G1106700, MD07G1106900, MD07G1107400, MD07G1107800, MD09G1124300, MD09G1125300, MD09G1125600, MD09G1130600, MD09G1130900, MD09G1131100, MD12G1153000, MD12G1153300, MD12G1172900, MD12G1173800, MD12G1174100, MD17G1115100, MD17G1115300	receptor like protein 6	AT1G45616.1	AtRLP6, RLP6	GO:0005515	Molecular Function:protein binding	NA	NA
HF33993-RA	-4.99087	1.31308	0.00128067	0.00980225	Downregulated	5	GravsSko	MD08G1232400, MD11G1100500, MD11G1100600, MD11G1103200	unknown protein
HF34090-RA	-4.0814	1.41278	3.28e-05	0.000495909	Downregulated	5	GravsSko	MD00G1048000, MD02G1111300, MD03G1138500, MD03G1182700, MD03G1281200, MD05G1289000, MD05G1297700, MD10G1212700, MD10G1277300, MD13G1193600	Leucine-rich receptor-like protein kinase family protein	AT5G46330.1	FLS2	GO:0005515	Molecular Function:protein binding	NA	NA
HF34240-RA	-2.52665	5.91278	0.000238529	0.00252748	Downregulated	5	GravsSko	MD03G1096100, MD04G1126800, MD11G1110600, MD12G1078200	XB3 ortholog 1 in Arabidopsis thaliana	AT2G28840.1	XBAT31	GO:0005515	Molecular Function:protein binding	NA	NA
HF34273-RA	-3.33219	3.45339	8.59e-05	0.00109109	Downregulated	5	GravsSko	MD00G1012200, MD00G1070600, MD01G1083200, MD01G1134600, MD07G1199300, MD15G1144100	triosephosphate isomerase	AT3G55440.1	ATCTIMC, TPI, CYTOTPI	GO:0004807, GO:0006096, GO:0003824	Molecular Function:triose-phosphate isomerase activity, Biological Process:glycolytic process, Molecular Function:catalytic activity	ko00051, ko00010, ko00710, ko01522, ko00562	Fructose and mannose metabolism, Glycolysis / Gluconeogenesis, Carbon fixation in photosynthetic organisms, Endocrine resistance, Inositol phosphate metabolism
HF34403-RA	-6.6724	-1.25779	0.000191969	0.00210896	Downregulated	5	GravsSko	NA	NA	NA	NA	NA	NA	NA	NA
HF34636-RA	-3.07071	-0.796351	0.00148591	0.0110045	Downregulated	5	GravsSko	NA	NA	NA	NA	GO:0003676, GO:0008270	Molecular Function:nucleic acid binding, Molecular Function:zinc ion binding	NA	NA
HF34939-RA	-2.64145	0.00403902	0.00348265	0.021577	Downregulated	5	GravsSko	MD00G1054600, MD01G1181800, MD02G1002000, MD03G1027800, MD03G1027900, MD03G1028000, MD03G1028100, MD03G1104200, MD03G1139900, MD03G1192800, MD04G1162000, MD04G1179800, MD04G1199200, MD09G1130700, MD09G1135400, MD09G1138900, MD09G1144400, MD09G1144500, MD09G1281000, MD09G1281100, MD10G1202200, MD11G1006300, MD11G1131100, MD11G1202700, MD11G1203000, MD12G1195000, MD12G1195600, MD12G1213000, MD15G11…	F-box family protein	AT3G06240.1		GO:0005515	Molecular Function:protein binding	NA	NA
HF35004-RA	-2.53732	6.88476	6.27e-05	0.000848213	Downregulated	5	GravsSko	MD01G1038000, MD08G1195400, MD15G1315000, MD15G1383200	uncoupling protein 5	AT2G22500.1	UCP5, ATPUMP5, DIC1	GO:0031966, GO:0006839, GO:0022857	Cellular Component:mitochondrial membrane, Biological Process:mitochondrial transport, Molecular Function:transmembrane transporter activity	ko01522	Endocrine resistance
HF35008-RA	-3.81744	0.0029517	0.000603754	0.00536193	Downregulated	5	GravsSko	MD05G1254600, MD08G1193800, MD08G1194300, MD08G1194700, MD08G1194800, MD08G1195000, MD08G1195100, MD15G1382400, MD15G1382500	phosphoribosylformylglycinamidine cyclo-ligase, chloroplast / phosphoribosyl-aminoimidazole synthetase / AIR synthase (PUR5)	AT3G55010.2	ATPURM, PUR5	GO:0004641, GO:0006189	Molecular Function:phosphoribosylformylglycinamidine cyclo-ligase activity, Biological Process:'de novo' IMP biosynthetic process	ko00230	Purine metabolism
HF35010-RA	-4.48035	2.59796	0.00015514	0.00178011	Downregulated	5	GravsSko	MD05G1254600, MD08G1193800, MD08G1194300, MD08G1194700, MD08G1194800, MD08G1195000, MD08G1195100, MD15G1382400, MD15G1382500	phosphoribosylformylglycinamidine cyclo-ligase, chloroplast / phosphoribosyl-aminoimidazole synthetase / AIR synthase (PUR5)	AT3G55010.2	ATPURM, PUR5	GO:0006189, GO:0004641	Biological Process:'de novo' IMP biosynthetic process, Molecular Function:phosphoribosylformylglycinamidine cyclo-ligase activity	ko00230	Purine metabolism
HF35263-RA	-2.96225	1.43709	6.11e-05	0.000832073	Downregulated	5	GravsSko	MD12G1098900, MD12G1099200, MD14G1093700, MD14G1093800	cytochrome P450, family 76, subfamily G, polypeptide 1	AT3G52970.1	CYP76G1	GO:0005506, GO:0055114, GO:0020037, GO:0016705	Molecular Function:iron ion binding, Biological Process:oxidation-reduction process, Molecular Function:heme binding, Molecular Function:oxidoreductase activity, acting on paired donors, with incorporation or reduction of molecular oxygen	NA	NA
HF35890-RA	-3.40514	1.58594	0.00825132	0.0420415	Downregulated	5	GravsSko	MD05G1105100, MD10G1109300, MD10G1109800, MD17G1223800	Protein kinase superfamily protein	AT3G57710.1		GO:0006468, GO:0005524, GO:0004672	Biological Process:protein phosphorylation, Molecular Function:ATP binding, Molecular Function:protein kinase activity	NA	NA
HF35903-RA	-4.88532	2.361	0.000162731	0.00185239	Downregulated	5	GravsSko	MD02G1003300, MD10G1111000, MD15G1146500, MD15G1146700	UDP-glucosyltransferase 74F2	AT2G43820.1	GT, UGT74F2, ATSAGT1, SGT1, SAGT1	GO:0016758	Molecular Function:transferase activity, transferring hexosyl groups	ko01522	Endocrine resistance
HF35989-RA	-6.38743	-1.24854	0.00148113	0.0109754	Downregulated	5	GravsSko	NA	NA	NA	NA	NA	NA	NA	NA
HF36225-RA	-2.09145	3.62959	0.0017976	0.0127427	Downregulated	5	GravsSko	MD00G1018400, MD05G1144800, MD10G1084700, MD10G1144600	Cysteine/Histidine-rich C1 domain family protein	AT2G16050.1		GO:0030246, GO:0035556	Molecular Function:carbohydrate binding, Biological Process:intracellular signal transduction	NA	NA
HF36680-RA	-4.2979	0.686432	1.46e-06	3.54e-05	Downregulated	5	GravsSko	MD03G1052300, MD10G1074700, MD11G1054400, MD13G1247900, MD17G1069300	Insulinase (Peptidase family M16) family protein	AT1G06900.1		GO:0003824, GO:0046872	Molecular Function:catalytic activity, Molecular Function:metal ion binding	ko01522	Endocrine resistance
HF36885-RA	-6.96047	0.545473	1.83e-05	0.00030399	Downregulated	5	GravsSko	MD06G1232800, MD09G1266300, MD13G1017300, MD14G1239800, MD16G1015400, MD17G1262600	ARM repeat superfamily protein	AT5G37490.1		GO:0016567, GO:0004842	Biological Process:protein ubiquitination, Molecular Function:ubiquitin-protein transferase activity	NA	NA
HF36919-RA	-2.34947	-0.380717	0.00350602	0.0216628	Downregulated	5	GravsSko	MD09G1270800, MD17G1269000	nudix hydrolase homolog 18	AT1G14860.1	atnudt18, NUDT18	GO:0016787	Molecular Function:hydrolase activity	ko01522	Endocrine resistance
HF37530-RA	-2.81428	-0.536513	0.000431875	0.00408714	Downregulated	5	GravsSko	MD05G1204400, MD06G1062800, MD10G1191400	WRKY DNA-binding protein 21	AT2G30590.1	WRKY21	GO:0003700, GO:0006355, GO:0043565	Molecular Function:DNA-binding transcription factor activity, Biological Process:regulation of transcription, DNA-templated, Molecular Function:sequence-specific DNA binding	NA	NA
HF37664-RA	-5.76088	2.78587	0.000894757	0.00734264	Downregulated	5	GravsSko	MD00G1215200, MD03G1206700, MD03G1207000, MD03G1214900, MD03G1218300, MD03G1218400, MD07G1269200, MD11G1232100, MD11G1232700, MD11G1236200, MD11G1236500, MD11G1236600, MD12G1162800, MD12G1162900, MD12G1163000, MD12G1163200, MD12G1163400, MD12G1163600, MD12G1163800, MD16G1070800	terpene synthase 21	AT5G23960.2	TPS21	GO:0000287, GO:0010333, GO:0016829	Molecular Function:magnesium ion binding, Molecular Function:terpene synthase activity, Molecular Function:lyase activity	ko00909	Sesquiterpenoid and triterpenoid biosynthesis
HF37748-RA	-2.16453	-0.427343	0.00466342	0.0270978	Downregulated	5	GravsSko	MD00G1080300, MD03G1039500, MD04G1155800, MD11G1040000, MD12G1170000	transcription factor-related	AT1G58330.1	ZW2	GO:0006351, GO:0043565	Biological Process:transcription, DNA-templated, Molecular Function:sequence-specific DNA binding	NA	NA
HF37861-RA	-8.27918	-0.0669807	1.62e-05	0.000275367	Downregulated	5	GravsSko	NA	NA	NA	NA	NA	NA	NA	NA
HF38110-RA	-2.60597	4.60909	0.00030174	0.00305851	Downregulated	5	GravsSko	NA		AT2G24300.1		GO:0005516	Molecular Function:calmodulin binding	NA	NA
HF38412-RA	-6.50101	-1.37672	0.00097659	0.00789535	Downregulated	5	GravsSko	MD02G1015700, MD02G1058900, MD02G1059000, MD03G1170900, MD04G1231500, MD13G1044300, MD16G1045100	RNA-binding KH domain-containing protein	AT5G08420.1		GO:0003723	Molecular Function:RNA binding	NA	NA
HF38766-RA	-4.10231	5.93179	4.76e-06	9.72e-05	Downregulated	5	GravsSko	MD02G1033500, MD06G1185000, MD09G1043700, MD09G1043800, MD14G1190900, MD17G1045300, MD17G1045400, MD17G1045500, MD17G1045600	AAA-ATPase 1	AT5G40010.1	AATP1	GO:0005524	Molecular Function:ATP binding	NA	NA
HF38953-RA	-4.97512	2.45681	5.85e-10	3.77e-08	Downregulated	5	GravsSko	MD09G1020100, MD17G1020500, MD17G1020700	NAD-dependent glycerol-3-phosphate dehydrogenase family protein	AT5G40610.1		GO:0009331, GO:0016491, GO:0046168, GO:0055114, GO:0005975, GO:0016616, GO:0004367, GO:0042803, GO:0051287, GO:0006072	Cellular Component:glycerol-3-phosphate dehydrogenase complex, Molecular Function:oxidoreductase activity, Biological Process:glycerol-3-phosphate catabolic process, Biological Process:oxidation-reduction process, Biological Process:carbohydrate metabolic process, Molecular Function:oxidoreductase activity, acting on the CH-OH group of donors, NAD or NADP as acceptor, Molecular Function:glycerol-…	ko00564, ko04011	Glycerophospholipid metabolism, MAPK signaling pathway - yeast
HF39071-RA	-2.34028	5.90012	0.000497285	0.00458678	Downregulated	5	GravsSko	MD09G1005800, MD17G1009900	Esterase/lipase/thioesterase family protein	AT5G41120.1		GO:0016747	Molecular Function:transferase activity, transferring acyl groups other than amino-acyl groups	NA	NA
HF39356-RA	-8.73603	0.463859	2.62e-05	0.000408163	Downregulated	5	GravsSko	MD05G1028200, MD05G1028300, MD05G1028400, MD08G1121700, MD08G1168800, MD08G1168900, MD08G1170500, MD08G1170900, MD15G1354200, MD15G1354300, MD15G1354500, MD16G1151600	camphor resistance CrcB family protein	AT2G41705.2		GO:0016021	Cellular Component:integral component of membrane	ko01522	Endocrine resistance
HF39390-RA	-9.05558	0.676147	3.34e-05	0.000503817	Downregulated	5	GravsSko	NA	NA	NA	NA	NA	NA	NA	NA
HF39463-RA	-3.73196	2.37688	6.66e-07	1.77e-05	Downregulated	5	GravsSko	MD02G1249200, MD04G1137200, MD05G1039400, MD05G1039500, MD10G1044900, MD12G1151200, MD12G1151400, MD12G1151600, MD13G1250900, MD13G1251000, MD16G1015600	lectin protein kinase family protein	AT1G34300.1		GO:0048544	Biological Process:recognition of pollen	NA	NA
HF39464-RA	-2.09194	1.39299	0.00490631	0.0280794	Downregulated	5	GravsSko	MD02G1249200, MD04G1137200, MD05G1039400, MD05G1039500, MD10G1044900, MD12G1151200, MD12G1151400, MD12G1151600, MD13G1250900, MD13G1251000, MD16G1015600	lectin protein kinase family protein	AT1G34300.1		GO:0048544	Biological Process:recognition of pollen	NA	NA
HF39708-RA	-3.01653	-0.0164899	0.00657709	0.0352284	Downregulated	5	GravsSko	MD03G1011800, MD17G1204200	Late embryogenesis abundant protein (LEA) family protein	AT1G52690.2		NA	NA	NA	NA
HF39750-RA	-2.33479	1.19202	0.000403713	0.00386454	Downregulated	5	GravsSko	MD00G1121000, MD00G1168500, MD02G1277100, MD02G1277300, MD02G1307600, MD03G1015400, MD03G1015500, MD03G1025000, MD03G1025100, MD03G1049100, MD03G1061300, MD05G1174900, MD05G1206700, MD07G1008400, MD07G1016100, MD07G1016500, MD07G1016600, MD07G1019700, MD07G1024400, MD07G1031800, MD07G1033400, MD07G1033500, MD07G1045500, MD07G1055700, MD08G1056800, MD08G1130100, MD09G1161800, MD11G1029900, MD11G10…	LRR and NB-ARC domains-containing disease resistance protein	AT3G14460.1		GO:0043531	Molecular Function:ADP binding	NA	NA
HF39911-RA	-2.20859	5.0825	0.00876432	0.044193	Downregulated	5	GravsSko	MD03G1040100, MD11G1041500	seed imbibition 1	AT1G55740.1	AtSIP1, SIP1	GO:0003824	Molecular Function:catalytic activity	ko00052	Galactose metabolism
HF40016-RA	-2.02133	1.90541	0.00120992	0.0093691	Downregulated	5	GravsSko	NA	NA	NA	NA	NA	NA	ko04014	Ras signaling pathway
HF40162-RA	-2.23954	1.36956	0.00755384	0.0393691	Downregulated	5	GravsSko	MD03G1072700, MD11G1078800	cell division control 6	AT2G29680.2	CDC6, ATCDC6	GO:0051301, GO:0006270	Biological Process:cell division, Biological Process:DNA replication initiation	ko04113, ko04110, ko04111, ko01522	Meiosis - yeast, Cell cycle, Cell cycle - yeast, Endocrine resistance
HF40221-RA	-4.52705	3.42741	0.000378919	0.00367213	Downregulated	5	GravsSko	MD00G1075200, MD03G1081900, MD03G1082100, MD03G1082200, MD03G1082400, MD11G1086400, MD11G1090200, MD11G1090500	UDP-glucosyl transferase 76E2	AT5G59590.1	UGT76E2	GO:0016758	Molecular Function:transferase activity, transferring hexosyl groups	NA	NA
HF40630-RA	-2.233	3.81993	7.6e-05	0.000990495	Downregulated	5	GravsSko	MD03G1130200, MD06G1011100, MD12G1043300, MD12G1043400, MD14G1042400	Ribosomal protein L22p/L17e family protein	AT4G28360.1		GO:0006412, GO:0015934, GO:0005840, GO:0003735	Biological Process:translation, Cellular Component:large ribosomal subunit, Cellular Component:ribosome, Molecular Function:structural constituent of ribosome	ko03010, ko01522	Ribosome, Endocrine resistance
HF40654-RA	-3.14318	0.319852	0.0002351	0.00249673	Downregulated	5	GravsSko	MD02G1244800, MD03G1133300, MD07G1072100, MD07G1072200, MD07G1072300, MD10G1191600, MD11G1155800, MD11G1155900, MD11G1156000	Transmembrane amino acid transporter family protein	AT1G08230.2		NA	NA	NA	NA
HF40743-RA	-2.44797	0.974822	1.98e-05	0.000323954	Downregulated	5	GravsSko	MD03G1143600, MD11G1164300	bZIP transcription factor family protein	AT1G08320.3	TGA9, bZIP21	GO:0003700, GO:0006355, GO:0043565, GO:0006351	Molecular Function:DNA-binding transcription factor activity, Biological Process:regulation of transcription, DNA-templated, Molecular Function:sequence-specific DNA binding, Biological Process:transcription, DNA-templated	ko01522, ko04075	Endocrine resistance, Plant hormone signal transduction
HF40846-RA	-8.75757	0.331525	1.85e-05	0.000306809	Downregulated	5	GravsSko	MD01G1109500, MD03G1158500, MD04G1150800, MD05G1316300, MD10G1296800, MD10G1338200	Protein kinase superfamily protein	AT3G09010.1		NA	NA	NA	NA
HF40959-RA	-3.2547	2.37409	3.82e-05	0.000565572	Downregulated	5	GravsSko	NA		AT1G34370.3		GO:0003676	Molecular Function:nucleic acid binding	NA	NA
HF41196-RA	-7.83103	-0.333071	0.000489364	0.00452504	Downregulated	5	GravsSko	MD01G1001900	Autophagy-related protein 13	AT3G18770.1		GO:0006914, GO:1990316, GO:0000045	Biological Process:autophagy, Cellular Component:Atg1/ULK1 kinase complex, Biological Process:autophagosome assembly	ko04138, ko04136, ko04211, ko01522, ko04140	Autophagy - yeast, Autophagy - other, Longevity regulating pathway, Endocrine resistance, Autophagy - animal
HF41766-RA	-2.24255	6.08586	1.36e-05	0.000236806	Downregulated	5	GravsSko	MD06G1110600, MD14G1131300	DCD (Development and Cell Death) domain protein	AT5G42050.1		NA	NA	NA	NA
HF42013-RA	-2.05261	-0.00207466	8.59e-05	0.00109109	Downregulated	5	GravsSko	MD13G1018800, MD16G1016700	heat shock transcription factor A8	AT1G67970.1	AT-HSFA8, HSFA8	GO:0006355, GO:0005634, GO:0003700, GO:0043565	Biological Process:regulation of transcription, DNA-templated, Cellular Component:nucleus, Molecular Function:DNA-binding transcription factor activity, Molecular Function:sequence-specific DNA binding	ko01522	Endocrine resistance
HF42104-RA	-3.11764	2.28593	0.000450941	0.00423652	Downregulated	5	GravsSko	MD00G1054000, MD09G1258400, MD13G1028700, MD16G1031400	unknown protein
HF42407-RA	-7.47832	3.75789	2.68e-09	1.44e-07	Downregulated	5	GravsSko	MD00G1081000, MD00G1081300, MD00G1200800, MD16G1068000	EXS (ERD1/XPR1/SYG1) family protein	AT1G14040.1		GO:0016021	Cellular Component:integral component of membrane	NA	NA
HF42534-RA	-4.37543	-1.2909	0.00131097	0.00998386	Downregulated	5	GravsSko	MD13G1085400, MD16G1084700	zinc ion binding	AT1G70150.1		NA	NA	NA	NA
HF42653-RA	-4.15414	3.14732	4.3e-06	8.92e-05	Downregulated	5	GravsSko	MD04G1063200, MD10G1055100, MD10G1055300, MD13G1014600, MD13G1014700, MD13G1101200, MD14G1241800, MD16G1011800, MD16G1012000, MD16G1101500	NAD(P)-linked oxidoreductase superfamily protein	AT1G59960.1		GO:0016491, GO:0055114	Molecular Function:oxidoreductase activity, Biological Process:oxidation-reduction process	ko01522	Endocrine resistance
HF42682-RA	-2.09258	1.05488	0.00493829	0.0282186	Downregulated	5	GravsSko	MD09G1021400, MD10G1071300, MD13G1104400, MD14G1024300	RING domain ligase2	AT5G14420.2	RGLG2	NA	NA	ko01522	Endocrine resistance
HF42843-RA	-2.62745	3.50567	2.34e-05	0.000371712	Downregulated	5	GravsSko	MD00G1095100, MD00G1097200, MD00G1160400, MD00G1160800, MD00G1160900, MD00G1207400, MD03G1055000, MD05G1259500, MD05G1260200, MD06G1187700, MD06G1187800, MD06G1188000, MD06G1198700, MD06G1212600, MD06G1212700, MD06G1229000, MD10G1031200, MD10G1031400, MD13G1126800, MD14G1206600, MD14G1223900, MD15G1240300, MD15G1416900, MD16G1127300, MD17G1037200	Uncharacterised conserved protein UCP015417, vWA	AT5G13210.1		NA	NA	NA	NA
HF42853-RA	-3.68936	-0.892504	0.000155319	0.00178138	Downregulated	5	GravsSko	MD13G1127900, MD16G1128300	RING finger protein	AT5G13250.1		NA	NA	NA	NA
HF42968-RA	-2.27542	1.80197	0.00119442	0.00927787	Downregulated	5	GravsSko	MD00G1221700, MD07G1100800, MD13G1141900, MD13G1142100, MD13G1142200, MD13G1142600, MD13G1142800, MD13G1142900, MD13G1143000, MD13G1143200, MD13G1143400, MD13G1143500, MD13G1144900, MD13G1145000, MD13G1145100, MD13G1145200, MD13G1145500, MD13G1145600, MD16G1127700, MD16G1132700, MD16G1132800, MD16G1132900, MD16G1133000, MD16G1138500, MD16G1138600, MD16G1138700, MD16G1138800, MD16G1146500, MD16G11…	TRAF-like family protein	AT3G17380.1		GO:0005515	Molecular Function:protein binding	NA	NA
HF43371-RA	-6.07799	-0.29295	0.000388851	0.00374868	Downregulated	5	GravsSko	MD00G1120400, MD03G1072500, MD11G1078000, MD11G1078200, MD11G1078700	anthranilate synthase 2	AT2G29690.1	ASA2, ATHANSYNAB	GO:0009058	Biological Process:biosynthetic process	ko02025, ko00405, ko00400, ko02024	Biofilm formation - Pseudomonas aeruginosa, Phenazine biosynthesis, Phenylalanine, tyrosine and tryptophan biosynthesis, Quorum sensing
HF43408-RA	-2.08857	2.1067	0.00317136	0.0199841	Downregulated	5	GravsSko	MD01G1153000, MD03G1068900, MD07G1221900, MD11G1073400	phospholipase C 2	AT3G08510.2	ATPLC2, PLC2	GO:0006629, GO:0004435, GO:0008081, GO:0035556, GO:0007165	Biological Process:lipid metabolic process, Molecular Function:phosphatidylinositol phospholipase C activity, Molecular Function:phosphoric diester hydrolase activity, Biological Process:intracellular signal transduction, Biological Process:signal transduction	ko04020, ko00562, ko01522, ko04933, ko04070, ko04919	Calcium signaling pathway, Inositol phosphate metabolism, Endocrine resistance, AGE-RAGE signaling pathway in diabetic complications, Phosphatidylinositol signaling system, Thyroid hormone signaling pathway
HF43718-RA	-5.46305	1.96548	1.67e-06	3.97e-05	Downregulated	5	GravsSko	NA	NA	NA	NA	NA	NA	NA	NA
HF43722-RA	-10.7015	2.2064	3.49e-06	7.47e-05	Downregulated	5	GravsSko	NA	NA	NA	NA	NA	NA	NA	NA
HF43723-RA	-4.19945	2.96309	0.000111318	0.00134483	Downregulated	5	GravsSko	MD00G1168100, MD00G1168400, MD03G1024600, MD03G1025800, MD11G1029700, MD11G1030200	CONTAINS InterPro DOMAIN/s: Inner centromere protein, ARK-binding region (InterPro:IPR005635)
HF01259-RA	-4.5828	2.42545	0.000684125	0.00703862	Downregulated	5	KanvsSko	MD04G1060100	Exostosin family protein	AT4G16745.1		GO:0006486, GO:0016757	Biological Process:protein glycosylation, Molecular Function:transferase activity, transferring glycosyl groups	NA	NA
HF04600-RA	-2.88142	0.993416	0.00473541	0.0327847	Downregulated	5	KanvsSko	MD04G1133000, MD08G1173600, MD12G1145700, MD15G1360100	CONTAINS InterPro DOMAIN/s: Protein BYPASS related (InterPro:IPR008511)
HF05304-RA	-2.004	-0.441957	0.00202988	0.016816	Downregulated	5	KanvsSko	NA	NA	NA	NA	NA	NA	NA	NA
HF06162-RA	-2.43811	1.71329	0.00169967	0.0145637	Downregulated	5	KanvsSko	MD03G1120400, MD11G1138800	glycosyltransferase family protein 2	AT5G60700.1		NA	NA	NA	NA
HF07435-RA	-3.56241	1.90836	0.000132569	0.00182535	Downregulated	5	KanvsSko	MD06G1184800, MD13G1082500, MD14G1190700, MD16G1081600	Galactosyltransferase family protein	AT5G62620.1		GO:0016020, GO:0030246, GO:0008378, GO:0006486	Cellular Component:membrane, Molecular Function:carbohydrate binding, Molecular Function:galactosyltransferase activity, Biological Process:protein glycosylation	ko01522	Endocrine resistance
HF08965-RA	-3.17837	-0.330601	0.000516427	0.00561846	Downregulated	5	KanvsSko	MD00G1179800, MD06G1153900, MD14G1163600	embryo defective 2423	AT3G48470.1	EMB2423	NA	NA	ko01522, ko04150, ko03460	Endocrine resistance, mTOR signaling pathway, Fanconi anemia pathway
HF10076-RA	-2.33825	3.64229	0.00130179	0.0117965	Downregulated	5	KanvsSko	MD06G1008600, MD06G1008700, MD06G1009000	catalase 2	AT4G35090.1	CAT2	GO:0006979, GO:0055114, GO:0004096, GO:0020037	Biological Process:response to oxidative stress, Biological Process:oxidation-reduction process, Molecular Function:catalase activity, Molecular Function:heme binding	ko04011, ko04016, ko04068, ko05014, ko04211, ko04212, ko04213, ko00380, ko04146, ko00630	MAPK signaling pathway - yeast, MAPK signaling pathway - plant, FoxO signaling pathway, Amyotrophic lateral sclerosis (ALS), Longevity regulating pathway, Longevity regulating pathway - worm, Longevity regulating pathway - multiple species, Tryptophan metabolism, Peroxisome, Glyoxylate and dicarboxylate metabolism
HF12121-RA	-2.60898	3.09009	0.00113158	0.010539	Downregulated	5	KanvsSko	MD03G1221700, MD05G1323300, MD10G1301100, MD11G1239100	HAL2-like	AT5G54390.1	AHL, ATAHL, HL	GO:0008441, GO:, GO:0046854, GO:0006790	5'-bisphosphate nucleotidase activity, Molecular Function:3'(2', Biological Process:phosphatidylinositol phosphorylation, Biological Process:sulfur compound metabolic process	ko01522, ko00920	Endocrine resistance, Sulfur metabolism
HF12365-RA	-3.86424	1.3395	0.0071504	0.0441674	Downregulated	5	KanvsSko	MD00G1057300, MD01G1076200, MD01G1215000, MD06G1100900, MD06G1101000, MD07G1284700, MD14G1120700	unknown protein
HF15430-RA	-2.24968	0.640178	0.00523955	0.0352908	Downregulated	5	KanvsSko	MD06G1021000	Homeodomain-like superfamily protein	AT2G38250.1		GO:0006355, GO:0005634, GO:0003700, GO:0043565	Biological Process:regulation of transcription, DNA-templated, Cellular Component:nucleus, Molecular Function:DNA-binding transcription factor activity, Molecular Function:sequence-specific DNA binding	NA	NA
HF16477-RA	-2.70871	-0.341399	0.00650532	0.0413306	Downregulated	5	KanvsSko	MD06G1009600, MD16G1285000	Protein kinase superfamily protein	AT1G76360.1		GO:0005524, GO:0004672, GO:0006468	Molecular Function:ATP binding, Molecular Function:protein kinase activity, Biological Process:protein phosphorylation	NA	NA
HF17866-RA	-2.01699	3.01766	0.00457368	0.0319178	Downregulated	5	KanvsSko	NA		AT1G61610.1		GO:0048544	Biological Process:recognition of pollen	NA	NA
HF18828-RA	-3.45701	3.39745	0.000326884	0.00383948	Downregulated	5	KanvsSko	MD02G1066200, MD02G1066300, MD02G1066400, MD08G1110500, MD15G1196900	Protein kinase family protein with leucine-rich repeat domain	AT5G25930.1		GO:0005524, GO:0005515, GO:0006468, GO:0004672	Molecular Function:ATP binding, Molecular Function:protein binding, Biological Process:protein phosphorylation, Molecular Function:protein kinase activity	NA	NA
HF19679-RA	-2.24076	2.49405	1.53e-05	0.000289483	Downregulated	5	KanvsSko	MD13G1239700, MD16G1247600	basic helix-loop-helix (bHLH) DNA-binding superfamily protein	AT5G57150.1		GO:0046983	Molecular Function:protein dimerization activity	NA	NA
HF20982-RA	-3.60411	3.73854	0.00402874	0.0290091	Downregulated	5	KanvsSko	MD08G1008400, MD13G1093200, MD13G1093300, MD14G1168900, MD15G1007300, MD16G1094200, MD16G1094400, MD16G1094500, MD16G1094600	DC1 domain-containing protein	AT1G60420.1		GO:0005509, GO:0045454	Molecular Function:calcium ion binding, Biological Process:cell redox homeostasis	ko01522	Endocrine resistance
HF21601-RA	-2.02904	8.38858	0.00550462	0.0366175	Downregulated	5	KanvsSko	MD08G1093900, MD12G1087100, MD15G1078300	Granulin repeat cysteine protease family protein	AT1G47128.1	RD21, RD21A	GO:0006508, GO:0008234	Biological Process:proteolysis, Molecular Function:cysteine-type peptidase activity	NA	NA
HF23510-RA	-3.19359	2.48371	0.00110506	0.0103405	Downregulated	5	KanvsSko	MD01G1208400, MD07G1279000	Pectin lyase-like superfamily protein	AT3G48950.1		GO:0005975, GO:0004650	Biological Process:carbohydrate metabolic process, Molecular Function:polygalacturonase activity	NA	NA
HF23582-RA	-2.05679	0.897626	0.00133925	0.0120767	Downregulated	5	KanvsSko	MD00G1095900, MD01G1198700, MD05G1313700, MD07G1266500	heat shock transcription factor B2A	AT5G62020.1	AT-HSFB2A, HSFB2A	GO:0006355, GO:0005634, GO:0043565, GO:0003700	Biological Process:regulation of transcription, DNA-templated, Cellular Component:nucleus, Molecular Function:sequence-specific DNA binding, Molecular Function:DNA-binding transcription factor activity	ko01522	Endocrine resistance
HF24598-RA	-3.23218	0.946282	0.00267571	0.0210414	Downregulated	5	KanvsSko	MD02G1245700, MD06G1218900, MD13G1036100, MD16G1038800, MD16G1039200	Protein kinase superfamily protein	AT1G18390.2		GO:0004672, GO:0005524, GO:0006468	Molecular Function:protein kinase activity, Molecular Function:ATP binding, Biological Process:protein phosphorylation	NA	NA
HF26290-RA	-2.26341	4.18831	0.00454329	0.0318043	Downregulated	5	KanvsSko	MD09G1001600, MD13G1132800, MD16G1143100, MD17G1005200	nudix hydrolase homolog 13	AT3G26690.2	ATNUDT13, ATNUDX13, NUDX13	GO:0016787	Molecular Function:hydrolase activity	ko01522	Endocrine resistance
HF27616-RA	-2.0106	4.27772	0.000906895	0.00884523	Downregulated	5	KanvsSko	MD02G1148100, MD08G1032100, MD15G1028100, MD15G1262300	Sec14p-like phosphatidylinositol transfer family protein	AT1G75170.2		NA	NA	NA	NA
HF27689-RA	-2.39514	3.82479	0.00489805	0.0336204	Downregulated	5	KanvsSko	MD02G1136500, MD08G1021300, MD15G1250200	K-box region and MADS-box transcription factor family protein	AT3G54340.1	AP3, ATAP3	GO:0046983, GO:0003677, GO:0006355, GO:0003700, GO:0005634	Molecular Function:protein dimerization activity, Molecular Function:DNA binding, Biological Process:regulation of transcription, DNA-templated, Molecular Function:DNA-binding transcription factor activity, Cellular Component:nucleus	ko01522	Endocrine resistance
HF28851-RA	-3.55066	-0.185301	0.00371901	0.0272766	Downregulated	5	KanvsSko	MD09G1245800, MD11G1098500, MD17G1160600, MD17G1246300	camelliol C synthase 1	AT1G78955.1	CAMS1	GO:0003824, GO:0016866	Molecular Function:catalytic activity, Molecular Function:intramolecular transferase activity	NA	NA
HF29318-RA	-2.23102	6.90181	0.00375488	0.0274548	Downregulated	5	KanvsSko	MD05G1354000, MD09G1114800, MD10G1328100, MD17G1106300	ethylene-forming enzyme	AT1G05010.1	EFE, ACO4, EAT1	GO:0055114, GO:0016491	Biological Process:oxidation-reduction process, Molecular Function:oxidoreductase activity	ko00270	Cysteine and methionine metabolism
HF31320-RA	-2.32059	5.54664	0.0059809	0.0387905	Downregulated	5	KanvsSko	MD02G1168200, MD15G1280300, MD15G1280400, MD15G1280500	Phosphoglycerate mutase family protein	AT3G50520.1		GO:0003824	Molecular Function:catalytic activity	ko00010, ko00680, ko00260	Glycolysis / Gluconeogenesis, Methane metabolism, Glycine, serine and threonine metabolism
HF31369-RA	-3.90036	4.19269	4.03e-05	0.000662059	Downregulated	5	KanvsSko	MD02G1172900, MD02G1173000, MD15G1081200, MD15G1081300, MD15G1284700, MD15G1284800	alpha/beta-Hydrolases superfamily protein	AT5G42930.1		GO:0006629	Biological Process:lipid metabolic process	NA	NA
HF32585-RA	-4.52936	2.41352	0.000565319	0.00603591	Downregulated	5	KanvsSko	MD08G1052300, MD15G1043200, MD17G1215500	VQ motif-containing protein	AT1G80450.1		NA	NA	NA	NA
HF33004-RA	-2.57961	6.78571	0.00584697	0.0382348	Downregulated	5	KanvsSko	MD06G1148600, MD09G1016300, MD17G1016800, MD17G1016900	lysine histidine transporter 1	AT5G40780.1	LHT1	NA	NA	NA	NA
HF34090-RA	-2.36897	1.41278	0.00816834	0.0489286	Downregulated	5	KanvsSko	MD00G1048000, MD02G1111300, MD03G1138500, MD03G1182700, MD03G1281200, MD05G1289000, MD05G1297700, MD10G1212700, MD10G1277300, MD13G1193600	Leucine-rich receptor-like protein kinase family protein	AT5G46330.1	FLS2	GO:0005515	Molecular Function:protein binding	NA	NA
HF34240-RA	-2.22781	5.91278	0.00105057	0.00993137	Downregulated	5	KanvsSko	MD03G1096100, MD04G1126800, MD11G1110600, MD12G1078200	XB3 ortholog 1 in Arabidopsis thaliana	AT2G28840.1	XBAT31	GO:0005515	Molecular Function:protein binding	NA	NA
HF35903-RA	-3.95243	2.361	0.00136672	0.0122986	Downregulated	5	KanvsSko	MD02G1003300, MD10G1111000, MD15G1146500, MD15G1146700	UDP-glucosyltransferase 74F2	AT2G43820.1	GT, UGT74F2, ATSAGT1, SGT1, SAGT1	GO:0016758	Molecular Function:transferase activity, transferring hexosyl groups	ko01522	Endocrine resistance
HF38953-RA	-2.4597	2.45681	0.000460918	0.00509445	Downregulated	5	KanvsSko	MD09G1020100, MD17G1020500, MD17G1020700	NAD-dependent glycerol-3-phosphate dehydrogenase family protein	AT5G40610.1		GO:0006072, GO:0042803, GO:0055114, GO:0004367, GO:0051287, GO:0005975, GO:0046168, GO:0016616, GO:0016491, GO:0009331	Biological Process:glycerol-3-phosphate metabolic process, Molecular Function:protein homodimerization activity, Biological Process:oxidation-reduction process, Molecular Function:glycerol-3-phosphate dehydrogenase [NAD+] activity, Molecular Function:NAD binding, Biological Process:carbohydrate metabolic process, Biological Process:glycerol-3-phosphate catabolic process, Molecular Function:oxidor…	ko00564, ko04011	Glycerophospholipid metabolism, MAPK signaling pathway - yeast
HF40959-RA	-2.21231	2.37409	0.00326565	0.0245657	Downregulated	5	KanvsSko	NA		AT1G34370.3		GO:0003676	Molecular Function:nucleic acid binding	NA	NA
HF42407-RA	-4.00713	3.75789	0.000138456	0.00188929	Downregulated	5	KanvsSko	MD00G1081000, MD00G1081300, MD00G1200800, MD16G1068000	EXS (ERD1/XPR1/SYG1) family protein	AT1G14040.1		GO:0016021	Cellular Component:integral component of membrane	NA	NA
HF22992-RA	-3.68422	0.381944	1.04e-05	0.0167923	Downregulated	6	GravsKan	MD00G1189100, MD01G1054100, MD01G1057300, MD01G1057400, MD01G1061600, MD01G1061800, MD01G1061900, MD01G1062000, MD01G1062400, MD01G1062500, MD01G1063200, MD01G1063400, MD01G1063700, MD01G1063900, MD01G1064200, MD01G1064400, MD01G1064600, MD01G1064700, MD01G1131400, MD01G1165400, MD01G1165600, MD01G1172100, MD01G1172300, MD01G1172800, MD01G1174800, MD01G1178700, MD01G1179300, MD01G1179700, MD01G11…	disease resistance family protein / LRR family protein	AT2G34930.1		GO:0005515	Molecular Function:protein binding	NA	NA
HF33435-RA	-5.83855	6.59914	5.91e-06	0.0127051	Downregulated	6	GravsKan	MD09G1074600, MD09G1075000, MD09G1075400, MD09G1075500, MD16G1014300, MD17G1066000	Pollen Ole e 1 allergen and extensin family protein	AT5G15780.1		NA	NA	ko00900	Terpenoid backbone biosynthesis
HF43717-RA	-3.27386	2.53202	7.31e-05	0.045888	Downregulated	6	GravsKan	MD01G1230400, MD03G1025600, MD03G1026600, MD08G1148700, MD11G1030600, MD11G1030700, MD11G1030800	Concanavalin A-like lectin protein kinase family protein	AT5G55830.1		GO:0006468, GO:0005524, GO:0030246, GO:0004672	Biological Process:protein phosphorylation, Molecular Function:ATP binding, Molecular Function:carbohydrate binding, Molecular Function:protein kinase activity	NA	NA
HF00169-RA	2.14919	3.39489	0.000405957	0.00388314	Upregulated	6	GravsSko	MD09G1214500, MD09G1214600, MD17G1196900	Predicted to encode a PR (pathogenesis-related) protein. Belongs to the plant thionin (PR-13) family with the following members: At1g66100, At5g36910, At1g72260, At2g15010, At1g12663, At1g12660.	AT1G12663.1		NA	NA	NA	NA
HF00997-RA	7.42622	1.1538	8.32e-07	2.17e-05	Upregulated	6	GravsSko	MD02G1115200, MD04G1036000, MD10G1039800	disease resistance protein (TIR-NBS class), putative	AT4G16990.1	RLM3	GO:0005515, GO:0007165	Molecular Function:protein binding, Biological Process:signal transduction	NA	NA
HF01595-RA	2.88045	0.158508	0.000780616	0.00655635	Upregulated	6	GravsSko	MD04G1100000, MD12G1120100	FASCICLIN-like arabinogalactan-protein 11	AT5G03170.1	FLA11, ATFLA11	NA	NA	NA	NA
HF04368-RA	2.11659	3.7411	6.86e-05	0.000910628	Upregulated	6	GravsSko	MD03G1183000, MD03G1205100, MD04G1002500, MD05G1262500, MD05G1262600, MD05G1262700, MD07G1233500, MD10G1240500, MD10G1240600, MD11G1006100, MD11G1157200, MD11G1157300, MD13G1029100, MD13G1030800, MD13G1116400, MD13G1219600, MD13G1284800, MD16G1278300, MD17G1219500	cytochrome P450, family 716, subfamily A, polypeptide 1	AT5G36110.1	CYP716A1	GO:0020037, GO:0005506, GO:0055114, GO:0016705	Molecular Function:heme binding, Molecular Function:iron ion binding, Biological Process:oxidation-reduction process, Molecular Function:oxidoreductase activity, acting on paired donors, with incorporation or reduction of molecular oxygen	NA	NA
HF06920-RA	2.01224	3.59137	0.00941834	0.0467153	Upregulated	6	GravsSko	MD02G1302800, MD02G1302900, MD02G1303200, MD02G1303400, MD02G1303500, MD02G1303600, MD02G1303800, MD02G1303900, MD02G1304200, MD02G1304400, MD02G1304900, MD02G1305000, MD02G1305100, MD02G1305300, MD02G1305400, MD04G1006000, MD04G1006100, MD07G1020300, MD07G1020400, MD07G1020900, MD07G1021100, MD07G1021200, MD07G1021500, MD07G1021600	NAD(P)-binding Rossmann-fold superfamily protein	AT5G19440.1		GO:0003854, GO:0055114, GO:0006694, GO:0016616, GO:0003824, GO:0050662	Molecular Function:3-beta-hydroxy-delta5-steroid dehydrogenase activity, Biological Process:oxidation-reduction process, Biological Process:steroid biosynthetic process, Molecular Function:oxidoreductase activity, acting on the CH-OH group of donors, NAD or NADP as acceptor, Molecular Function:catalytic activity, Molecular Function:coenzyme binding	NA	NA
HF14822-RA	2.14332	1.34308	0.00664378	0.0355192	Upregulated	6	GravsSko	MD01G1073000, MD07G1129700, MD08G1063400, MD15G1058600	Fatty acid/sphingolipid desaturase	AT2G46210.1		GO:0016021, GO:0016491, GO:0006629	Cellular Component:integral component of membrane, Molecular Function:oxidoreductase activity, Biological Process:lipid metabolic process	ko01522	Endocrine resistance
HF15126-RA	2.90238	1.05496	8.23e-06	0.000155221	Upregulated	6	GravsSko	MD02G1162100, MD03G1081700, MD09G1280500, MD12G1083800, MD12G1128200	TTF-type zinc finger protein with HAT dimerisation domain	AT1G19260.1		NA	NA	NA	NA
HF15446-RA	2.6758	2.59273	0.00011867	0.00141707	Upregulated	6	GravsSko	MD00G1079300, MD00G1079900, MD03G1066900, MD03G1225300, MD03G1225400, MD04G1048100, MD04G1155900, MD04G1158500, MD04G1158900, MD11G1071700, MD12G1169600, MD12G1170100, MD12G1170800	PHF5-like protein	AT2G30000.1		NA	NA	ko03040, ko01522	Spliceosome, Endocrine resistance
HF16782-RA	3.7575	-0.799912	0.00869697	0.0439135	Upregulated	6	GravsSko	MD02G1300300, MD07G1024500	Plasma-membrane choline transporter family protein	AT5G13760.1		NA	NA	NA	NA
HF17924-RA	2.42508	3.36302	0.00579016	0.031873	Upregulated	6	GravsSko	MD05G1181400, MD05G1322600, MD09G1091200, MD17G1081100	unknown protein
HF19144-RA	2.47986	7.18897	0.00642597	0.034649	Upregulated	6	GravsSko	MD00G1059700, MD02G1108500, MD02G1108700, MD04G1238500, MD05G1143500, MD08G1025200, MD10G1143400, MD10G1268900, MD13G1262400, MD15G1227900, MD16G1201100	hydroxy methylglutaryl CoA reductase 1	AT1G76490.1	HMG1, HMGR1, AtHMGR1	GO:0008299, GO:0055114, GO:0016021, GO:0015936, GO:0050662, GO:0004420, GO:0050661, GO:0016616	Biological Process:isoprenoid biosynthetic process, Biological Process:oxidation-reduction process, Cellular Component:integral component of membrane, Biological Process:coenzyme A metabolic process, Molecular Function:coenzyme binding, Molecular Function:hydroxymethylglutaryl-CoA reductase (NADPH) activity, Molecular Function:NADP binding, Molecular Function:oxidoreductase activity, acting on th…	ko04152, ko04976, ko00900	AMPK signaling pathway, Bile secretion, Terpenoid backbone biosynthesis
HF21751-RA	2.43093	4.39345	2.72e-05	0.000420656	Upregulated	6	GravsSko	MD08G1111200, MD09G1202300, MD15G1090600, MD17G1183500	phytochrome-associated protein 1	AT3G16500.1	PAP1, IAA26	GO:0000160, GO:0005634, GO:0006355, GO:0005515	Biological Process:phosphorelay signal transduction system, Cellular Component:nucleus, Biological Process:regulation of transcription, DNA-templated, Molecular Function:protein binding	ko04075	Plant hormone signal transduction
HF23942-RA	2.56596	2.07597	0.00298388	0.0190069	Upregulated	6	GravsSko	MD01G1155900, MD07G1224700	LOB domain-containing protein 21	AT3G11090.1	LBD21	NA	NA	NA	NA
HF25144-RA	2.45822	1.38417	0.00227857	0.0153592	Upregulated	6	GravsSko	MD01G1121700, MD01G1121800, MD02G1123900, MD03G1221300, MD07G1191300, MD11G1238700, MD15G1237900	protein kinase family protein	AT5G54380.1	THE1	GO:0005524, GO:0004672, GO:0006468	Molecular Function:ATP binding, Molecular Function:protein kinase activity, Biological Process:protein phosphorylation	NA	NA
HF26285-RA	2.21871	-0.895082	0.00999816	0.0489783	Upregulated	6	GravsSko	NA		AT1G28130.2		NA	NA	ko04075	Plant hormone signal transduction
HF28082-RA	2.16431	-0.0304013	0.000709759	0.00608456	Upregulated	6	GravsSko	NA	NA	NA	NA	NA	NA	NA	NA
HF34164-RA	2.2474	0.0287035	0.00295479	0.0188868	Upregulated	6	GravsSko	MD03G1102500, MD11G1116500	3-ketoacyl-CoA synthase 12	AT2G28630.1	KCS12	GO:0003824, GO:0016747, GO:0006633, GO:0016020	Molecular Function:catalytic activity, Molecular Function:transferase activity, transferring acyl groups other than amino-acyl groups, Biological Process:fatty acid biosynthetic process, Cellular Component:membrane	ko00062	Fatty acid elongation
HF34442-RA	2.31532	4.89839	1.37e-05	0.000238813	Upregulated	6	GravsSko	MD11G1081100, MD11G1081200	peptide transporter 5	AT5G01180.1	PTR5, ATPTR5	GO:0022857, GO:0006857, GO:0016020, GO:0005215, GO:0055085	Molecular Function:transmembrane transporter activity, Biological Process:oligopeptide transport, Cellular Component:membrane, Molecular Function:transporter activity, Biological Process:transmembrane transport	ko01522	Endocrine resistance
HF36132-RA	2.09272	2.20109	0.000606886	0.00537679	Upregulated	6	GravsSko	MD00G1020300, MD00G1020400, MD00G1020500, MD00G1020700, MD00G1021100, MD00G1125900, MD00G1126000, MD00G1126100, MD00G1158700, MD01G1188900, MD01G1189200, MD01G1189300, MD01G1189700, MD01G1190100, MD01G1190500, MD01G1191400, MD02G1098200, MD02G1099000, MD02G1101700, MD02G1260000, MD02G1260200, MD02G1260400, MD02G1278900, MD04G1015000, MD04G1015300, MD04G1022500, MD04G1022900, MD04G1027100, MD04G10…	disease resistance protein (TIR-NBS-LRR class), putative	AT5G17680.1		GO:0005515, GO:0007165	Molecular Function:protein binding, Biological Process:signal transduction	NA	NA
HF00169-RA	2.13154	3.39489	0.000432573	0.00484501	Upregulated	6	KanvsSko	MD09G1214500, MD09G1214600, MD17G1196900	Predicted to encode a PR (pathogenesis-related) protein. Belongs to the plant thionin (PR-13) family with the following members: At1g66100, At5g36910, At1g72260, At2g15010, At1g12663, At1g12660.	AT1G12663.1		NA	NA	NA	NA
HF00250-RA	2.77863	-1.04828	0.000357364	0.00413354	Upregulated	6	KanvsSko	MD00G1038200, MD00G1129400, MD08G1039100, MD09G1207800, MD10G1086000	Transducin/WD40 repeat-like superfamily protein	AT2G26490.1		GO:0005515	Molecular Function:protein binding	NA	NA
HF00811-RA	6.19568	2.8391	3.39e-05	0.000571287	Upregulated	6	KanvsSko	MD00G1020300, MD00G1020400, MD00G1020500, MD00G1020700, MD00G1021100, MD00G1125900, MD00G1126000, MD00G1126100, MD00G1158700, MD01G1188900, MD01G1189200, MD01G1189300, MD01G1189700, MD01G1190100, MD01G1190500, MD01G1191400, MD02G1098200, MD02G1099000, MD02G1101700, MD02G1260000, MD02G1260200, MD02G1260400, MD02G1278900, MD04G1015000, MD04G1015300, MD04G1022500, MD04G1022900, MD04G1027100, MD04G10…	disease resistance protein (TIR-NBS-LRR class), putative	AT5G17680.1		GO:0005515, GO:0007165	Molecular Function:protein binding, Biological Process:signal transduction	NA	NA
HF00881-RA	2.18727	4.90677	1.07e-05	0.000214522	Upregulated	6	KanvsSko	MD02G1098400, MD04G1022400, MD15G1067100	FKBP-type peptidyl-prolyl cis-trans isomerase family protein	AT5G48570.1	ROF2, ATFKBP65, FKBP65	GO:0005515	Molecular Function:protein binding	ko04915, ko01522	Estrogen signaling pathway, Endocrine resistance
HF00882-RA	2.38064	0.334713	0.000306685	0.0036353	Upregulated	6	KanvsSko	MD00G1020300, MD00G1020400, MD00G1020500, MD00G1020700, MD00G1021100, MD00G1125900, MD00G1126000, MD00G1126100, MD00G1158700, MD01G1188900, MD01G1189200, MD01G1189300, MD01G1189700, MD01G1190100, MD01G1190500, MD01G1191400, MD02G1098200, MD02G1099000, MD02G1101700, MD02G1260000, MD02G1260200, MD02G1260400, MD02G1278900, MD04G1015000, MD04G1015300, MD04G1022500, MD04G1022900, MD04G1027100, MD04G10…	disease resistance protein (TIR-NBS-LRR class), putative	AT5G17680.1		GO:0005515, GO:0007165	Molecular Function:protein binding, Biological Process:signal transduction	NA	NA
HF00997-RA	9.79005	1.1538	9.98e-12	1.03e-09	Upregulated	6	KanvsSko	MD02G1115200, MD04G1036000, MD10G1039800	disease resistance protein (TIR-NBS class), putative	AT4G16990.1	RLM3	GO:0007165, GO:0005515	Biological Process:signal transduction, Molecular Function:protein binding	NA	NA
HF01260-RA	2.35504	3.23657	0.00064917	0.00674196	Upregulated	6	KanvsSko	MD00G1092300, MD02G1087500, MD04G1060200, MD06G1174200, MD09G1183800, MD13G1092300, MD13G1092400, MD14G1180700, MD14G1180900, MD14G1181000, MD15G1050300, MD15G1050900, MD16G1093200	myb domain protein 66	AT5G14750.1	WER, ATMYB66, WER1, MYB66	GO:0003677	Molecular Function:DNA binding	ko01522	Endocrine resistance
HF01595-RA	2.82215	0.158508	0.000940255	0.0091041	Upregulated	6	KanvsSko	MD04G1100000, MD12G1120100	FASCICLIN-like arabinogalactan-protein 11	AT5G03170.1	FLA11, ATFLA11	NA	NA	NA	NA
HF02404-RA	2.31607	-1.13688	0.00825535	0.0493581	Upregulated	6	KanvsSko	MD13G1263500, MD16G1264900	Protein kinase superfamily protein	AT5G57670.2		GO:0005524, GO:0006468, GO:0004672	Molecular Function:ATP binding, Biological Process:protein phosphorylation, Molecular Function:protein kinase activity	NA	NA
HF02678-RA	2.71903	0.817809	0.00109413	0.0102568	Upregulated	6	KanvsSko	NA	NA	NA	NA	NA	NA	NA	NA
HF03777-RA	2.03852	0.529656	0.00668193	0.0421573	Upregulated	6	KanvsSko	MD00G1089400, MD00G1095600, MD05G1314000	silencing defective 5	AT3G15390.1	SDE5	NA	NA	NA	NA
HF04368-RA	2.96667	3.7411	6.18e-08	2.44e-06	Upregulated	6	KanvsSko	MD03G1183000, MD03G1205100, MD04G1002500, MD05G1262500, MD05G1262600, MD05G1262700, MD07G1233500, MD10G1240500, MD10G1240600, MD11G1006100, MD11G1157200, MD11G1157300, MD13G1029100, MD13G1030800, MD13G1116400, MD13G1219600, MD13G1284800, MD16G1278300, MD17G1219500	cytochrome P450, family 716, subfamily A, polypeptide 1	AT5G36110.1	CYP716A1	GO:0020037, GO:0005506, GO:0016705, GO:0055114	Molecular Function:heme binding, Molecular Function:iron ion binding, Molecular Function:oxidoreductase activity, acting on paired donors, with incorporation or reduction of molecular oxygen, Biological Process:oxidation-reduction process	NA	NA
HF05660-RA	3.68634	-1.1129	0.00483553	0.0332904	Upregulated	6	KanvsSko	MD00G1154700, MD00G1154800, MD01G1088100, MD01G1088300, MD03G1255000, MD03G1255200, MD03G1255300, MD06G1121400, MD07G1158300, MD08G1232800, MD11G1264900, MD14G1137900	NAC (No Apical Meristem) domain transcriptional regulator superfamily protein	AT2G46770.1	NST1, ANAC043	GO:0003677, GO:0006355	Molecular Function:DNA binding, Biological Process:regulation of transcription, DNA-templated	NA	NA
HF05665-RA	2.37146	0.375521	0.0021019	0.0173117	Upregulated	6	KanvsSko	MD01G1087700, MD01G1087800, MD07G1157900, MD07G1158000	D-arabinono-1,4-lactone oxidase family protein	AT2G46760.1		GO:0055114, GO:0016491, GO:0050660, GO:0071949, GO:0016020, GO:0003885	Biological Process:oxidation-reduction process, Molecular Function:oxidoreductase activity, Molecular Function:flavin adenine dinucleotide binding, Molecular Function:FAD binding, Cellular Component:membrane, Molecular Function:D-arabinono-1,4-lactone oxidase activity	ko00053	Ascorbate and aldarate metabolism
HF05700-RA	2.7886	3.40781	3.93e-05	0.000647934	Upregulated	6	KanvsSko	MD01G1085500, MD07G1154400	Calcium-binding EF-hand family protein	AT2G46600.1		GO:0005509	Molecular Function:calcium ion binding	ko01522	Endocrine resistance
HF06659-RA	2.35207	3.14415	3.28e-05	0.000558112	Upregulated	6	KanvsSko	MD00G1065100, MD02G1268900, MD07G1085300, MD08G1009500	Subtilisin-like serine endopeptidase family protein	AT1G20160.2	ATSBT5.2	GO:0006508, GO:0004252	Biological Process:proteolysis, Molecular Function:serine-type endopeptidase activity	NA	NA
HF06920-RA	3.43844	3.59137	2.64e-05	0.000462979	Upregulated	6	KanvsSko	MD02G1302800, MD02G1302900, MD02G1303200, MD02G1303400, MD02G1303500, MD02G1303600, MD02G1303800, MD02G1303900, MD02G1304200, MD02G1304400, MD02G1304900, MD02G1305000, MD02G1305100, MD02G1305300, MD02G1305400, MD04G1006000, MD04G1006100, MD07G1020300, MD07G1020400, MD07G1020900, MD07G1021100, MD07G1021200, MD07G1021500, MD07G1021600	NAD(P)-binding Rossmann-fold superfamily protein	AT5G19440.1		GO:0003854, GO:0003824, GO:0055114, GO:0016616, GO:0050662, GO:0006694	Molecular Function:3-beta-hydroxy-delta5-steroid dehydrogenase activity, Molecular Function:catalytic activity, Biological Process:oxidation-reduction process, Molecular Function:oxidoreductase activity, acting on the CH-OH group of donors, NAD or NADP as acceptor, Molecular Function:coenzyme binding, Biological Process:steroid biosynthetic process	NA	NA
HF09845-RA	2.0702	2.30679	0.00127244	0.0115998	Upregulated	6	KanvsSko	MD13G1039300, MD16G1040200, MD16G1076600	Cysteinyl-tRNA synthetase, class Ia family protein	AT5G38830.1		GO:0007165, GO:0005515	Biological Process:signal transduction, Molecular Function:protein binding	NA	NA
HF10524-RA	4.29411	1.93752	9.54e-07	2.63e-05	Upregulated	6	KanvsSko	MD02G1121700, MD05G1129200, MD05G1129500, MD05G1129600, MD05G1129800, MD05G1129900, MD08G1004100, MD08G1004200, MD08G1004300, MD08G1040200, MD10G1132500, MD10G1132700, MD10G1132900, MD15G1003600, MD15G1034600, MD15G1235300	Transmembrane amino acid transporter family protein	AT1G47670.1		NA	NA	NA	NA
HF10667-RA	2.9735	0.660947	0.000849782	0.00837551	Upregulated	6	KanvsSko	NA	NA	NA	NA	NA	NA	NA	NA
HF10897-RA	3.88575	1.82953	4.93e-05	0.000787092	Upregulated	6	KanvsSko	MD05G1177600, MD05G1177700, MD06G1209500, MD14G1220200, MD15G1015500	P-loop containing nucleoside triphosphate hydrolases superfamily protein	AT3G18600.1		GO:0005524, GO:0003676	Molecular Function:ATP binding, Molecular Function:nucleic acid binding	ko01522	Endocrine resistance
HF11365-RA	3.77821	0.40841	0.00471367	0.0326868	Upregulated	6	KanvsSko	MD03G1146800, MD03G1146900, MD05G1353600, MD10G1327700, MD13G1283300	Ankyrin repeat family protein	AT5G35810.1		NA	NA	NA	NA
HF12035-RA	2.5493	6.63103	0.00497933	0.0340083	Upregulated	6	KanvsSko	MD05G1338000, MD10G1293100	Pollen Ole e 1 allergen and extensin family protein	AT2G34700.1		GO:0005199	Molecular Function:structural constituent of cell wall	NA	NA
HF12045-RA	2.32629	3.66375	0.0034927	0.0259485	Upregulated	6	KanvsSko	MD05G1339300, MD05G1339400, MD05G1339500, MD07G1004600, MD09G1180900, MD10G1294000, MD10G1294100, MD17G1167100	lipoxygenase 3	AT1G17420.1	LOX3	GO:0046872, GO:0016491, GO:0016702, GO:0055114, GO:0005515	Molecular Function:metal ion binding, Molecular Function:oxidoreductase activity, Molecular Function:oxidoreductase activity, acting on single donors with incorporation of molecular oxygen, incorporation of two atoms of oxygen, Biological Process:oxidation-reduction process, Molecular Function:protein binding	ko00592, ko00591	alpha-Linolenic acid metabolism, Linoleic acid metabolism
HF12642-RA	2.28003	-0.277367	0.00207067	0.0171109	Upregulated	6	KanvsSko	MD08G1156700, MD15G1127300	Exostosin family protein	AT5G25310.1		GO:0016757, GO:0006486	Molecular Function:transferase activity, transferring glycosyl groups, Biological Process:protein glycosylation	NA	NA
HF13429-RA	2.73281	2.02142	0.000532409	0.00576077	Upregulated	6	KanvsSko	MD08G1036500	lysophosphatidyl acyltransferase 4	AT1G75020.2	LPAT4	GO:0016746	Molecular Function:transferase activity, transferring acyl groups	ko00564, ko01522, ko00561	Glycerophospholipid metabolism, Endocrine resistance, Glycerolipid metabolism
HF13843-RA	2.44042	2.44418	0.00226131	0.0184165	Upregulated	6	KanvsSko	MD16G1185400	Eukaryotic aspartyl protease family protein	AT5G19120.1		GO:0004190, GO:0006508	Molecular Function:aspartic-type endopeptidase activity, Biological Process:proteolysis	NA	NA
HF14519-RA	2.42016	0.592882	0.0012508	0.0114389	Upregulated	6	KanvsSko	MD01G1172500, MD02G1221300, MD03G1046700, MD03G1046800, MD03G1046900, MD04G1178700, MD04G1178800, MD07G1095000, MD07G1095100, MD07G1096500, MD07G1238800, MD11G1049600	cytochrome P450, family 714, subfamily A, polypeptide 1	AT5G24910.1	CYP714A1	GO:0055114, GO:0016705, GO:0020037, GO:0005506	Biological Process:oxidation-reduction process, Molecular Function:oxidoreductase activity, acting on paired donors, with incorporation or reduction of molecular oxygen, Molecular Function:heme binding, Molecular Function:iron ion binding	ko01522	Endocrine resistance
HF14822-RA	3.03249	1.34308	0.000177751	0.00232013	Upregulated	6	KanvsSko	MD01G1073000, MD07G1129700, MD08G1063400, MD15G1058600	Fatty acid/sphingolipid desaturase	AT2G46210.1		GO:0006629, GO:0016491, GO:0016021	Biological Process:lipid metabolic process, Molecular Function:oxidoreductase activity, Cellular Component:integral component of membrane	ko01522	Endocrine resistance
HF15048-RA	3.39799	1.40593	0.000412646	0.00465616	Upregulated	6	KanvsSko	MD02G1141100, MD03G1054300, MD10G1333100, MD15G1046900	HOPZ-ACTIVATED RESISTANCE 1	AT3G50950.1	ZAR1	GO:0043531	Molecular Function:ADP binding	NA	NA
HF15126-RA	3.41514	1.05496	1.18e-07	4.27e-06	Upregulated	6	KanvsSko	MD02G1162100, MD03G1081700, MD09G1280500, MD12G1083800, MD12G1128200	TTF-type zinc finger protein with HAT dimerisation domain	AT1G19260.1		NA	NA	NA	NA
HF15199-RA	4.10333	0.245557	0.00258501	0.0205093	Upregulated	6	KanvsSko	MD01G1047200, MD05G1113000, MD10G1115500, MD15G1305200, MD16G1282500	basic helix-loop-helix (bHLH) DNA-binding superfamily protein	AT4G37850.1		GO:0046983	Molecular Function:protein dimerization activity	NA	NA
HF15315-RA	2.31743	0.589019	0.0016557	0.0142818	Upregulated	6	KanvsSko	NA		AT5G62230.2		GO:0005515	Molecular Function:protein binding	NA	NA
HF15446-RA	4.60109	2.59273	3.16e-10	2.29e-08	Upregulated	6	KanvsSko	MD00G1079300, MD00G1079900, MD03G1066900, MD03G1225300, MD03G1225400, MD04G1048100, MD04G1155900, MD04G1158500, MD04G1158900, MD11G1071700, MD12G1169600, MD12G1170100, MD12G1170800	PHF5-like protein	AT2G30000.1		NA	NA	ko03040, ko01522	Spliceosome, Endocrine resistance
HF16328-RA	2.50034	0.835732	0.00058035	0.00616834	Upregulated	6	KanvsSko	MD06G1033900, MD16G1274700	Mitochondrial substrate carrier family protein	AT5G46800.1	BOU	GO:0022857	Molecular Function:transmembrane transporter activity	ko01522, ko04714	Endocrine resistance, Thermogenesis
HF16471-RA	2.68751	0.213576	0.00227804	0.0185118	Upregulated	6	KanvsSko	MD06G1008500, MD16G1285600	xyloglucanase 113	AT2G35610.1	XEG113	NA	NA	ko01522, ko00514	Endocrine resistance, Other types of O-glycan biosynthesis
HF16685-RA	2.20008	2.77112	0.0010692	0.0100596	Upregulated	6	KanvsSko	MD02G1291000, MD07G1035500, MD07G1036200, MD07G1036300, MD12G1007300	annexin 8	AT5G12380.1	ANNAT8	GO:0005544, GO:0005509	Molecular Function:calcium-dependent phospholipid binding, Molecular Function:calcium ion binding	ko01522	Endocrine resistance
HF16782-RA	5.52132	-0.799912	2e-05	0.000364191	Upregulated	6	KanvsSko	MD02G1300300, MD07G1024500	Plasma-membrane choline transporter family protein	AT5G13760.1		NA	NA	NA	NA
HF17505-RA	4.24307	0.0306687	0.000931291	0.00903877	Upregulated	6	KanvsSko	MD00G1037500, MD00G1037600, MD00G1174800, MD00G1175000, MD00G1175200, MD03G1091600, MD04G1043900, MD04G1044100, MD04G1044200, MD04G1044400, MD05G1169800, MD05G1169900, MD05G1170000, MD08G1234700, MD14G1047100, MD14G1163500, MD15G1028200, MD15G1028300, MD15G1028400, MD15G1028500, MD15G1028700, MD15G1032800, MD15G1032900, MD15G1033100, MD15G1033200, MD15G1033300, MD15G1033400, MD15G1033800, MD15G10…	cytochrome P450, family 82, subfamily C, polypeptide 4	AT4G31940.1	CYP82C4	GO:0005506, GO:0055114, GO:0020037, GO:0016705	Molecular Function:iron ion binding, Biological Process:oxidation-reduction process, Molecular Function:heme binding, Molecular Function:oxidoreductase activity, acting on paired donors, with incorporation or reduction of molecular oxygen	ko01522	Endocrine resistance
HF17683-RA	3.1827	0.369514	0.000255897	0.00312364	Upregulated	6	KanvsSko	MD00G1010300, MD00G1010400, MD00G1011000, MD00G1011900, MD02G1090700, MD02G1090800, MD02G1090900, MD03G1146300, MD03G1258700, MD03G1258800, MD05G1025700, MD05G1026000, MD05G1166100, MD05G1353100, MD05G1353500, MD05G1354800, MD09G1059700, MD09G1086500, MD09G1088200, MD09G1088300, MD09G1089000, MD09G1089300, MD09G1133800, MD10G1327600, MD10G1327800, MD11G1279300, MD15G1217000, MD17G1027900, MD17G10…	Ankyrin repeat family protein	AT3G18670.1		NA	NA	NA	NA
HF17924-RA	3.02555	3.36302	0.000732858	0.00742842	Upregulated	6	KanvsSko	MD05G1181400, MD05G1322600, MD09G1091200, MD17G1081100	unknown protein
HF18256-RA	2.40524	-0.989697	0.00782539	0.0473577	Upregulated	6	KanvsSko	MD05G1283600, MD10G1261800	SGS domain-containing protein	AT1G30070.1		NA	NA	ko04310	Wnt signaling pathway
HF18365-RA	2.47922	0.491025	0.00428862	0.0304258	Upregulated	6	KanvsSko	MD15G1148600	Tetratricopeptide repeat (TPR)-like superfamily protein	AT4G30825.1		GO:0005515	Molecular Function:protein binding	NA	NA
HF18664-RA	3.11097	2.85772	2.28e-06	5.61e-05	Upregulated	6	KanvsSko	MD02G1040300, MD02G1041000, MD15G1145300, MD16G1272900	pleiotropic drug resistance 4	AT2G26910.1	PDR4, ATPDR4	GO:0016887, GO:0005524, GO:0016020	Molecular Function:ATPase activity, Molecular Function:ATP binding, Cellular Component:membrane	NA	NA
HF18666-RA	2.14474	0.654965	0.00249522	0.0199132	Upregulated	6	KanvsSko	MD08G1019600, MD15G1376200	Disease resistance protein (TIR-NBS-LRR class) family	AT5G48770.1		GO:0005515	Molecular Function:protein binding	NA	NA
HF18724-RA	2.84111	4.02025	1e-07	3.7e-06	Upregulated	6	KanvsSko	MD02G1049000, MD02G1049700, MD02G1049800, MD02G1049900, MD02G1050000, MD02G1206400, MD06G1111500, MD15G1187300, MD16G1057300	aldehyde dehydrogenase 2C4	AT3G24503.1	ALDH2C4, ALDH1A, REF1	GO:0055114, GO:0016620, GO:0016491	Biological Process:oxidation-reduction process, Molecular Function:oxidoreductase activity, acting on the aldehyde or oxo group of donors, NAD or NADP as acceptor, Molecular Function:oxidoreductase activity	ko00940	Phenylpropanoid biosynthesis
HF18790-RA	2.24552	-0.323124	0.00702187	0.0436408	Upregulated	6	KanvsSko	MD00G1070800, MD00G1072900, MD00G1073000, MD00G1073100, MD00G1120600, MD00G1120900, MD00G1121200, MD00G1152300, MD00G1168000, MD00G1168300, MD00G1168700, MD00G1172900, MD00G1203600, MD00G1203700, MD02G1059900, MD02G1069700, MD02G1070100, MD02G1070300, MD02G1070800, MD02G1070900, MD02G1071400, MD02G1071900, MD02G1075200, MD02G1251900, MD02G1252800, MD02G1277200, MD02G1277400, MD02G1286200, MD02G12…	NB-ARC domain-containing disease resistance protein	AT3G14470.1		GO:0005524, GO:0004672, GO:0043531, GO:0006468	Molecular Function:ATP binding, Molecular Function:protein kinase activity, Molecular Function:ADP binding, Biological Process:protein phosphorylation	NA	NA
HF18886-RA	2.52334	1.04647	0.000802585	0.00800632	Upregulated	6	KanvsSko	MD02G1075300, MD02G1075700, MD05G1080000, MD15G1204400	Tetratricopeptide repeat (TPR)-like superfamily protein	AT2G15690.1		GO:0008270, GO:0005515, GO:0043531	Molecular Function:zinc ion binding, Molecular Function:protein binding, Molecular Function:ADP binding	ko04014	Ras signaling pathway
HF18928-RA	2.65866	2.98348	4.66e-05	0.000749323	Upregulated	6	KanvsSko	MD00G1049100, MD02G1177800, MD02G1233700, MD04G1048500, MD07G1070100, MD09G1013500, MD09G1250500, MD15G1287600, MD16G1154900, MD17G1014300, MD17G1242700	Plant protein of unknown function (DUF247)	AT3G50120.1		NA	NA	NA	NA
HF18993-RA	2.37367	3.82455	0.00162641	0.0140855	Upregulated	6	KanvsSko	MD02G1087700, MD02G1087900, MD08G1070700, MD15G1215400, MD15G1215500	Duplicated homeodomain-like superfamily protein	AT5G35550.1	TT2, ATMYB123, MYB123, ATTT2	GO:0003677	Molecular Function:DNA binding	ko01522	Endocrine resistance
HF19144-RA	3.13798	7.18897	0.000785704	0.00786526	Upregulated	6	KanvsSko	MD00G1059700, MD02G1108500, MD02G1108700, MD04G1238500, MD05G1143500, MD08G1025200, MD10G1143400, MD10G1268900, MD13G1262400, MD15G1227900, MD16G1201100	hydroxy methylglutaryl CoA reductase 1	AT1G76490.1	HMG1, HMGR1, AtHMGR1	GO:0050662, GO:0004420, GO:0008299, GO:0055114, GO:0015936, GO:0016616, GO:0050661, GO:0016021	Molecular Function:coenzyme binding, Molecular Function:hydroxymethylglutaryl-CoA reductase (NADPH) activity, Biological Process:isoprenoid biosynthetic process, Biological Process:oxidation-reduction process, Biological Process:coenzyme A metabolic process, Molecular Function:oxidoreductase activity, acting on the CH-OH group of donors, NAD or NADP as acceptor, Molecular Function:NADP binding, C…	ko04976, ko04152, ko00900	Bile secretion, AMPK signaling pathway, Terpenoid backbone biosynthesis
HF19170-RA	2.05462	3.78952	2.06e-05	0.000373802	Upregulated	6	KanvsSko	MD02G1115500, MD05G1140000	Disease resistance protein (TIR-NBS-LRR class) family	AT4G11170.1		GO:0005515, GO:0007165	Molecular Function:protein binding, Biological Process:signal transduction	NA	NA
HF19465-RA	2.91937	0.048873	0.00560744	0.0370343	Upregulated	6	KanvsSko	NA	NA	NA	NA	NA	NA	NA	NA
HF19985-RA	2.44151	2.85759	0.000242231	0.00298934	Upregulated	6	KanvsSko	MD02G1081100, MD02G1152400, MD09G1013700, MD09G1013800, MD10G1144300, MD10G1144400, MD10G1146500, MD12G1019200, MD14G1017100, MD14G1018900, MD14G1024400, MD17G1242800	Plant protein of unknown function (DUF247)	AT2G36430.1		NA	NA	NA	NA
HF20514-RA	2.53911	1.17721	0.000605957	0.00639836	Upregulated	6	KanvsSko	MD04G1089500, MD12G1083000, MD12G1108000, MD12G1108100, MD14G1078100	alpha carbonic anhydrase 4	AT4G20990.1	ATACA4, ACA4	GO:0008270, GO:0004089	Molecular Function:zinc ion binding, Molecular Function:carbonate dehydratase activity	ko00910	Nitrogen metabolism
HF21116-RA	2.74032	3.83815	7.66e-06	0.00015878	Upregulated	6	KanvsSko	MD03G1173300, MD08G1029500, MD08G1029600, MD11G1191100	NmrA-like negative transcriptional regulator family protein	AT1G75280.1		NA	NA	ko01522	Endocrine resistance
HF21751-RA	2.69311	4.39345	4.01e-06	9.09e-05	Upregulated	6	KanvsSko	MD08G1111200, MD09G1202300, MD15G1090600, MD17G1183500	phytochrome-associated protein 1	AT3G16500.1	PAP1, IAA26	GO:0000160, GO:0006355, GO:0005634, GO:0005515	Biological Process:phosphorelay signal transduction system, Biological Process:regulation of transcription, DNA-templated, Cellular Component:nucleus, Molecular Function:protein binding	ko04075	Plant hormone signal transduction
HF21815-RA	4.00095	-0.0621224	0.00320931	0.024262	Upregulated	6	KanvsSko	MD04G1018200, MD05G1066100, MD08G1119600, MD08G1119700, MD08G1125700, MD08G1199500, MD08G1203300, MD15G1098800, MD15G1105500, MD15G1219500	BURP domain-containing protein	AT5G25610.1	RD22, ATRD22	NA	NA	NA	NA
HF22992-RA	4.69347	0.381944	3.14e-07	1e-05	Upregulated	6	KanvsSko	MD00G1189100, MD01G1054100, MD01G1057300, MD01G1057400, MD01G1061600, MD01G1061800, MD01G1061900, MD01G1062000, MD01G1062400, MD01G1062500, MD01G1063200, MD01G1063400, MD01G1063700, MD01G1063900, MD01G1064200, MD01G1064400, MD01G1064600, MD01G1064700, MD01G1131400, MD01G1165400, MD01G1165600, MD01G1172100, MD01G1172300, MD01G1172800, MD01G1174800, MD01G1178700, MD01G1179300, MD01G1179700, MD01G11…	disease resistance family protein / LRR family protein	AT2G34930.1		GO:0005515	Molecular Function:protein binding	NA	NA
HF23942-RA	3.36398	2.07597	0.000165106	0.00218479	Upregulated	6	KanvsSko	MD01G1155900, MD07G1224700	LOB domain-containing protein 21	AT3G11090.1	LBD21	NA	NA	NA	NA
HF24044-RA	2.12824	5.17386	4.62e-06	0.000102307	Upregulated	6	KanvsSko	MD01G1142500, MD01G1206300, MD01G1206500, MD07G1277000, MD07G1277100, MD07G1277200, MD07G1277300	detoxifying efflux carrier 35	AT4G25640.1	ATDTX35, FFT, DTX35	GO:0016020, GO:0015238, GO:0015297, GO:0006855, GO:0055085	Cellular Component:membrane, Molecular Function:drug transmembrane transporter activity, Molecular Function:antiporter activity, Biological Process:drug transmembrane transport, Biological Process:transmembrane transport	ko01522	Endocrine resistance
HF25144-RA	2.69233	1.38417	0.000791605	0.0079182	Upregulated	6	KanvsSko	MD01G1121700, MD01G1121800, MD02G1123900, MD03G1221300, MD07G1191300, MD11G1238700, MD15G1237900	protein kinase family protein	AT5G54380.1	THE1	GO:0004672, GO:0005524, GO:0006468	Molecular Function:protein kinase activity, Molecular Function:ATP binding, Biological Process:protein phosphorylation	NA	NA
HF25267-RA	3.59038	4.77474	1.82e-05	0.000335408	Upregulated	6	KanvsSko	MD07G1207100	Subtilisin-like serine endopeptidase family protein	AT5G58830.1		GO:0004252, GO:0006508	Molecular Function:serine-type endopeptidase activity, Biological Process:proteolysis	NA	NA
HF25670-RA	2.32048	-0.434737	0.00023178	0.00288337	Upregulated	6	KanvsSko	MD00G1104700, MD07G1256200	myb domain protein 42	AT4G12350.1	MYB42, AtMYB42	GO:0003677	Molecular Function:DNA binding	ko01522	Endocrine resistance
HF25715-RA	2.27	4.26769	7.51e-07	2.15e-05	Upregulated	6	KanvsSko	MD01G1190900, MD01G1191000, MD07G1015200	Disease resistance protein (TIR-NBS-LRR class) family	AT5G45000.1		GO:0005515, GO:0007165	Molecular Function:protein binding, Biological Process:signal transduction	NA	NA
HF25741-RA	2.10602	4.91532	0.00559768	0.0370078	Upregulated	6	KanvsSko	MD00G1005600, MD00G1005700, MD00G1006100, MD00G1006200, MD01G1110100, MD01G1194600, MD01G1194700, MD01G1195000, MD01G1195100, MD01G1195200, MD01G1195300, MD01G1195400, MD01G1195500, MD07G1261900, MD07G1262100, MD07G1262300, MD13G1239400, MD17G1261300	GroES-like zinc-binding alcohol dehydrogenase family protein	AT5G51970.2		GO:0005515, GO:0055114, GO:0016491, GO:0008270	Molecular Function:protein binding, Biological Process:oxidation-reduction process, Molecular Function:oxidoreductase activity, Molecular Function:zinc ion binding	NA	NA
HF26285-RA	2.83744	-0.895082	0.00105287	0.00994219	Upregulated	6	KanvsSko	NA		AT1G28130.2		NA	NA	ko04075	Plant hormone signal transduction
HF28082-RA	2.18703	-0.0304013	0.000714002	0.00728305	Upregulated	6	KanvsSko	NA	NA	NA	NA	NA	NA	NA	NA
HF28169-RA	2.40139	1.25141	0.000368065	0.0042289	Upregulated	6	KanvsSko	MD00G1185800, MD11G1275400	F-box/RNI-like/FBD-like domains-containing protein	AT4G00160.1		GO:0005515	Molecular Function:protein binding	NA	NA
HF28321-RA	2.03745	2.12223	0.00374091	0.0273906	Upregulated	6	KanvsSko	MD03G1272200, MD11G1292900	DNAse I-like superfamily protein	AT2G48030.1		NA	NA	NA	NA
HF28353-RA	2.68621	-0.227606	0.000634452	0.00662339	Upregulated	6	KanvsSko	NA		AT2G47930.1		NA	NA	NA	NA
HF28450-RA	2.17739	0.945103	0.00544939	0.0363157	Upregulated	6	KanvsSko	MD03G1288300, MD11G1309800	alpha/beta-Hydrolases superfamily protein	AT3G62860.1		NA	NA	ko04723, ko04714, ko04923, ko01522, ko00561	Retrograde endocannabinoid signaling, Thermogenesis, Regulation of lipolysis in adipocytes, Endocrine resistance, Glycerolipid metabolism
HF31316-RA	2.44709	0.963678	0.00731784	0.044982	Upregulated	6	KanvsSko	MD02G1167500, MD08G1060600, MD15G1035800, MD15G1035900, MD15G1279700	mitogen-activated protein kinase kinase kinase 5	AT5G66850.1	MAPKKK5	GO:0006979, GO:0003755, GO:0004601, GO:0020037, GO:0006468, GO:0004672, GO:0055114, GO:0005524, GO:0006457, GO:0000413	Biological Process:response to oxidative stress, Molecular Function:peptidyl-prolyl cis-trans isomerase activity, Molecular Function:peroxidase activity, Molecular Function:heme binding, Biological Process:protein phosphorylation, Molecular Function:protein kinase activity, Biological Process:oxidation-reduction process, Molecular Function:ATP binding, Biological Process:protein folding, Biologic…	ko04540, ko04912, ko01522, ko04010	Gap junction, GnRH signaling pathway, Endocrine resistance, MAPK signaling pathway
HF31798-RA	2.24687	1.42065	0.000964945	0.00927821	Upregulated	6	KanvsSko	MD05G1005300, MD05G1220000, MD08G1020300, MD16G1154000	ATP citrate lyase subunit B 2	AT5G49460.1	ACLB-2	NA	NA	ko01522, ko00020, ko00720	Endocrine resistance, Citrate cycle (TCA cycle), Carbon fixation pathways in prokaryotes
HF32300-RA	3.05822	0.527764	0.00105721	0.00997431	Upregulated	6	KanvsSko	MD09G1255400, MD16G1037600, MD17G1248500	Class I glutamine amidotransferase-like superfamily protein	AT5G38200.1		GO:0016787	Molecular Function:hydrolase activity	NA	NA
HF32320-RA	3.51638	1.16407	0.000328675	0.00385473	Upregulated	6	KanvsSko	MD00G1130000, MD00G1220900, MD13G1232100, MD16G1237000, MD16G1237300, MD16G1237700, MD17G1158900, MD17G1159900, MD17G1160000, MD17G1182500, MD17G1245900, MD17G1246000, MD17G1246100, MD17G1246400, MD17G1246500, MD17G1246600	cycloartenol synthase 1	AT2G07050.1	CAS1	GO:0003824	Molecular Function:catalytic activity	ko00100	Steroid biosynthesis
HF32557-RA	2.38415	0.0396636	2.72e-05	0.000475998	Upregulated	6	KanvsSko	MD17G1218100, MD17G1218200, MD17G1218300	Plant protein of unknown function (DUF247)	AT3G02645.1		NA	NA	NA	NA
HF33435-RA	6.86009	6.59914	3.69e-07	1.15e-05	Upregulated	6	KanvsSko	MD09G1074600, MD09G1075000, MD09G1075400, MD09G1075500, MD16G1014300, MD17G1066000	Pollen Ole e 1 allergen and extensin family protein	AT5G15780.1		NA	NA	ko00900	Terpenoid backbone biosynthesis
HF33671-RA	2.02344	4.36604	0.00429674	0.030475	Upregulated	6	KanvsSko	MD09G1103300, MD17G1091200	Protein of unknown function (DUF1218)	AT2G32280.1		NA	NA	NA	NA
HF33729-RA	2.06619	-1.08994	0.00343232	0.0255735	Upregulated	6	KanvsSko	MD00G1159200, MD09G1111000, MD10G1324300, MD11G1213700	mitogen-activated protein kinase kinase kinase 15	AT5G55090.1	MAPKKK15	GO:0004672, GO:0005524, GO:0006468	Molecular Function:protein kinase activity, Molecular Function:ATP binding, Biological Process:protein phosphorylation	NA	NA
HF34164-RA	3.21663	0.0287035	1.21e-05	0.000236644	Upregulated	6	KanvsSko	MD03G1102500, MD11G1116500	3-ketoacyl-CoA synthase 12	AT2G28630.1	KCS12	GO:0016020, GO:0006633, GO:0003824, GO:0016747	Cellular Component:membrane, Biological Process:fatty acid biosynthetic process, Molecular Function:catalytic activity, Molecular Function:transferase activity, transferring acyl groups other than amino-acyl groups	ko00062	Fatty acid elongation
HF34442-RA	3.21087	4.89839	5.58e-09	2.95e-07	Upregulated	6	KanvsSko	MD11G1081100, MD11G1081200	peptide transporter 5	AT5G01180.1	PTR5, ATPTR5	GO:0022857, GO:0006857, GO:0005215, GO:0016020, GO:0055085	Molecular Function:transmembrane transporter activity, Biological Process:oligopeptide transport, Molecular Function:transporter activity, Cellular Component:membrane, Biological Process:transmembrane transport	ko01522	Endocrine resistance
HF34449-RA	2.00395	3.34143	0.00079346	0.00793368	Upregulated	6	KanvsSko	MD03G1074000, MD11G1080300	thiaminC	AT2G29630.3	THIC	GO:0051536, GO:0016830, GO:0009228	Molecular Function:iron-sulfur cluster binding, Molecular Function:carbon-carbon lyase activity, Biological Process:thiamine biosynthetic process	ko00730	Thiamine metabolism
HF34648-RA	7.49605	4.91899	4.68e-05	0.000753038	Upregulated	6	KanvsSko	MD08G1231900, MD08G1232200	RmlC-like cupins superfamily protein	AT1G07750.1		GO:0045735	Molecular Function:nutrient reservoir activity	NA	NA
HF36132-RA	2.84517	2.20109	4.77e-06	0.000105247	Upregulated	6	KanvsSko	MD00G1020300, MD00G1020400, MD00G1020500, MD00G1020700, MD00G1021100, MD00G1125900, MD00G1126000, MD00G1126100, MD00G1158700, MD01G1188900, MD01G1189200, MD01G1189300, MD01G1189700, MD01G1190100, MD01G1190500, MD01G1191400, MD02G1098200, MD02G1099000, MD02G1101700, MD02G1260000, MD02G1260200, MD02G1260400, MD02G1278900, MD04G1015000, MD04G1015300, MD04G1022500, MD04G1022900, MD04G1027100, MD04G10…	disease resistance protein (TIR-NBS-LRR class), putative	AT5G17680.1		GO:0005515, GO:0007165	Molecular Function:protein binding, Biological Process:signal transduction	NA	NA
HF37337-RA	2.30623	4.40931	0.000975686	0.00935014	Upregulated	6	KanvsSko	MD04G1056200, MD06G1043900, MD06G1044100, MD06G1044200, MD06G1112400, MD14G1133900	chloroplast beta-amylase	AT4G17090.1	CT-BMY, BAM3, BMY8	GO:0016161, GO:0000272	Molecular Function:beta-amylase activity, Biological Process:polysaccharide catabolic process	ko00500	Starch and sucrose metabolism
HF39679-RA	2.45165	-0.232797	0.00175297	0.0149657	Upregulated	6	KanvsSko	MD00G1121000, MD00G1168500, MD02G1277100, MD02G1277300, MD02G1307600, MD03G1015400, MD03G1015500, MD03G1025000, MD03G1025100, MD03G1049100, MD03G1061300, MD05G1174900, MD05G1206700, MD07G1008400, MD07G1016100, MD07G1016500, MD07G1016600, MD07G1019700, MD07G1024400, MD07G1031800, MD07G1033400, MD07G1033500, MD07G1045500, MD07G1055700, MD08G1056800, MD08G1130100, MD09G1161800, MD11G1029900, MD11G10…	LRR and NB-ARC domains-containing disease resistance protein	AT3G14460.1		NA	NA	NA	NA
HF39891-RA	2.54187	1.59526	0.000140307	0.00191012	Upregulated	6	KanvsSko	MD03G1036900, MD11G1038100	Leucine-rich receptor-like protein kinase family protein	AT5G56040.2		GO:0004672, GO:0005524, GO:0006468	Molecular Function:protein kinase activity, Molecular Function:ATP binding, Biological Process:protein phosphorylation	NA	NA
HF39915-RA	2.00896	2.69713	0.0023089	0.018692	Upregulated	6	KanvsSko	NA		AT5G56120.1		NA	NA	NA	NA
HF40724-RA	2.07367	0.112858	0.000167989	0.002215	Upregulated	6	KanvsSko	MD03G1141400, MD03G1141800, MD11G1161800	Jojoba acyl CoA reductase-related male sterility protein	AT4G33790.1	CER4, G7, FAR3	GO:0080019	Molecular Function:fatty-acyl-CoA reductase (alcohol-forming) activity	ko00073, ko04146, ko04212	Cutin, suberine and wax biosynthesis, Peroxisome, Longevity regulating pathway - worm
HF41430-RA	2.28607	3.06428	0.000273517	0.00330434	Upregulated	6	KanvsSko	MD03G1054200, MD03G1054500, MD06G1160600, MD11G1051700, MD11G1055900, MD14G1165800	Haloacid dehalogenase-like hydrolase (HAD) superfamily protein	AT3G48420.1		GO:0016787	Molecular Function:hydrolase activity	NA	NA
HF41594-RA	2.12374	0.574095	0.000283593	0.00341011	Upregulated	6	KanvsSko	MD06G1129100, MD14G1146000	Rubredoxin-like superfamily protein	AT5G51010.1		GO:0003755, GO:0005506, GO:0000413	Molecular Function:peptidyl-prolyl cis-trans isomerase activity, Molecular Function:iron ion binding, Biological Process:protein peptidyl-prolyl isomerization	NA	NA
HF41604-RA	2.41236	0.0627725	7.29e-05	0.00109174	Upregulated	6	KanvsSko	MD00G1076100, MD14G1144900	unknown protein
HF41636-RA	2.07555	0.839523	0.00098287	0.00940503	Upregulated	6	KanvsSko	MD06G1124600, MD14G1141600	Heavy metal transport/detoxification superfamily protein	AT2G18196.1		GO:0030001, GO:0046872	Biological Process:metal ion transport, Molecular Function:metal ion binding	NA	NA
HF41673-RA	2.44437	2.62857	0.00573773	0.0377308	Upregulated	6	KanvsSko	MD00G1136700, MD06G1122100, MD07G1159300, MD14G1138500	UDP-Glycosyltransferase superfamily protein	AT1G32900.1		GO:0004373	Molecular Function:glycogen (starch) synthase activity	ko00500, ko01522	Starch and sucrose metabolism, Endocrine resistance
HF41922-RA	2.09165	5.32808	3.9e-06	8.89e-05	Upregulated	6	KanvsSko	MD05G1269900, MD05G1270200, MD05G1270600, MD08G1107600, MD08G1107900, MD10G1248500, MD10G1249200, MD10G1250500, MD10G1250800, MD10G1251200, MD10G1251400, MD13G1004600, MD15G1088400	wall-associated kinase 2	AT1G21270.1	WAK2	GO:0005524, GO:0006508, GO:0005509, GO:0004672, GO:0004185, GO:0030247, GO:0006468	Molecular Function:ATP binding, Biological Process:proteolysis, Molecular Function:calcium ion binding, Molecular Function:protein kinase activity, Molecular Function:serine-type carboxypeptidase activity, Molecular Function:polysaccharide binding, Biological Process:protein phosphorylation	NA	NA
HF42605-RA	2.14954	0.263973	0.00613516	0.0395978	Upregulated	6	KanvsSko	MD13G1094200	Pectin lyase-like superfamily protein	AT1G23460.1		GO:0005975, GO:0004650	Biological Process:carbohydrate metabolic process, Molecular Function:polygalacturonase activity	ko00040	Pentose and glucuronate interconversions
HF43682-RA	2.13417	3.11828	0.00835857	0.0498598	Upregulated	6	KanvsSko	MD03G1029800, MD03G1029900, MD11G1034800, MD11G1035000	oligopeptide transporter 5	AT4G26590.1	ATOPT5, OPT5	GO:0055085	Biological Process:transmembrane transport	NA	NA
HF43717-RA	3.10644	2.53202	0.000146726	0.00198326	Upregulated	6	KanvsSko	MD01G1230400, MD03G1025600, MD03G1026600, MD08G1148700, MD11G1030600, MD11G1030700, MD11G1030800	Concanavalin A-like lectin protein kinase family protein	AT5G55830.1		GO:0004672, GO:0006468, GO:0005524, GO:0030246	Molecular Function:protein kinase activity, Biological Process:protein phosphorylation, Molecular Function:ATP binding, Molecular Function:carbohydrate binding	NA	NA
HF43892-RA	2.14367	3.94537	0.00029612	0.00353278	Upregulated	6	KanvsSko	MD03G1007900	Bifunctional inhibitor/lipid-transfer protein/seed storage 2S albumin superfamily protein	AT1G55260.1		GO:0006869, GO:0008289	Biological Process:lipid transport, Molecular Function:lipid binding	NA	NA
HF13943-RA	4.28671	1.89689	5.73e-05	0.041093	Upregulated	7	GravsKan	MD03G1261700, MD11G1282100, MD11G1282400, MD13G1196200, MD16G1196700	Bifunctional inhibitor/lipid-transfer protein/seed storage 2S albumin superfamily protein	AT3G22600.1		GO:0006869, GO:0008289	Biological Process:lipid transport, Molecular Function:lipid binding	NA	NA
HF00040-RA	-5.01013	5.7	6.08e-10	3.87e-08	Downregulated	7	GravsSko	MD00G1143500, MD00G1143600, MD09G1224500, MD15G1039600, MD17G1223100	WRKY DNA-binding protein 40	AT1G80840.1	WRKY40, ATWRKY40	GO:0006355, GO:0003700, GO:0043565	Biological Process:regulation of transcription, DNA-templated, Molecular Function:DNA-binding transcription factor activity, Molecular Function:sequence-specific DNA binding	NA	NA
HF00126-RA	-6.23878	3.22713	3.24e-05	0.000491654	Downregulated	7	GravsSko	MD09G1219100, MD17G1202200	HCO3- transporter family	AT1G15460.1	ATBOR4, BOR4	GO:0016021, GO:0005452, GO:0006820, GO:0016020	Cellular Component:integral component of membrane, Molecular Function:inorganic anion exchanger activity, Biological Process:anion transport, Cellular Component:membrane	NA	NA
HF00276-RA	-3.90859	1.59367	1.18e-06	2.94e-05	Downregulated	7	GravsSko	MD09G1203800, MD09G1204000, MD09G1204200, MD09G1204300, MD17G1184700	ABC-2 and Plant PDR ABC-type transporter family protein	AT1G59870.1	PEN3, PDR8, ATPDR8, ABCG36, ATABCG36	GO:0005524, GO:0016020, GO:0016887	Molecular Function:ATP binding, Cellular Component:membrane, Molecular Function:ATPase activity	NA	NA
HF00368-RA	-2.50824	7.02488	0.00143804	0.0107269	Downregulated	7	GravsSko	MD09G1195100, MD17G1175800	multidrug resistance-associated protein 6	AT3G21250.2	MRP6, ABCC8	GO:0055085, GO:0016887, GO:0005524, GO:0042626, GO:0016021	Biological Process:transmembrane transport, Molecular Function:ATPase activity, Molecular Function:ATP binding, Molecular Function:ATPase activity, coupled to transmembrane movement of substances, Cellular Component:integral component of membrane	NA	NA
HF00479-RA	-4.2474	-0.067972	3.71e-10	2.51e-08	Downregulated	7	GravsSko	MD09G1183000	GRAS family transcription factor	AT3G13840.1		NA	NA	NA	NA
HF00489-RA	-3.94651	-1.17346	1.96e-07	6.21e-06	Downregulated	7	GravsSko	MD09G1181400, MD17G1167600	Protein kinase superfamily protein	AT1G72540.1		GO:0006468, GO:0005524, GO:0004672	Biological Process:protein phosphorylation, Molecular Function:ATP binding, Molecular Function:protein kinase activity	NA	NA
HF00490-RA	-3.02585	6.22164	4.26e-20	1.69e-17	Downregulated	7	GravsSko	MD00G1169700, MD01G1016400, MD02G1092100, MD02G1092500, MD02G1093200, MD03G1101200, MD03G1101800, MD06G1201700, MD09G1181200, MD09G1282500, MD11G1219700, MD11G1219900, MD11G1220200, MD11G1220400, MD14G1210700, MD14G1224300, MD14G1224800, MD15G1218600, MD17G1167200	Cytochrome P450 superfamily protein	AT5G07990.1	TT7, CYP75B1, D501	GO:0005506, GO:0016705, GO:0020037, GO:0055114	Molecular Function:iron ion binding, Molecular Function:oxidoreductase activity, acting on paired donors, with incorporation or reduction of molecular oxygen, Molecular Function:heme binding, Biological Process:oxidation-reduction process	ko00905, ko01522	Brassinosteroid biosynthesis, Endocrine resistance
HF00494-RA	-4.1963	6.94447	1.29e-13	1.87e-11	Downregulated	7	GravsSko	MD05G1339300, MD05G1339400, MD05G1339500, MD07G1004600, MD09G1180900, MD10G1294000, MD10G1294100, MD17G1167100	lipoxygenase 3	AT1G17420.1	LOX3	GO:0016491, GO:0016702, GO:0046872, GO:0005515, GO:0055114	Molecular Function:oxidoreductase activity, Molecular Function:oxidoreductase activity, acting on single donors with incorporation of molecular oxygen, incorporation of two atoms of oxygen, Molecular Function:metal ion binding, Molecular Function:protein binding, Biological Process:oxidation-reduction process	ko00591, ko00592	Linoleic acid metabolism, alpha-Linolenic acid metabolism
HF00547-RA	-3.72322	0.154236	1.14e-05	0.000204125	Downregulated	7	GravsSko	MD02G1102600, MD09G1174500, MD17G1152100	GDSL-motif lipase 5	AT1G53920.1	GLIP5	GO:0016788	Molecular Function:hydrolase activity, acting on ester bonds	NA	NA
HF00611-RA	-4.0827	4.60877	0.000573947	0.00515394	Downregulated	7	GravsSko	MD03G1089600, MD09G1167700, MD09G1167900, MD09G1168200, MD09G1168300, MD11G1098600, MD17G1158300, MD17G1158700, MD17G1159500, MD17G1160500, MD17G1182700, MD17G1245800	Terpenoid cyclases family protein	AT1G78950.1		GO:0016866	Molecular Function:intramolecular transferase activity	ko00909	Sesquiterpenoid and triterpenoid biosynthesis
HF00613-RA	-2.90818	1.59157	8.4e-05	0.00107106	Downregulated	7	GravsSko	MD09G1245800, MD11G1098500, MD17G1160600, MD17G1246300	camelliol C synthase 1	AT1G78955.1	CAMS1	GO:0016866	Molecular Function:intramolecular transferase activity	ko00909	Sesquiterpenoid and triterpenoid biosynthesis
HF00617-RA	-2.88996	8.91876	5.62e-07	1.52e-05	Downregulated	7	GravsSko	MD03G1089600, MD09G1167700, MD09G1167900, MD09G1168200, MD09G1168300, MD11G1098600, MD17G1158300, MD17G1158700, MD17G1159500, MD17G1160500, MD17G1182700, MD17G1245800	Terpenoid cyclases family protein	AT1G78950.1		GO:0016866	Molecular Function:intramolecular transferase activity	ko00909	Sesquiterpenoid and triterpenoid biosynthesis
HF00759-RA	-2.78329	2.7314	1.97e-11	1.76e-09	Downregulated	7	GravsSko	MD04G1008900, MD10G1193700	ubiquitin-conjugating enzyme 11	AT3G08690.2	UBC11	NA	NA	ko01522, ko04013, ko04141, ko04624, ko04120	Endocrine resistance, MAPK signaling pathway - fly, Protein processing in endoplasmic reticulum, Toll and Imd signaling pathway, Ubiquitin mediated proteolysis
HF00840-RA	-4.03521	3.06051	2.02e-16	4.86e-14	Downregulated	7	GravsSko	MD04G1018100	ralf-like 32	AT4G14010.1	RALFL32	NA	NA	NA	NA
HF00906-RA	-3.88466	2.87704	3.27e-09	1.71e-07	Downregulated	7	GravsSko	MD01G1088200, MD04G1024500, MD04G1024700, MD04G1024900, MD04G1025000, MD04G1025200, MD09G1167100, MD14G1092500, MD17G1264800	alpha-vacuolar processing enzyme	AT2G25940.1	ALPHA-VPE, ALPHAVPE	GO:0008233, GO:0006508	Molecular Function:peptidase activity, Biological Process:proteolysis	ko01522, ko04612, ko04142	Endocrine resistance, Antigen processing and presentation, Lysosome
HF00960-RA	-8.43152	-0.281471	4.82e-12	4.74e-10	Downregulated	7	GravsSko	MD04G1029000, MD04G1029200, MD04G1029700, MD04G1030200, MD04G1033400, MD04G1033500, MD04G1033600, MD11G1021900, MD11G1022200	UDP-Glycosyltransferase superfamily protein	AT5G12890.1		GO:0016758	Molecular Function:transferase activity, transferring hexosyl groups	NA	NA
HF01041-RA	-2.6727	-0.395055	0.000182259	0.00202469	Downregulated	7	GravsSko	NA	NA	NA	NA	NA	NA	NA	NA
HF01108-RA	-7.0885	2.14519	1.73e-07	5.58e-06	Downregulated	7	GravsSko	MD02G1186300	unknown protein
HF01135-RA	-7.58506	2.63932	2.97e-06	6.51e-05	Downregulated	7	GravsSko	NA		AT4G28460.1		GO:0006952	Biological Process:defense response	NA	NA
HF01151-RA	-5.00515	2.56207	1.11e-10	8.45e-09	Downregulated	7	GravsSko	MD04G1049800, MD06G1050100	alpha/beta-Hydrolases superfamily protein	AT4G16820.1	PLA-I{beta]2	GO:0006629	Biological Process:lipid metabolic process	NA	NA
HF01314-RA	-5.35131	2.24245	9.92e-16	2.12e-13	Downregulated	7	GravsSko	MD04G1066300, MD04G1066400, MD05G1133200, MD05G1133300, MD08G1248000, MD10G1138400	cytochrome P450, family 87, subfamily A, polypeptide 2	AT1G12740.1	CYP87A2	GO:0005506, GO:0020037, GO:0055114, GO:0016705	Molecular Function:iron ion binding, Molecular Function:heme binding, Biological Process:oxidation-reduction process, Molecular Function:oxidoreductase activity, acting on paired donors, with incorporation or reduction of molecular oxygen	NA	NA
HF01348-RA	-2.5103	3.86502	3.24e-07	9.47e-06	Downregulated	7	GravsSko	MD04G1069600, MD07G1124600	phospholipase D beta 1	AT2G42010.1	PLDBETA1, PLDBETA	GO:0005509, GO:0046470, GO:0004630, GO:0003824, GO:0016020	Molecular Function:calcium ion binding, Biological Process:phosphatidylcholine metabolic process, Molecular Function:phospholipase D activity, Molecular Function:catalytic activity, Cellular Component:membrane	ko04912, ko04072, ko04666, ko04144, ko04024, ko00565, ko05231, ko04071, ko04014, ko01522, ko04724, ko00564, ko04928	GnRH signaling pathway, Phospholipase D signaling pathway, Fc gamma R-mediated phagocytosis, Endocytosis, cAMP signaling pathway, Ether lipid metabolism, Choline metabolism in cancer, Sphingolipid signaling pathway, Ras signaling pathway, Endocrine resistance, Glutamatergic synapse, Glycerophospholipid metabolism, Parathyroid hormone synthesis, secretion and action
HF01430-RA	-3.08496	4.74086	2.72e-08	1.1e-06	Downregulated	7	GravsSko	NA		AT1G62790.1		NA	NA	NA	NA
HF01498-RA	-2.4723	1.10072	6.39e-05	0.000862319	Downregulated	7	GravsSko	NA	NA	NA	NA	NA	NA	NA	NA
HF01509-RA	-5.8099	-0.768134	1.76e-09	9.96e-08	Downregulated	7	GravsSko	NA	NA	NA	NA	NA	NA	NA	NA
HF01523-RA	-2.98983	-0.11576	0.00441369	0.0260037	Downregulated	7	GravsSko	NA	NA	NA	NA	NA	NA	NA	NA
HF01585-RA	-2.24012	-0.527523	0.00271213	0.0176016	Downregulated	7	GravsSko	MD01G1109700, MD03G1240900, MD04G1098900, MD05G1214900, MD06G1115300, MD06G1116000, MD06G1116300, MD10G1198000, MD11G1260300, MD12G1119500	Protein kinase superfamily protein	AT1G16670.1		GO:0004672, GO:0005524, GO:0006468	Molecular Function:protein kinase activity, Molecular Function:ATP binding, Biological Process:protein phosphorylation	NA	NA
HF01604-RA	-10.9635	2.12378	2.17e-20	8.9e-18	Downregulated	7	GravsSko	MD03G1048600, MD03G1048800, MD04G1177400, MD11G1051300	Leucine-rich repeat protein kinase family protein	AT1G06840.1		NA	NA	NA	NA
HF01701-RA	-4.83761	4.72315	2.12e-08	8.75e-07	Downregulated	7	GravsSko	MD06G1186500, MD06G1186700, MD14G1192700, MD14G1192800, MD14G1193100	Major facilitator superfamily protein	AT5G62680.1		GO:0022857, GO:0055085, GO:0016020	Molecular Function:transmembrane transporter activity, Biological Process:transmembrane transport, Cellular Component:membrane	NA	NA
HF01865-RA	-2.51522	3.64722	0.00083557	0.00693407	Downregulated	7	GravsSko	MD05G1203000, MD13G1208300, MD13G1208500, MD13G1208800, MD16G1210300, MD16G1210400	Serine protease inhibitor, potato inhibitor I-type family protein	AT2G38870.1		GO:0004867, GO:0009611	Molecular Function:serine-type endopeptidase inhibitor activity, Biological Process:response to wounding	NA	NA
HF01867-RA	-6.07876	2.55489	0.000513941	0.0047118	Downregulated	7	GravsSko	MD13G1208400, MD13G1208700	Serine protease inhibitor, potato inhibitor I-type family protein	AT5G43580.1		GO:0004867, GO:0009611	Molecular Function:serine-type endopeptidase inhibitor activity, Biological Process:response to wounding	NA	NA
HF01872-RA	-6.10896	2.51943	8.69e-06	0.000162539	Downregulated	7	GravsSko	NA	NA	NA	NA	NA	NA	NA	NA
HF01912-RA	-2.58444	0.000749219	0.000185695	0.0020549	Downregulated	7	GravsSko	MD10G1185600, MD13G1212600, MD16G1216300	RING/U-box superfamily protein	AT5G43420.1		NA	NA	NA	NA
HF01917-RA	-4.86706	4.79907	2.4e-13	3.21e-11	Downregulated	7	GravsSko	MD04G1228800, MD05G1198700, MD10G1184800, MD12G1246000, MD13G1213100, MD16G1216900	ethylene response factor 1	AT3G23240.1	ERF1, ATERF1	GO:0006355, GO:0003700, GO:0003677	Biological Process:regulation of transcription, DNA-templated, Molecular Function:DNA-binding transcription factor activity, Molecular Function:DNA binding	ko04075, ko04016, ko01522	Plant hormone signal transduction, MAPK signaling pathway - plant, Endocrine resistance
HF01971-RA	-2.30322	1.44194	0.000423887	0.00402038	Downregulated	7	GravsSko	MD13G1217500, MD16G1222600	embryo sac development arrest 6	AT3G23440.1	EDA6, MEE37	NA	NA	NA	NA
HF02010-RA	-2.68126	1.36369	1.88e-06	4.39e-05	Downregulated	7	GravsSko	MD13G1220700, MD16G1225800	CCT motif family protein	AT1G04500.1		GO:0005515	Molecular Function:protein binding	NA	NA
HF02019-RA	-2.72867	-1.21925	0.00270898	0.01759	Downregulated	7	GravsSko	MD13G1221900, MD16G1226800	Tetratricopeptide repeat (TPR)-like superfamily protein	AT1G04530.1	TPR4	GO:0005515	Molecular Function:protein binding	NA	NA
HF02064-RA	-7.22031	-1.24228	1.5e-07	4.94e-06	Downregulated	7	GravsSko	NA	NA	NA	NA	NA	NA	NA	NA
HF02094-RA	-5.38596	6.50763	1.71e-08	7.33e-07	Downregulated	7	GravsSko	MD13G1231500, MD16G1236400	alternative oxidase 2	AT5G64210.1	AOX2	GO:0055114, GO:0009916	Biological Process:oxidation-reduction process, Molecular Function:alternative oxidase activity	ko01522	Endocrine resistance
HF02214-RA	-4.36523	2.72561	3.68e-06	7.81e-05	Downregulated	7	GravsSko	MD13G1243400	OSBP(oxysterol binding protein)-related protein 4B	AT4G25850.1	ORP4B	NA	NA	ko01522	Endocrine resistance
HF02571-RA	-5.12165	2.95927	1.32e-06	3.23e-05	Downregulated	7	GravsSko	MD05G1008900, MD05G1046000, MD05G1046300, MD07G1074700, MD10G1053500, MD12G1103300	2-oxoglutarate (2OG) and Fe(II)-dependent oxygenase superfamily protein	AT2G36690.1		GO:0016491, GO:0055114	Molecular Function:oxidoreductase activity, Biological Process:oxidation-reduction process	NA	NA
HF02622-RA	-2.86538	4.466	1.03e-09	6.14e-08	Downregulated	7	GravsSko	MD07G1086900, MD08G1039900, MD08G1207100, MD10G1058000, MD15G1391500	Glutamyl-tRNA reductase family protein	AT1G58290.1	HEMA1	GO:0050661, GO:0008883, GO:0033014, GO:0055114	Molecular Function:NADP binding, Molecular Function:glutamyl-tRNA reductase activity, Biological Process:tetrapyrrole biosynthetic process, Biological Process:oxidation-reduction process	ko00860	Porphyrin and chlorophyll metabolism
HF02702-RA	-3.19863	3.37454	1.15e-07	3.95e-06	Downregulated	7	GravsSko	MD03G1296100, MD11G1315500	RING/FYVE/PHD zinc finger superfamily protein	AT1G02610.1		GO:0008270	Molecular Function:zinc ion binding	NA	NA
HF02733-RA	-2.8728	2.30844	0.00494365	0.0282368	Downregulated	7	GravsSko	MD03G1292500, MD09G1247200, MD11G1160200, MD13G1088200, MD13G1160500, MD13G1160600, MD13G1160700, MD13G1160900, MD13G1161100, MD13G1161300, MD13G1161400, MD13G1161700, MD16G1088600, MD16G1160000, MD16G1160100, MD16G1160300, MD16G1160400, MD16G1160500, MD16G1160600, MD16G1160700, MD16G1161100, MD16G1161400, MD16G1161500	MLP-like protein 423	AT1G24020.2	MLP423	GO:0006952	Biological Process:defense response	NA	NA
HF02742-RA	-7.02846	-1.43569	3.66e-08	1.42e-06	Downregulated	7	GravsSko	MD03G1291400, MD11G1306900, MD13G1163700, MD16G1163200	polygalacturonase 4	AT1G02790.1	PGA4	GO:0005975, GO:0004650	Biological Process:carbohydrate metabolic process, Molecular Function:polygalacturonase activity	ko00040	Pentose and glucuronate interconversions
HF02826-RA	-3.49845	-0.358581	0.000355553	0.00348626	Downregulated	7	GravsSko	MD03G1278900, MD03G1279200, MD03G1280300, MD03G1280400, MD11G1301200	Zinc finger C-x8-C-x5-C-x3-H type family protein	AT2G47850.3		GO:0046872	Molecular Function:metal ion binding	NA	NA
HF02864-RA	-3.43822	1.26695	1.27e-08	5.62e-07	Downregulated	7	GravsSko	NA	NA	NA	NA	NA	NA	NA	NA
HF02931-RA	-3.63839	0.399989	4.79e-05	0.000682226	Downregulated	7	GravsSko	MD03G1267900, MD11G1288800	isopentenyltransferase 3	AT3G63110.1	ATIPT3, IPT3	GO:0008033	Biological Process:tRNA processing	ko00908, ko01522	Zeatin biosynthesis, Endocrine resistance
HF02991-RA	-3.63505	3.41814	1.77e-07	5.69e-06	Downregulated	7	GravsSko	MD03G1259900, MD11G1280200, MD13G1198200, MD16G1198300	sulfate transporter 3
HF03020-RA	-2.87197	6.54275	1.34e-12	1.5e-10	Downregulated	7	GravsSko	MD03G1257500, MD04G1223800, MD09G1122800, MD11G1278100, MD12G1240600, MD13G1201600, MD15G1425600, MD15G1425800, MD15G1426000, MD15G1426100, MD16G1186100, MD16G1186200, MD16G1201500, MD16G1201600, MD17G1113500	ATPase E1-E2 type family protein / haloacid dehalogenase-like hydrolase family protein	AT3G63380.1		GO:0016020, GO:0000166, GO:0070588, GO:0005388, GO:0005524, GO:0016021	Cellular Component:membrane, Molecular Function:nucleotide binding, Biological Process:calcium ion transmembrane transport, Molecular Function:calcium-transporting ATPase activity, Molecular Function:ATP binding, Cellular Component:integral component of membrane	ko01522	Endocrine resistance
HF03130-RA	-4.22186	0.315859	0.00787911	0.0405613	Downregulated	7	GravsSko	MD02G1053200, MD03G1245000, MD03G1245100, MD03G1245300, MD05G1014300, MD05G1205100, MD10G1186400, MD10G1187000, MD13G1211000, MD13G1211800, MD13G1211900, MD13G1212000, MD13G1212100, MD16G1020000, MD16G1214600, MD16G1215000, MD16G1215200, MD16G1215300, MD16G1215500, MD16G1215700, MD16G1271000	2-oxoglutarate (2OG) and Fe(II)-dependent oxygenase superfamily protein	AT1G06620.1		GO:0055114, GO:0016491	Biological Process:oxidation-reduction process, Molecular Function:oxidoreductase activity	NA	NA
HF03139-RA	-7.10979	0.300295	1.28e-11	1.17e-09	Downregulated	7	GravsSko	NA	NA	NA	NA	NA	NA	NA	NA
HF03150-RA	-7.59553	-1.0111	7.62e-08	2.72e-06	Downregulated	7	GravsSko	MD00G1077500, MD00G1077900, MD00G1078000, MD03G1178900, MD11G1264500	UDP-Glycosyltransferase superfamily protein	AT1G78800.1		NA	NA	ko00510, ko01522, ko00513	N-Glycan biosynthesis, Endocrine resistance, Various types of N-glycan biosynthesis
HF03173-RA	-2.86226	-1.14808	7.12e-05	0.000939436	Downregulated	7	GravsSko	MD03G1241700, MD05G1301300, MD10G1280200, MD11G1261000	Pollen Ole e 1 allergen and extensin family protein	AT4G18596.1		GO:0005615	Cellular Component:extracellular space	NA	NA
HF03225-RA	-7.28187	-1.23308	1.48e-10	1.11e-08	Downregulated	7	GravsSko	MD03G1234700, MD04G1190400, MD04G1190700, MD04G1190800, MD12G1203100	non-intrinsic ABC protein 9	AT5G02270.1	ATNAP9, NAP9	GO:0016887, GO:0005524	Molecular Function:ATPase activity, Molecular Function:ATP binding	ko01522, ko03018	Endocrine resistance, RNA degradation
HF03229-RA	-2.36159	3.32693	3.15e-05	0.000480109	Downregulated	7	GravsSko	MD01G1043400, MD01G1043500, MD03G1232800, MD03G1232900, MD03G1233000, MD03G1233100, MD03G1233200, MD03G1233500, MD03G1233600, MD03G1233700, MD03G1233900, MD03G1234100, MD03G1234200, MD03G1234300, MD03G1234400, MD03G1234500, MD03G1234600, MD08G1053200, MD08G1053400, MD08G1053500, MD08G1053600, MD08G1053800, MD08G1053900, MD08G1054000, MD08G1054100, MD08G1054200, MD08G1054400, MD08G1054600, MD09G12…	Concanavalin A-like lectin protein kinase family protein	AT5G10530.1		GO:0006468, GO:0005524, GO:0004674, GO:0030246, GO:0004672	Biological Process:protein phosphorylation, Molecular Function:ATP binding, Molecular Function:protein serine/threonine kinase activity, Molecular Function:carbohydrate binding, Molecular Function:protein kinase activity	ko05169, ko05140, ko04624, ko05168, ko05145, ko04064, ko04621, ko05162, ko04620, ko05133, ko05161, ko05152, ko04010, ko05142, ko04722, ko01522, ko05170, ko05164	Epstein-Barr virus infection, Leishmaniasis, Toll and Imd signaling pathway, Herpes simplex virus 1 infection, Toxoplasmosis, NF-kappa B signaling pathway, NOD-like receptor signaling pathway, Measles, Toll-like receptor signaling pathway, Pertussis, Hepatitis B, Tuberculosis, MAPK signaling pathway, Chagas disease (American trypanosomiasis), Neurotrophin signaling pathway, Endocrine resistance, …
HF03235-RA	-2.17265	1.53009	5.86e-05	0.000801684	Downregulated	7	GravsSko	MD01G1043400, MD01G1043500, MD03G1232800, MD03G1232900, MD03G1233000, MD03G1233100, MD03G1233200, MD03G1233500, MD03G1233600, MD03G1233700, MD03G1233900, MD03G1234100, MD03G1234200, MD03G1234300, MD03G1234400, MD03G1234500, MD03G1234600, MD08G1053200, MD08G1053400, MD08G1053500, MD08G1053600, MD08G1053800, MD08G1053900, MD08G1054000, MD08G1054100, MD08G1054200, MD08G1054400, MD08G1054600, MD09G12…	Concanavalin A-like lectin protein kinase family protein	AT5G10530.1		GO:0030246, GO:0004672, GO:0006468, GO:0005524	Molecular Function:carbohydrate binding, Molecular Function:protein kinase activity, Biological Process:protein phosphorylation, Molecular Function:ATP binding	NA	NA
HF03296-RA	-5.96061	2.11664	1.12e-08	5.08e-07	Downregulated	7	GravsSko	MD03G1226300, MD11G1244800, MD13G1030400, MD16G1021100	Dynein light chain type 1 family protein	AT1G23220.1		GO:0030286, GO:0007017	Cellular Component:dynein complex, Biological Process:microtubule-based process	ko04962, ko01522	Vasopressin-regulated water reabsorption, Endocrine resistance
HF03357-RA	-3.03838	3.87341	1.44e-08	6.28e-07	Downregulated	7	GravsSko	MD03G1188200, MD11G1203300, MD11G1203400, MD11G1203500, MD11G1203600, MD13G1109600, MD16G1109500	multidrug resistance-associated protein 3	AT3G13080.1	ATMRP3, MRP3, ABCC3	GO:0016021, GO:0055085, GO:0042626, GO:0016887, GO:0005524	Cellular Component:integral component of membrane, Biological Process:transmembrane transport, Molecular Function:ATPase activity, coupled to transmembrane movement of substances, Molecular Function:ATPase activity, Molecular Function:ATP binding	NA	NA
HF03361-RA	-2.59263	0.760029	2.24e-08	9.2e-07	Downregulated	7	GravsSko	MD03G1188200, MD11G1203300, MD11G1203400, MD11G1203500, MD11G1203600, MD13G1109600, MD16G1109500	multidrug resistance-associated protein 3	AT3G13080.1	ATMRP3, MRP3, ABCC3	GO:0016887, GO:0016021, GO:0042626, GO:0005524, GO:0055085	Molecular Function:ATPase activity, Cellular Component:integral component of membrane, Molecular Function:ATPase activity, coupled to transmembrane movement of substances, Molecular Function:ATP binding, Biological Process:transmembrane transport	NA	NA
HF03364-RA	-2.29737	4.45359	5.05e-06	0.000102118	Downregulated	7	GravsSko	MD03G1188200, MD11G1203300, MD11G1203400, MD11G1203500, MD11G1203600, MD13G1109600, MD16G1109500	multidrug resistance-associated protein 3	AT3G13080.1	ATMRP3, MRP3, ABCC3	GO:0016021, GO:0055085, GO:0042626, GO:0016887, GO:0005524	Cellular Component:integral component of membrane, Biological Process:transmembrane transport, Molecular Function:ATPase activity, coupled to transmembrane movement of substances, Molecular Function:ATPase activity, Molecular Function:ATP binding	NA	NA
HF03398-RA	-3.3818	2.75064	1.16e-05	0.000206829	Downregulated	7	GravsSko	MD03G1190300, MD11G1206900	RmlC-like cupins superfamily protein	AT1G50590.1		NA	NA	ko01522	Endocrine resistance
HF03482-RA	-3.88963	-0.507055	2.61e-06	5.79e-05	Downregulated	7	GravsSko	MD05G1349100, MD05G1349200, MD05G1349400, MD10G1323800, MD10G1324000, MD11G1214100	unknown protein
HF03496-RA	-3.34477	0.178374	0.00153669	0.0112964	Downregulated	7	GravsSko	MD05G1348100	glyoxalase I homolog	AT1G11840.6	GLX1	GO:0004462, GO:0046872	Molecular Function:lactoylglutathione lyase activity, Molecular Function:metal ion binding	ko00620	Pyruvate metabolism
HF03587-RA	-2.51222	-0.0667803	0.000770303	0.00649899	Downregulated	7	GravsSko	MD00G1043500, MD11G1238800, MD13G1005800, MD16G1002100	Fe superoxide dismutase 3	AT5G23310.1	FSD3	GO:0006801, GO:0003824, GO:0004784, GO:0055114, GO:0046872	Biological Process:superoxide metabolic process, Molecular Function:catalytic activity, Molecular Function:superoxide dismutase activity, Biological Process:oxidation-reduction process, Molecular Function:metal ion binding	ko04211, ko04013, ko05016, ko04213, ko04212, ko04146, ko04068	Longevity regulating pathway, MAPK signaling pathway - fly, Huntington disease, Longevity regulating pathway - multiple species, Longevity regulating pathway - worm, Peroxisome, FoxO signaling pathway
HF03643-RA	-3.35933	5.54602	1.62e-07	5.31e-06	Downregulated	7	GravsSko	MD03G1214700, MD09G1121700, MD11G1204900, MD11G1229600, MD17G1112700	GRAS family transcription factor	AT5G48150.2	PAT1	NA	NA	NA	NA
HF03700-RA	-2.51363	1.20637	0.000124749	0.0014784	Downregulated	7	GravsSko	MD03G1217700, MD11G1235500	Protein of unknown function (DUF1223)	AT5G54240.1		NA	NA	NA	NA
HF03715-RA	-3.7265	3.53535	7.12e-10	4.43e-08	Downregulated	7	GravsSko	MD03G1219300, MD05G1324300, MD06G1238700, MD10G1302100, MD14G1244900	Protein of unknown function (DUF761)	AT1G61260.1		NA	NA	NA	NA
HF03787-RA	-7.26899	1.10811	1.23e-05	0.000216319	Downregulated	7	GravsSko	MD03G1226300, MD11G1244800, MD13G1030400, MD16G1021100	Dynein light chain type 1 family protein	AT1G23220.1		GO:0030286, GO:0007017	Cellular Component:dynein complex, Biological Process:microtubule-based process	ko04962, ko01522	Vasopressin-regulated water reabsorption, Endocrine resistance
HF03818-RA	-3.81744	1.28405	7.2e-05	0.000948408	Downregulated	7	GravsSko	MD03G1228000, MD05G1338700, MD10G1293700, MD11G1247400, MD17G1239300	Concanavalin A-like lectin protein kinase family protein	AT4G04960.1		GO:0030246	Molecular Function:carbohydrate binding	NA	NA
HF03827-RA	-4.24363	-1.43999	1.25e-06	3.07e-05	Downregulated	7	GravsSko	MD01G1034300, MD15G1321500, MD15G1321600	S-adenosyl-L-methionine-dependent methyltransferases superfamily protein	AT2G22400.1		NA	NA	ko01522	Endocrine resistance
HF03841-RA	-6.81077	-1.49622	5.57e-08	2.08e-06	Downregulated	7	GravsSko	MD03G1230100, MD11G1250800	AP2/B3-like transcriptional factor family protein	AT5G66980.1		GO:0003677	Molecular Function:DNA binding	NA	NA
HF03918-RA	-5.65095	5.35864	2.3e-13	3.13e-11	Downregulated	7	GravsSko	NA		AT5G36970.1		NA	NA	NA	NA
HF04034-RA	-6.98913	-1.43651	7.32e-07	1.93e-05	Downregulated	7	GravsSko	MD03G1171500, MD07G1232900, MD11G1189000, MD12G1089500	Glycosyl hydrolase superfamily protein	AT4G16260.1		GO:0005975, GO:0004553	Biological Process:carbohydrate metabolic process, Molecular Function:hydrolase activity, hydrolyzing O-glycosyl compounds	NA	NA
HF04228-RA	-4.66574	3.25529	1.69e-12	1.85e-10	Downregulated	7	GravsSko	MD03G1190300, MD11G1206900	RmlC-like cupins superfamily protein	AT1G50590.1		NA	NA	ko01522	Endocrine resistance
HF04300-RA	-5.43492	1.90512	2.8e-08	1.13e-06	Downregulated	7	GravsSko	NA		AT4G04450.1		GO:0006355, GO:0043565, GO:0003700	Biological Process:regulation of transcription, DNA-templated, Molecular Function:sequence-specific DNA binding, Molecular Function:DNA-binding transcription factor activity	NA	NA
HF04311-RA	-4.76533	-1.09477	2.81e-06	6.17e-05	Downregulated	7	GravsSko	MD03G1199000, MD10G1322500, MD11G1215300	glyoxalase I homolog	AT1G11840.4	ATGLX1, GLX1	GO:0046872, GO:0004462	Molecular Function:metal ion binding, Molecular Function:lactoylglutathione lyase activity	ko00620	Pyruvate metabolism
HF04488-RA	-5.27109	4.19547	2.33e-13	3.15e-11	Downregulated	7	GravsSko	MD00G1151300, MD00G1151700, MD02G1167100, MD03G1171000, MD03G1185600, MD03G1185900, MD03G1186100, MD05G1213900, MD05G1214200, MD05G1214700, MD05G1216300, MD05G1216800, MD05G1217300, MD05G1218000, MD05G1219900, MD05G1220200, MD05G1220400, MD05G1230800, MD05G1231100, MD05G1231600, MD05G1231700, MD05G1231900, MD05G1232100, MD05G1232400, MD05G1232600, MD05G1232700, MD05G1233000, MD10G1202800, MD10G12…	S-locus lectin protein kinase family protein	AT4G27290.1		GO:0048544, GO:0004674	Biological Process:recognition of pollen, Molecular Function:protein serine/threonine kinase activity	NA	NA
HF04525-RA	-3.49187	4.64743	2.37e-07	7.28e-06	Downregulated	7	GravsSko	MD03G1219300, MD05G1324300, MD06G1238700, MD10G1302100, MD14G1244900	Protein of unknown function (DUF761)	AT1G61260.1		NA	NA	NA	NA
HF04590-RA	-6.09721	-0.590333	4.6e-09	2.32e-07	Downregulated	7	GravsSko	MD04G1133600, MD12G1146600, MD12G1147000, MD12G1147300	receptor lectin kinase	AT2G37710.1	RLK	GO:0006468, GO:0005524, GO:0004672, GO:0030246	Biological Process:protein phosphorylation, Molecular Function:ATP binding, Molecular Function:protein kinase activity, Molecular Function:carbohydrate binding	NA	NA
HF04695-RA	-2.42585	0.263555	0.00416514	0.024794	Downregulated	7	GravsSko	MD01G1120400, MD07G1189600	Plant protein 1589 of unknown function	AT3G55240.1		NA	NA	NA	NA
HF04719-RA	-3.04948	1.37526	4.79e-09	2.39e-07	Downregulated	7	GravsSko	MD04G1117800, MD12G1133300	exocyst subunit exo70 family protein H4	AT3G09520.1	ATEXO70H4, EXO70H4	GO:0006887, GO:0000145	Biological Process:exocytosis, Cellular Component:exocyst	ko04910, ko01522	Insulin signaling pathway, Endocrine resistance
HF04745-RA	-2.09623	-0.497392	0.000187468	0.00207098	Downregulated	7	GravsSko	NA	NA	NA	NA	NA	NA	NA	NA
HF04768-RA	-5.85694	0.91895	0.0031632	0.0199424	Downregulated	7	GravsSko	MD04G1104900, MD12G1125600	ascorbate peroxidase 2	AT3G09640.2	APX2, APX1B	GO:0006979, GO:0055114, GO:0004601, GO:0020037	Biological Process:response to oxidative stress, Biological Process:oxidation-reduction process, Molecular Function:peroxidase activity, Molecular Function:heme binding	ko00053, ko00480	Ascorbate and aldarate metabolism, Glutathione metabolism
HF04784-RA	-4.4492	-0.83185	1.92e-08	8.09e-07	Downregulated	7	GravsSko	NA		AT3G61820.1		GO:0006508, GO:0004190	Biological Process:proteolysis, Molecular Function:aspartic-type endopeptidase activity	ko01522	Endocrine resistance
HF04807-RA	-5.31766	1.05335	8.46e-05	0.00107671	Downregulated	7	GravsSko	MD03G1115800, MD04G1101500, MD11G1132500, MD12G1121200	Seven transmembrane MLO family protein	AT3G45290.1	MLO3, ATMLO3	GO:0006952, GO:0016021	Biological Process:defense response, Cellular Component:integral component of membrane	ko01522	Endocrine resistance
HF04810-RA	-8.83593	5.45301	2.5e-09	1.36e-07	Downregulated	7	GravsSko	MD03G1115500, MD04G1101000, MD07G1176300, MD11G1132700, MD12G1120800	Seven transmembrane MLO family protein	AT1G61560.1	MLO6, ATMLO6	GO:0006952, GO:0016021	Biological Process:defense response, Cellular Component:integral component of membrane	ko01522	Endocrine resistance
HF04893-RA	-3.19994	0.753531	2.3e-07	7.11e-06	Downregulated	7	GravsSko	MD00G1032600, MD04G1092400, MD11G1146200, MD12G1110500, MD13G1266500, MD16G1266600	myb domain protein 36	AT5G57620.1	MYB36, AtMYB36	GO:0003677	Molecular Function:DNA binding	ko01522	Endocrine resistance
HF04894-RA	-5.14766	0.917791	8.13e-14	1.26e-11	Downregulated	7	GravsSko	MD02G1206500, MD02G1206600, MD02G1206800, MD07G1119200, MD12G1110400, MD13G1228200, MD15G1306500	arginase	AT4G08900.1		NA	NA	ko00330, ko00220, ko05146	Arginine and proline metabolism, Arginine biosynthesis, Amoebiasis
HF04913-RA	-6.67418	4.82172	5.88e-09	2.86e-07	Downregulated	7	GravsSko	MD01G1101000, MD01G1101200, MD01G1101300, MD01G1101400, MD04G1090400, MD04G1090500, MD07G1168000	Major facilitator superfamily protein	AT2G39210.1		GO:0016021, GO:0055085	Cellular Component:integral component of membrane, Biological Process:transmembrane transport	NA	NA
HF05212-RA	-4.76974	0.688557	4.81e-06	9.81e-05	Downregulated	7	GravsSko	MD12G1079300, MD14G1075200, MD14G1075400	heat shock transcription factor B3	AT2G41690.1	AT-HSFB3, HSFB3	GO:0043565, GO:0003700, GO:0005634, GO:0006355	Molecular Function:sequence-specific DNA binding, Molecular Function:DNA-binding transcription factor activity, Cellular Component:nucleus, Biological Process:regulation of transcription, DNA-templated	ko01522	Endocrine resistance
HF05231-RA	-6.50538	-1.79908	2.73e-07	8.15e-06	Downregulated	7	GravsSko	MD03G1195900, MD12G1075400, MD12G1075900, MD14G1073900, MD14G1074300	Glycosyltransferase family 61 protein	AT2G41640.1		GO:0016757	Molecular Function:transferase activity, transferring glycosyl groups	ko00514, ko01522	Other types of O-glycan biosynthesis, Endocrine resistance
HF05337-RA	-2.11447	2.80233	2.3e-05	0.000366717	Downregulated	7	GravsSko	MD12G1060300, MD12G1060400, MD14G1060600	unknown protein
HF05368-RA	-2.5963	0.753393	3.2e-07	9.4e-06	Downregulated	7	GravsSko	NA	NA	NA	NA	NA	NA	NA	NA
HF05396-RA	-4.09924	1.21418	0.000189256	0.00208359	Downregulated	7	GravsSko	NA		AT1G52950.1		NA	NA	NA	NA
HF05405-RA	-2.15848	-0.14058	0.0020633	0.0142619	Downregulated	7	GravsSko	MD08G1182200, MD12G1053600, MD14G1052000, MD15G1367900	ortholog of human splicing factor SC35	AT5G64200.2	ATSC35, SC35, At-SC35	GO:0003676	Molecular Function:nucleic acid binding	ko01522, ko03040, ko05168	Endocrine resistance, Spliceosome, Herpes simplex virus 1 infection
HF05458-RA	-4.01684	-0.302425	7.43e-05	0.000972903	Downregulated	7	GravsSko	MD12G1046000, MD14G1044700	calcium-dependent protein kinase 20	AT2G38910.1	CPK20	GO:0005524, GO:0004672, GO:0005509, GO:0006468	Molecular Function:ATP binding, Molecular Function:protein kinase activity, Molecular Function:calcium ion binding, Biological Process:protein phosphorylation	ko05145, ko04626, ko01522	Toxoplasmosis, Plant-pathogen interaction, Endocrine resistance
HF05461-RA	-2.51167	1.55957	0.000667282	0.00579066	Downregulated	7	GravsSko	MD10G1017900, MD12G1045900, MD14G1044500	ABC-2 type transporter family protein	AT5G06530.1		GO:0016020, GO:0016887, GO:0005524	Cellular Component:membrane, Molecular Function:ATPase activity, Molecular Function:ATP binding	NA	NA
HF05496-RA	-2.79894	6.82436	6.06e-09	2.93e-07	Downregulated	7	GravsSko	MD03G1121400, MD07G1172700	phenylalanine ammonia-lyase 2	AT3G53260.1	PAL2, ATPAL2	GO:0005737, GO:0016841, GO:0006559, GO:0003824	Cellular Component:cytoplasm, Molecular Function:ammonia-lyase activity, Biological Process:L-phenylalanine catabolic process, Molecular Function:catalytic activity	ko00940, ko00360	Phenylpropanoid biosynthesis, Phenylalanine metabolism
HF05508-RA	-2.0427	2.09496	0.00024718	0.00260149	Downregulated	7	GravsSko	MD01G1105700, MD03G1123700, MD07G1172200, MD12G1106300	Protein kinase superfamily protein	AT3G57120.1		GO:0006468, GO:0004672, GO:0005524	Biological Process:protein phosphorylation, Molecular Function:protein kinase activity, Molecular Function:ATP binding	NA	NA
HF05548-RA	-2.00795	1.99413	0.000821774	0.00684158	Downregulated	7	GravsSko	MD01G1101000, MD01G1101200, MD01G1101300, MD01G1101400, MD04G1090400, MD04G1090500, MD07G1168000	Major facilitator superfamily protein	AT2G39210.1		NA	NA	NA	NA
HF05684-RA	-2.27296	4.28932	2.35e-07	7.23e-06	Downregulated	7	GravsSko	MD00G1036300, MD01G1226600, MD07G1156200, MD07G1297100	homeobox 7	AT2G46680.1	ATHB-7, ATHB7, HB-7	GO:0003700, GO:0006355, GO:0003677, GO:0043565	Molecular Function:DNA-binding transcription factor activity, Biological Process:regulation of transcription, DNA-templated, Molecular Function:DNA binding, Molecular Function:sequence-specific DNA binding	ko01522	Endocrine resistance
HF05835-RA	-6.10959	3.02476	1.76e-12	1.91e-10	Downregulated	7	GravsSko	MD02G1229800, MD03G1156000, MD07G1083300, MD11G1173500, MD11G1173600, MD12G1040900, MD14G1040300	plant U-box 23	AT2G35930.1	PUB23	GO:0016567, GO:0004842	Biological Process:protein ubiquitination, Molecular Function:ubiquitin-protein transferase activity	NA	NA
HF05887-RA	-6.18974	1.69899	1.89e-08	7.95e-07	Downregulated	7	GravsSko	MD03G1150200, MD03G1150400, MD03G1267000, MD11G1169600, MD11G1169800	F-box family protein	AT2G27310.1		GO:0005515	Molecular Function:protein binding	NA	NA
HF05888-RA	-5.1459	1.29766	4.21e-06	8.77e-05	Downregulated	7	GravsSko	MD03G1150200, MD03G1150400, MD03G1267000, MD11G1169600, MD11G1169800	F-box family protein	AT2G27310.1		GO:0005515	Molecular Function:protein binding	NA	NA
HF05935-RA	-2.52582	3.44005	3.28e-08	1.29e-06	Downregulated	7	GravsSko	MD00G1075400, MD03G1144400	Glycosyl hydrolase superfamily protein	AT2G27500.2		GO:0004553, GO:0005975	Molecular Function:hydrolase activity, hydrolyzing O-glycosyl compounds, Biological Process:carbohydrate metabolic process	NA	NA
HF05937-RA	-6.96316	-1.32366	1.1e-07	3.8e-06	Downregulated	7	GravsSko	MD00G1070800, MD00G1072900, MD00G1073000, MD00G1073100, MD00G1120600, MD00G1120900, MD00G1121200, MD00G1152300, MD00G1168000, MD00G1168300, MD00G1168700, MD00G1172900, MD00G1203600, MD00G1203700, MD02G1059900, MD02G1069700, MD02G1070100, MD02G1070300, MD02G1070800, MD02G1070900, MD02G1071400, MD02G1071900, MD02G1075200, MD02G1251900, MD02G1252800, MD02G1277200, MD02G1277400, MD02G1286200, MD02G12…	NB-ARC domain-containing disease resistance protein	AT3G14470.1		GO:0005515	Molecular Function:protein binding	NA	NA
HF05944-RA	-3.45613	1.00855	3.9e-09	1.99e-07	Downregulated	7	GravsSko	MD03G1143600, MD11G1164300	bZIP transcription factor family protein	AT1G08320.3	TGA9, bZIP21	GO:0003700, GO:0006351, GO:0043565, GO:0006355	Molecular Function:DNA-binding transcription factor activity, Biological Process:transcription, DNA-templated, Molecular Function:sequence-specific DNA binding, Biological Process:regulation of transcription, DNA-templated	ko01522, ko04075	Endocrine resistance, Plant hormone signal transduction
HF05971-RA	-4.08906	5.09885	6.32e-24	4.66e-21	Downregulated	7	GravsSko	MD01G1090000, MD03G1140200, MD03G1140300, MD03G1140400, MD05G1009100, MD06G1124100, MD09G1157200, MD10G1052800, MD10G1053000, MD10G1053100, MD10G1053200, MD10G1188800, MD10G1189900, MD11G1171500, MD14G1140400, MD14G1140700, MD14G1141000, MD14G1141200, MD16G1101600	2-oxoglutarate (2OG) and Fe(II)-dependent oxygenase superfamily protein	AT4G10490.1		GO:0055114, GO:0016491	Biological Process:oxidation-reduction process, Molecular Function:oxidoreductase activity	NA	NA
HF05975-RA	-5.38522	2.508	2.07e-10	1.48e-08	Downregulated	7	GravsSko	MD03G1140700, MD11G1171100, MD12G1022700, MD14G1019500	cytochrome P450, family 94, subfamily C, polypeptide 1	AT2G27690.1	CYP94C1	GO:0005506, GO:0020037, GO:0016705, GO:0055114	Molecular Function:iron ion binding, Molecular Function:heme binding, Molecular Function:oxidoreductase activity, acting on paired donors, with incorporation or reduction of molecular oxygen, Biological Process:oxidation-reduction process	ko01522	Endocrine resistance
HF06014-RA	-4.69344	6.41841	2.03e-15	4.04e-13	Downregulated	7	GravsSko	MD02G1254900, MD08G1209000, MD12G1021000	pleiotropic drug resistance 11	AT1G66950.1	PDR11, ATPDR11	GO:0016887, GO:0005524, GO:0016020	Molecular Function:ATPase activity, Molecular Function:ATP binding, Cellular Component:membrane	NA	NA
HF06072-RA	-3.24186	0.832325	3.77e-05	0.00055967	Downregulated	7	GravsSko	NA		AT1G02850.1		GO:0005975, GO:0004553	Biological Process:carbohydrate metabolic process, Molecular Function:hydrolase activity, hydrolyzing O-glycosyl compounds	ko00940, ko00460, ko00500	Phenylpropanoid biosynthesis, Cyanoamino acid metabolism, Starch and sucrose metabolism
HF06074-RA	-2.00997	0.124491	0.000557804	0.00504054	Downregulated	7	GravsSko	NA		AT1G02850.1		GO:0004553, GO:0005975	Molecular Function:hydrolase activity, hydrolyzing O-glycosyl compounds, Biological Process:carbohydrate metabolic process	ko00500, ko00460, ko00940	Starch and sucrose metabolism, Cyanoamino acid metabolism, Phenylpropanoid biosynthesis
HF06222-RA	-3.16814	-0.866819	3.76e-05	0.000558888	Downregulated	7	GravsSko	MD03G1115200, MD04G1100500, MD07G1133600, MD11G1132900, MD12G1120400	syntaxin of plants 71	AT3G09740.1	SYP71, ATSYP71	NA	NA	ko04130, ko01522	SNARE interactions in vesicular transport, Endocrine resistance
HF06262-RA	-2.50391	3.95259	2.94e-07	8.72e-06	Downregulated	7	GravsSko	NA	NA	NA	NA	GO:0015914, GO:0005548, GO:0005622	Biological Process:phospholipid transport, Molecular Function:phospholipid transporter activity, Cellular Component:intracellular	NA	NA
HF06464-RA	-4.44661	-0.317918	0.00198323	0.0138157	Downregulated	7	GravsSko	MD04G1142300, MD04G1142400, MD04G1142600, MD04G1142900, MD12G1156900, MD12G1157100, MD12G1157900, MD16G1147100	laccase 7	AT3G09220.1	LAC7	GO:0005507, GO:0052716, GO:0016491, GO:0048046, GO:0046274, GO:0055114	Molecular Function:copper ion binding, Molecular Function:hydroquinone:oxygen oxidoreductase activity, Molecular Function:oxidoreductase activity, Cellular Component:apoplast, Biological Process:lignin catabolic process, Biological Process:oxidation-reduction process	ko01522	Endocrine resistance
HF06465-RA	-3.53156	4.25599	3.72e-15	7e-13	Downregulated	7	GravsSko	MD04G1143000, MD04G1143100, MD12G1157300	PAR1 protein	AT3G54040.1		NA	NA	NA	NA
HF06504-RA	-8.41874	-0.281327	3.59e-16	8.51e-14	Downregulated	7	GravsSko	NA		AT5G44390.1		GO:0016491, GO:0050660, GO:0055114	Molecular Function:oxidoreductase activity, Molecular Function:flavin adenine dinucleotide binding, Biological Process:oxidation-reduction process	ko00940	Phenylpropanoid biosynthesis
HF06515-RA	-3.28108	0.405484	0.00224287	0.015182	Downregulated	7	GravsSko	NA	NA	NA	NA	NA	NA	NA	NA
HF06524-RA	-7.05432	1.81681	4.25e-05	0.00061869	Downregulated	7	GravsSko	NA	NA	NA	NA	NA	NA	NA	NA
HF06534-RA	-2.68208	7.67364	2.21e-07	6.9e-06	Downregulated	7	GravsSko	MD02G1256300, MD07G1064100	GHMP kinase family protein	AT3G54250.1		GO:0016831, GO:0004163, GO:0019287, GO:0005524, GO:0008299, GO:0005829	Molecular Function:carboxy-lyase activity, Molecular Function:diphosphomevalonate decarboxylase activity, Biological Process:isopentenyl diphosphate biosynthetic process, mevalonate pathway, Molecular Function:ATP binding, Biological Process:isoprenoid biosynthetic process, Cellular Component:cytosol	ko00900	Terpenoid backbone biosynthesis
HF06559-RA	-7.44407	-1.12184	4.38e-08	1.67e-06	Downregulated	7	GravsSko	NA		AT3G07300.3		NA	NA	ko05168, ko01522, ko03013	Herpes simplex virus 1 infection, Endocrine resistance, RNA transport
HF06649-RA	-4.69064	-0.699785	1.36e-06	3.3e-05	Downregulated	7	GravsSko	MD02G1267700, MD03G1193600, MD11G1209800, MD11G1209900, MD12G1048100, MD12G1048300, MD12G1048400, MD12G1048800, MD14G1046400, MD14G1046500	ubiquitin-specific protease 12	AT5G06600.2	UBP12	GO:0005515	Molecular Function:protein binding	NA	NA
HF06725-RA	-6.6297	4.40218	6.01e-08	2.22e-06	Downregulated	7	GravsSko	MD02G1276600, MD07G1043400, MD09G1086100, MD15G1124600	carboxyesterase 17	AT5G16080.1	AtCXE17, CXE17	GO:0016787	Molecular Function:hydrolase activity	NA	NA
HF06756-RA	-3.14384	-0.890902	0.00102872	0.00823518	Downregulated	7	GravsSko	MD02G1278100, MD02G1279500, MD02G1279600, MD02G1279900, MD02G1280100, MD02G1280200, MD02G1280500, MD02G1280700, MD02G1280800, MD02G1281700, MD02G1281800, MD02G1281900, MD02G1285600, MD02G1285700, MD03G1280700, MD04G1005600, MD06G1145100, MD07G1022900, MD07G1032900, MD07G1033000, MD07G1046200, MD07G1047400, MD07G1047500, MD07G1047600, MD07G1047700, MD07G1047900, MD07G1048000, MD07G1048100, MD07G10…	Mitochondrial transcription termination factor family protein	AT5G07900.1		GO:0006355, GO:0003690	Biological Process:regulation of transcription, DNA-templated, Molecular Function:double-stranded DNA binding	ko01522	Endocrine resistance
HF06854-RA	-5.31418	-0.49154	1.73e-08	7.4e-07	Downregulated	7	GravsSko	MD02G1295000, MD02G1295100, MD03G1003800, MD03G1003900, MD07G1030500, MD08G1038500, MD14G1085000	nucleolar essential protein-related	AT3G57000.1		GO:0008168	Molecular Function:methyltransferase activity	ko01522, ko03008	Endocrine resistance, Ribosome biogenesis in eukaryotes
HF06914-RA	-3.6579	2.64391	4.83e-07	1.33e-05	Downregulated	7	GravsSko	MD02G1302800, MD02G1302900, MD02G1303200, MD02G1303400, MD02G1303500, MD02G1303600, MD02G1303800, MD02G1303900, MD02G1304200, MD02G1304400, MD02G1304900, MD02G1305000, MD02G1305100, MD02G1305300, MD02G1305400, MD04G1006000, MD04G1006100, MD07G1020300, MD07G1020400, MD07G1020900, MD07G1021100, MD07G1021200, MD07G1021500, MD07G1021600	NAD(P)-binding Rossmann-fold superfamily protein	AT5G19440.1		GO:0050662, GO:0003824	Molecular Function:coenzyme binding, Molecular Function:catalytic activity	NA	NA
HF06971-RA	-3.98221	1.28647	9.71e-05	0.00119386	Downregulated	7	GravsSko	MD00G1121000, MD00G1168500, MD02G1277100, MD02G1277300, MD02G1307600, MD03G1015400, MD03G1015500, MD03G1025000, MD03G1025100, MD03G1049100, MD03G1061300, MD05G1174900, MD05G1206700, MD07G1008400, MD07G1016100, MD07G1016500, MD07G1016600, MD07G1019700, MD07G1024400, MD07G1031800, MD07G1033400, MD07G1033500, MD07G1045500, MD07G1055700, MD08G1056800, MD08G1130100, MD09G1161800, MD11G1029900, MD11G10…	LRR and NB-ARC domains-containing disease resistance protein	AT3G14460.1		NA	NA	NA	NA
HF07026-RA	-6.37854	2.8683	7.58e-06	0.000145368	Downregulated	7	GravsSko	NA	NA	NA	NA	NA	NA	NA	NA
HF07036-RA	-5.78901	0.609711	1.05e-12	1.2e-10	Downregulated	7	GravsSko	MD02G1318100, MD03G1019500, MD03G1019800, MD03G1019900, MD03G1020000, MD03G1020200, MD03G1020300, MD03G1021800, MD03G1022000, MD05G1226500, MD05G1226600, MD05G1226700, MD05G1226800, MD09G1060200, MD11G1021100, MD11G1021200, MD11G1021300, MD11G1021400, MD11G1021500, MD11G1024500, MD11G1024600, MD11G1024700, MD11G1024800, MD11G1024900, MD11G1025200, MD11G1025500, MD11G1025600, MD11G1026200, MD11G10…	receptor-like protein kinase 1	AT5G60900.1	RLK1	NA	NA	NA	NA
HF07050-RA	-5.92684	3.89236	2.51e-07	7.61e-06	Downregulated	7	GravsSko	MD00G1055400, MD02G1319500, MD03G1011900, MD11G1015000	unknown protein
HF07085-RA	-2.89881	0.598547	2.32e-07	7.16e-06	Downregulated	7	GravsSko	NA	NA	NA	NA	NA	NA	NA	NA
HF07375-RA	-2.38683	-0.0159005	0.00648182	0.0348885	Downregulated	7	GravsSko	MD08G1093800, MD13G1088900, MD15G1077500, MD16G1089000	Serine/threonine-protein kinase WNK (With No Lysine)-related	AT1G60060.1		NA	NA	NA	NA
HF07376-RA	-4.07774	1.19411	7.78e-09	3.64e-07	Downregulated	7	GravsSko	MD09G1036500, MD09G1036600, MD13G1088500, MD13G1088700, MD16G1088900, MD17G1038100, MD17G1038200	nodulin MtN21 /EamA-like transporter family protein	AT5G40240.1		GO:0016021, GO:0022857	Cellular Component:integral component of membrane, Molecular Function:transmembrane transporter activity	NA	NA
HF07407-RA	-3.19052	1.78196	3.7e-10	2.51e-08	Downregulated	7	GravsSko	MD06G1182500, MD13G1085100, MD14G1188500, MD16G1084300	formin 8	AT1G70140.1	ATFH8, FH8	NA	NA	NA	NA
HF07469-RA	-2.1774	0.856902	0.00151168	0.0111537	Downregulated	7	GravsSko	MD13G1077200, MD16G1077300	Leucine-rich repeat protein kinase family protein	AT1G14390.1		GO:0004672, GO:0006468, GO:0005524, GO:0005515	Molecular Function:protein kinase activity, Biological Process:protein phosphorylation, Molecular Function:ATP binding, Molecular Function:protein binding	NA	NA
HF07498-RA	-7.76522	-0.841519	3.38e-11	2.86e-09	Downregulated	7	GravsSko	MD13G1073100, MD16G1073900, MD16G1074100	origin recognition complex protein 6	AT1G26840.1	ORC6, ATORC6	GO:0006260, GO:0005664	Biological Process:DNA replication, Cellular Component:nuclear origin of replication recognition complex	ko01522, ko04110, ko04111, ko04113	Endocrine resistance, Cell cycle, Cell cycle - yeast, Meiosis - yeast
HF07510-RA	-2.19291	1.16218	0.000116084	0.00139523	Downregulated	7	GravsSko	MD09G1050700, MD17G1050800	Protein of unknown function (DUF1666)	AT5G39785.1		GO:0005622, GO:0005840, GO:0003735, GO:0006412	Cellular Component:intracellular, Cellular Component:ribosome, Molecular Function:structural constituent of ribosome, Biological Process:translation	NA	NA
HF07511-RA	-3.02911	2.682	6.07e-10	3.87e-08	Downregulated	7	GravsSko	MD13G1072300, MD16G1072800	zinc finger homeodomain 1	AT1G69600.1	ZFHD1, ATHB29, ZHD11	GO:0003677	Molecular Function:DNA binding	NA	NA
HF07520-RA	-2.03378	4.63428	4.13e-06	8.64e-05	Downregulated	7	GravsSko	MD13G1071100, MD16G1071700, MD16G1071800	Glucose-methanol-choline (GMC) oxidoreductase family protein	AT1G14185.1		GO:0050660, GO:0016614, GO:0055114	Molecular Function:flavin adenine dinucleotide binding, Molecular Function:oxidoreductase activity, acting on CH-OH group of donors, Biological Process:oxidation-reduction process	ko00260	Glycine, serine and threonine metabolism
HF07541-RA	-6.96812	0.0869836	2.04e-06	4.71e-05	Downregulated	7	GravsSko	MD00G1081500, MD14G1203600, MD16G1068500, MD16G1068600, MD16G1068700	fucosyltransferase 1	AT2G03220.1	FT1, ATFUT1, ATFT1, MUR2	GO:0008107, GO:0042546, GO:0016020	Molecular Function:galactoside 2-alpha-L-fucosyltransferase activity, Biological Process:cell wall biogenesis, Cellular Component:membrane	ko01522	Endocrine resistance
HF07768-RA	-4.17544	0.685389	6.65e-12	6.4e-10	Downregulated	7	GravsSko	MD13G1040000, MD16G1040900	basic helix-loop-helix (bHLH) DNA-binding superfamily protein	AT1G25330.1		GO:0046983, GO:0006355	Molecular Function:protein dimerization activity, Biological Process:regulation of transcription, DNA-templated	NA	NA
HF07781-RA	-3.37251	0.645996	3.65e-07	1.05e-05	Downregulated	7	GravsSko	MD13G1036900, MD13G1037000, MD13G1037500, MD13G1038500, MD13G1038600, MD13G1038700, MD13G1038800, MD14G1228400, MD14G1228500, MD16G1014100	Core-2/I-branching beta-1,6-N-acetylglucosaminyltransferase family protein	AT1G68390.1		GO:0016020, GO:0008375	Cellular Component:membrane, Molecular Function:acetylglucosaminyltransferase activity	NA	NA
HF07804-RA	-7.95952	4.85905	5.29e-08	1.98e-06	Downregulated	7	GravsSko	MD03G1298600	unknown protein
HF07877-RA	-2.92145	5.86638	0.000454632	0.00426498	Downregulated	7	GravsSko	MD13G1025000, MD16G1027500	serine carboxypeptidase-like 50	AT1G15000.1	scpl50	GO:0006508, GO:0004185	Biological Process:proteolysis, Molecular Function:serine-type carboxypeptidase activity	ko01522	Endocrine resistance
HF07885-RA	-5.83756	2.88773	2.54e-10	1.79e-08	Downregulated	7	GravsSko	MD06G1224600, MD13G1023800, MD16G1026500	unknown protein
HF07928-RA	-4.51677	4.01345	2.62e-10	1.84e-08	Downregulated	7	GravsSko	MD00G1133200, MD00G1133300, MD00G1133500, MD05G1079900, MD13G1030600, MD16G1021300, MD16G1021400, MD16G1045800	PLANT CADMIUM RESISTANCE 2	AT1G14870.1	PCR2	NA	NA	NA	NA
HF07942-RA	-3.62934	-0.243878	3.03e-05	0.000461811	Downregulated	7	GravsSko	MD16G1019400	unknown protein
HF07972-RA	-6.675	-0.154855	1.56e-05	0.000267302	Downregulated	7	GravsSko	MD06G1232800, MD09G1266300, MD13G1017300, MD14G1239800, MD16G1015400, MD17G1262600	ARM repeat superfamily protein	AT5G37490.1		GO:0004842, GO:0016567	Molecular Function:ubiquitin-protein transferase activity, Biological Process:protein ubiquitination	NA	NA
HF08005-RA	-5.62325	1.51588	1.54e-09	8.83e-08	Downregulated	7	GravsSko	MD16G1010900	Lactate/malate dehydrogenase family protein	AT4G17260.1		GO:0004459, GO:0016491, GO:0019752, GO:0005737, GO:0003824, GO:0055114, GO:0005975, GO:0016616	Molecular Function:L-lactate dehydrogenase activity, Molecular Function:oxidoreductase activity, Biological Process:carboxylic acid metabolic process, Cellular Component:cytoplasm, Molecular Function:catalytic activity, Biological Process:oxidation-reduction process, Biological Process:carbohydrate metabolic process, Molecular Function:oxidoreductase activity, acting on the CH-OH group of donors,…	ko00640, ko01522, ko00010, ko04922, ko00620, ko00270	Propanoate metabolism, Endocrine resistance, Glycolysis / Gluconeogenesis, Glucagon signaling pathway, Pyruvate metabolism, Cysteine and methionine metabolism
HF08006-RA	-7.84804	-0.771733	6.98e-07	1.85e-05	Downregulated	7	GravsSko	MD06G1235500, MD14G1242700, MD16G1010800	glutamate decarboxylase 4	AT2G02010.1	GAD4	GO:0003824, GO:0016831, GO:0004351, GO:0006536, GO:0019752, GO:0030170	Molecular Function:catalytic activity, Molecular Function:carboxy-lyase activity, Molecular Function:glutamate decarboxylase activity, Biological Process:glutamate metabolic process, Biological Process:carboxylic acid metabolic process, Molecular Function:pyridoxal phosphate binding	ko00250, ko04940, ko04727, ko00650, ko02024, ko00430, ko00410	Alanine, aspartate and glutamate metabolism, Type I diabetes mellitus, GABAergic synapse, Butanoate metabolism, Quorum sensing, Taurine and hypotaurine metabolism, beta-Alanine metabolism
HF08011-RA	-5.18845	0.162846	1.21e-06	3e-05	Downregulated	7	GravsSko	MD07G1292100, MD12G1106000, MD13G1013200, MD16G1010100	Homeodomain-like superfamily protein	AT2G40260.1		GO:0003677	Molecular Function:DNA binding	NA	NA
HF08034-RA	-3.4205	0.370992	1.74e-06	4.13e-05	Downregulated	7	GravsSko	MD03G1210700, MD05G1341000, MD10G1314500, MD11G1225400, MD13G1008700, MD16G1006700	gibberellin 2-oxidase 8	AT4G21200.1	ATGA2OX8, GA2OX8	GO:0016491, GO:0055114	Molecular Function:oxidoreductase activity, Biological Process:oxidation-reduction process	ko00904	Diterpenoid biosynthesis
HF08042-RA	-2.67328	4.00137	3.17e-11	2.7e-09	Downregulated	7	GravsSko	MD13G1007800, MD16G1000300	Calcium-dependent lipid-binding (CaLB domain) family protein	AT3G19830.2	NTMC2TYPE5.2, NTMC2T5.2	GO:0008289	Molecular Function:lipid binding	NA	NA
HF08054-RA	-3.13501	-0.968633	0.00149226	0.011042	Downregulated	7	GravsSko	MD02G1295900, MD02G1296000, MD13G1004700, MD16G1003000	cytochrome P450, family 86, subfamily B, polypeptide 1	AT5G23190.1	CYP86B1	GO:0005506, GO:0020037, GO:0016705, GO:0055114	Molecular Function:iron ion binding, Molecular Function:heme binding, Molecular Function:oxidoreductase activity, acting on paired donors, with incorporation or reduction of molecular oxygen, Biological Process:oxidation-reduction process	ko00073, ko01522	Cutin, suberine and wax biosynthesis, Endocrine resistance
HF08124-RA	-4.88669	1.5785	0.00111429	0.00876999	Downregulated	7	GravsSko	MD05G1104700, MD10G1109000	unknown protein
HF08195-RA	-5.86406	3.17476	5.46e-07	1.48e-05	Downregulated	7	GravsSko	MD01G1041900, MD03G1122300, MD05G1098300, MD08G1086500, MD10G1104100, MD15G1071400	salt tolerance zinc finger	AT1G27730.1	STZ, ZAT10	GO:0003676	Molecular Function:nucleic acid binding	NA	NA
HF08498-RA	-5.01428	2.32033	1.05e-09	6.22e-08	Downregulated	7	GravsSko	MD01G1072100, MD01G1210900, MD06G1091500, MD06G1093100, MD06G1093300, MD06G1093400, MD06G1093600, MD06G1093700, MD06G1093800, MD06G1094000, MD06G1094100, MD06G1094200, MD06G1094300, MD06G1094400, MD06G1094500, MD06G1094600, MD06G1094700, MD07G1130600, MD07G1130700, MD07G1281500, MD07G1281600, MD14G1113800, MD14G1114000, MD14G1114100, MD14G1114500, MD14G1114600, MD14G1114700, MD14G1114800, MD14G11…	Late embryogenesis abundant (LEA) hydroxyproline-rich glycoprotein family	AT2G46150.1		NA	NA	NA	NA
HF08510-RA	-4.77114	-0.632343	1.08e-09	6.37e-08	Downregulated	7	GravsSko	MD01G1072100, MD01G1210900, MD06G1091500, MD06G1093100, MD06G1093300, MD06G1093400, MD06G1093600, MD06G1093700, MD06G1093800, MD06G1094000, MD06G1094100, MD06G1094200, MD06G1094300, MD06G1094400, MD06G1094500, MD06G1094600, MD06G1094700, MD07G1130600, MD07G1130700, MD07G1281500, MD07G1281600, MD14G1113800, MD14G1114000, MD14G1114100, MD14G1114500, MD14G1114600, MD14G1114700, MD14G1114800, MD14G11…	Late embryogenesis abundant (LEA) hydroxyproline-rich glycoprotein family	AT2G46150.1		NA	NA	NA	NA
HF08512-RA	-7.89881	4.3859	3.57e-13	4.58e-11	Downregulated	7	GravsSko	MD01G1072100, MD01G1210900, MD06G1091500, MD06G1093100, MD06G1093300, MD06G1093400, MD06G1093600, MD06G1093700, MD06G1093800, MD06G1094000, MD06G1094100, MD06G1094200, MD06G1094300, MD06G1094400, MD06G1094500, MD06G1094600, MD06G1094700, MD07G1130600, MD07G1130700, MD07G1281500, MD07G1281600, MD14G1113800, MD14G1114000, MD14G1114100, MD14G1114500, MD14G1114600, MD14G1114700, MD14G1114800, MD14G11…	Late embryogenesis abundant (LEA) hydroxyproline-rich glycoprotein family	AT2G46150.1		NA	NA	NA	NA
HF08513-RA	-5.85576	2.90497	2.18e-05	0.000351056	Downregulated	7	GravsSko	MD01G1072100, MD01G1210900, MD06G1091500, MD06G1093100, MD06G1093300, MD06G1093400, MD06G1093600, MD06G1093700, MD06G1093800, MD06G1094000, MD06G1094100, MD06G1094200, MD06G1094300, MD06G1094400, MD06G1094500, MD06G1094600, MD06G1094700, MD07G1130600, MD07G1130700, MD07G1281500, MD07G1281600, MD14G1113800, MD14G1114000, MD14G1114100, MD14G1114500, MD14G1114600, MD14G1114700, MD14G1114800, MD14G11…	Late embryogenesis abundant (LEA) hydroxyproline-rich glycoprotein family	AT2G46150.1		NA	NA	NA	NA
HF08516-RA	-4.27014	3.9019	1.13e-08	5.12e-07	Downregulated	7	GravsSko	MD01G1072100, MD01G1210900, MD06G1091500, MD06G1093100, MD06G1093300, MD06G1093400, MD06G1093600, MD06G1093700, MD06G1093800, MD06G1094000, MD06G1094100, MD06G1094200, MD06G1094300, MD06G1094400, MD06G1094500, MD06G1094600, MD06G1094700, MD07G1130600, MD07G1130700, MD07G1281500, MD07G1281600, MD14G1113800, MD14G1114000, MD14G1114100, MD14G1114500, MD14G1114600, MD14G1114700, MD14G1114800, MD14G11…	Late embryogenesis abundant (LEA) hydroxyproline-rich glycoprotein family	AT2G46150.1		NA	NA	NA	NA
HF08520-RA	-7.21646	3.66301	9.89e-17	2.41e-14	Downregulated	7	GravsSko	MD01G1072100, MD01G1210900, MD06G1091500, MD06G1093100, MD06G1093300, MD06G1093400, MD06G1093600, MD06G1093700, MD06G1093800, MD06G1094000, MD06G1094100, MD06G1094200, MD06G1094300, MD06G1094400, MD06G1094500, MD06G1094600, MD06G1094700, MD07G1130600, MD07G1130700, MD07G1281500, MD07G1281600, MD14G1113800, MD14G1114000, MD14G1114100, MD14G1114500, MD14G1114600, MD14G1114700, MD14G1114800, MD14G11…	Late embryogenesis abundant (LEA) hydroxyproline-rich glycoprotein family	AT2G46150.1		NA	NA	NA	NA
HF08574-RA	-4.05781	0.783708	0.00145484	0.0108147	Downregulated	7	GravsSko	MD00G1057300, MD01G1076200, MD01G1215000, MD06G1100900, MD06G1101000, MD07G1284700, MD14G1120700	unknown protein
HF08596-RA	-5.0747	5.63429	5.5e-10	3.57e-08	Downregulated	7	GravsSko	MD06G1104100, MD07G1285200, MD07G1285400, MD14G1123000	WRKY family transcription factor	AT4G11070.1	WRKY41, AtWRKY41	GO:0043565, GO:0003700, GO:0006355	Molecular Function:sequence-specific DNA binding, Molecular Function:DNA-binding transcription factor activity, Biological Process:regulation of transcription, DNA-templated	NA	NA
HF08655-RA	-2.11091	2.17269	0.000378676	0.00367116	Downregulated	7	GravsSko	NA	NA	NA	NA	NA	NA	NA	NA
HF08737-RA	-4.17812	2.56127	7.01e-05	0.000927744	Downregulated	7	GravsSko	NA		AT1G32928.1		NA	NA	NA	NA
HF08791-RA	-2.42252	4.84702	7.61e-09	3.57e-07	Downregulated	7	GravsSko	MD06G1128500	NADPH/respiratory burst oxidase protein D	AT5G51060.1	RHD2, ATRBOHC, RBOHC	GO:0016491, GO:0016020, GO:0005509, GO:0050664, GO:0004601, GO:0055114	Molecular Function:oxidoreductase activity, Cellular Component:membrane, Molecular Function:calcium ion binding, Molecular Function:oxidoreductase activity, acting on NAD(P)H, oxygen as acceptor, Molecular Function:peroxidase activity, Biological Process:oxidation-reduction process	ko04016, ko04626	MAPK signaling pathway - plant, Plant-pathogen interaction
HF08899-RA	-3.13192	0.0666336	0.000109243	0.00132224	Downregulated	7	GravsSko	MD06G1141300, MD14G1156500	Protein of unknown function (DUF579)	AT4G24910.1		GO:0045492	Biological Process:xylan biosynthetic process	NA	NA
HF08908-RA	-3.86118	2.75655	5.27e-15	9.65e-13	Downregulated	7	GravsSko	MD06G1142200, MD06G1142300, MD06G1142400, MD07G1028200, MD07G1028400, MD07G1029200, MD07G1029700, MD14G1157500, MD14G1157600	purple acid phosphatase 27	AT5G50400.1	ATPAP27, PAP27	GO:0016787, GO:0003993, GO:0046872	Molecular Function:hydrolase activity, Molecular Function:acid phosphatase activity, Molecular Function:metal ion binding	ko01522	Endocrine resistance
HF08919-RA	-2.59158	0.08065	0.00545118	0.0303893	Downregulated	7	GravsSko	MD03G1247800, MD06G1143900, MD08G1094700, MD08G1097000, MD08G1097200, MD08G1098500, MD08G1099800, MD08G1104400, MD14G1159200, MD15G1081000	Transducin/WD40 repeat-like superfamily protein	AT3G49180.1	RID3	GO:0005515	Molecular Function:protein binding	ko01522	Endocrine resistance
HF08949-RA	-5.05555	-0.402155	0.000304273	0.00307452	Downregulated	7	GravsSko	MD06G1205100, MD06G1205200	sulfotransferase 17	AT1G18590.1	SOT17, ATSOT17, ATST5C	GO:0008146	Molecular Function:sulfotransferase activity	ko01522	Endocrine resistance
HF09031-RA	-6.35798	-0.440963	5.38e-09	2.64e-07	Downregulated	7	GravsSko	NA	NA	NA	NA	NA	NA	NA	NA
HF09173-RA	-2.52407	0.126571	0.00178752	0.0127061	Downregulated	7	GravsSko	MD06G1180500, MD06G1180700, MD14G1185700	Peroxidase superfamily protein	AT4G17690.1		GO:0020037, GO:0006979, GO:0004601, GO:0055114	Molecular Function:heme binding, Biological Process:response to oxidative stress, Molecular Function:peroxidase activity, Biological Process:oxidation-reduction process	ko00940	Phenylpropanoid biosynthesis
HF09188-RA	-3.28805	2.66333	3.36e-11	2.85e-09	Downregulated	7	GravsSko	MD06G1182700, MD06G1182800, MD14G1188600, MD14G1188700	alpha/beta-Hydrolases superfamily protein	AT3G48090.1	EDS1, ATEDS1	GO:0006629	Biological Process:lipid metabolic process	ko04626	Plant-pathogen interaction
HF09201-RA	-2.47545	-1.05618	0.000161147	0.00183712	Downregulated	7	GravsSko	MD06G1184200, MD06G1184300	structural molecules	AT1G79990.5		GO:0005515	Molecular Function:protein binding	ko01522	Endocrine resistance
HF09293-RA	-2.28345	2.55852	0.0013077	0.0099619	Downregulated	7	GravsSko	MD06G1196100, MD09G1053700, MD14G1203000, MD17G1051600	NAC domain containing protein 100	AT5G61430.1	ANAC100, ATNAC5, NAC100	GO:0003677, GO:0006355	Molecular Function:DNA binding, Biological Process:regulation of transcription, DNA-templated	NA	NA
HF09316-RA	-5.71552	2.39849	3.6e-09	1.85e-07	Downregulated	7	GravsSko	MD06G1198600, MD14G1206100	Leucine-rich repeat protein kinase family protein	AT1G74360.1		GO:0005524, GO:0004672, GO:0006468, GO:0005515	Molecular Function:ATP binding, Molecular Function:protein kinase activity, Biological Process:protein phosphorylation, Molecular Function:protein binding	NA	NA
HF09427-RA	-3.55477	2.1804	3.23e-07	9.43e-06	Downregulated	7	GravsSko	MD06G1211400, MD13G1046900, MD16G1048500	NAD(P)-binding Rossmann-fold superfamily protein	AT1G75290.1		NA	NA	ko00941	Flavonoid biosynthesis
HF09483-RA	-2.7099	2.71136	2.13e-06	4.88e-05	Downregulated	7	GravsSko	MD13G1036900, MD13G1037000, MD13G1037500, MD13G1038500, MD13G1038600, MD13G1038700, MD13G1038800, MD14G1228400, MD14G1228500, MD16G1014100	Core-2/I-branching beta-1,6-N-acetylglucosaminyltransferase family protein	AT1G68390.1		GO:0008375, GO:0005516, GO:0016020	Molecular Function:acetylglucosaminyltransferase activity, Molecular Function:calmodulin binding, Cellular Component:membrane	NA	NA
HF09486-RA	-4.57723	1.35177	7.65e-06	0.000146061	Downregulated	7	GravsSko	MD01G1059700, MD02G1249300, MD02G1273500, MD06G1218300, MD06G1218500, MD06G1219200, MD07G1070400, MD09G1255100, MD13G1036700, MD13G1038000	Protein kinase superfamily protein	AT5G38260.1		NA	NA	NA	NA
HF09489-RA	-3.24767	4.17167	3.61e-07	1.04e-05	Downregulated	7	GravsSko	MD02G1245700, MD06G1218900, MD13G1036100, MD16G1038800, MD16G1039200	Protein kinase superfamily protein	AT1G18390.2		GO:0006468, GO:0004672, GO:0005524	Biological Process:protein phosphorylation, Molecular Function:protein kinase activity, Molecular Function:ATP binding	NA	NA
HF09517-RA	-3.15219	0.694099	1.34e-07	4.51e-06	Downregulated	7	GravsSko	MD02G1236000, MD02G1236100, MD04G1139400, MD04G1139500, MD04G1139600, MD05G1184400, MD10G1172200, MD10G1172300, MD12G1155200, MD13G1227600, MD14G1232100, MD16G1011600	glutathione S-transferase TAU 8	AT3G09270.1	ATGSTU8, GSTU8	GO:0005515	Molecular Function:protein binding	ko05200, ko01524, ko05204, ko00480, ko05418, ko00980, ko05225, ko00982, ko00983, ko01522	Pathways in cancer, Platinum drug resistance, Chemical carcinogenesis, Glutathione metabolism, Fluid shear stress and atherosclerosis, Metabolism of xenobiotics by cytochrome P450, Hepatocellular carcinoma, Drug metabolism - cytochrome P450, Drug metabolism - other enzymes, Endocrine resistance
HF09536-RA	-4.30374	0.0275993	1.14e-05	0.000203433	Downregulated	7	GravsSko	MD06G1229900	PEBP (phosphatidylethanolamine-binding protein) family protein	AT1G18100.1	E12A11, MFT	NA	NA	NA	NA
HF09561-RA	-2.76191	-0.346365	0.000233663	0.00248353	Downregulated	7	GravsSko	MD06G1228700	white-brown complex homolog 19	AT3G55130.1	ATWBC19, WBC19	GO:0016020, GO:0005524, GO:0016887	Cellular Component:membrane, Molecular Function:ATP binding, Molecular Function:ATPase activity	NA	NA
HF09611-RA	-2.00875	2.36979	0.00014901	0.00171818	Downregulated	7	GravsSko	MD14G1244300	CONTAINS InterPro DOMAIN/s: Nucleotide-diphospho-sugar transferase, predicted (InterPro:IPR005069)
HF09643-RA	-6.88102	-1.51647	1.76e-08	7.49e-07	Downregulated	7	GravsSko	MD03G1000200, MD03G1000500, MD11G1000300, MD11G1000400	SKU5 similar 12	AT1G55570.1	sks12	GO:0005507, GO:0016491, GO:0055114	Molecular Function:copper ion binding, Molecular Function:oxidoreductase activity, Biological Process:oxidation-reduction process	ko00053	Ascorbate and aldarate metabolism
HF09645-RA	-4.89549	0.332042	2.54e-11	2.22e-09	Downregulated	7	GravsSko	MD03G1000200, MD03G1000500, MD11G1000300, MD11G1000400	SKU5 similar 12	AT1G55570.1	sks12	GO:0055114, GO:0005507, GO:0016491	Biological Process:oxidation-reduction process, Molecular Function:copper ion binding, Molecular Function:oxidoreductase activity	ko00053	Ascorbate and aldarate metabolism
HF09716-RA	-2.05816	4.32002	2.12e-05	0.000342989	Downregulated	7	GravsSko	MD05G1031600, MD10G1033200, MD17G1056900	Protein kinase superfamily protein	AT5G42440.1		GO:0006468, GO:0005524, GO:0004672	Biological Process:protein phosphorylation, Molecular Function:ATP binding, Molecular Function:protein kinase activity	NA	NA
HF09802-RA	-3.56942	-0.619653	1.23e-05	0.00021695	Downregulated	7	GravsSko	MD10G1251900	RmlC-like cupins superfamily protein	AT5G39160.2		GO:0045735, GO:0030145	Molecular Function:nutrient reservoir activity, Molecular Function:manganese ion binding	NA	NA
HF09808-RA	-4.75213	1.64934	1.03e-05	0.000187613	Downregulated	7	GravsSko	NA		AT5G38930.1		GO:0045735, GO:0030145	Molecular Function:nutrient reservoir activity, Molecular Function:manganese ion binding	NA	NA
HF09812-RA	-2.0857	3.59866	1.73e-05	0.000289577	Downregulated	7	GravsSko	MD10G1022200, MD13G1092500	carbonic anhydrase 2	AT5G14740.2	CA2, CA18, BETA CA2	GO:0015976, GO:0004089, GO:0008270	Biological Process:carbon utilization, Molecular Function:carbonate dehydratase activity, Molecular Function:zinc ion binding	ko00910	Nitrogen metabolism
HF09820-RA	-2.5172	2.18822	9.06e-05	0.00113531	Downregulated	7	GravsSko	MD05G1020500, MD10G1021400	plant U-box 29	AT3G18710.1	PUB29, ATPUB29	GO:0004842, GO:0016567	Molecular Function:ubiquitin-protein transferase activity, Biological Process:protein ubiquitination	NA	NA
HF09901-RA	-4.53722	1.96806	0.000311741	0.00313649	Downregulated	7	GravsSko	MD03G1148400, MD15G1125300	TPX2 (targeting protein for Xklp2) protein family	AT4G32330.3		NA	NA	NA	NA
HF09933-RA	-2.71337	0.85563	0.00154925	0.011366	Downregulated	7	GravsSko	MD05G1009200	BEST Arabidopsis thaliana protein match is: embryo defective 2170 (TAIR:AT1G21390.1)
HF09994-RA	-2.97458	-0.370185	0.00084661	0.00701217	Downregulated	7	GravsSko	MD00G1146900, MD05G1029400, MD15G1340200	cellulose synthase 6	AT5G64740.1	CESA6, IXR2, E112, PRC1	GO:0016760, GO:0030244, GO:0016020	Molecular Function:cellulose synthase (UDP-forming) activity, Biological Process:cellulose biosynthetic process, Cellular Component:membrane	ko01522	Endocrine resistance
HF10020-RA	-3.28659	4.85694	3.88e-06	8.18e-05	Downregulated	7	GravsSko	MD05G1225800, MD05G1226200, MD06G1002700	Auxin efflux carrier family protein	AT1G76520.2		GO:0055085, GO:0016021	Biological Process:transmembrane transport, Cellular Component:integral component of membrane	NA	NA
HF10021-RA	-3.51095	4.22825	2.37e-07	7.27e-06	Downregulated	7	GravsSko	MD05G1225800, MD05G1226200, MD06G1002700	Auxin efflux carrier family protein	AT1G76520.2		GO:0055085, GO:0016021	Biological Process:transmembrane transport, Cellular Component:integral component of membrane	NA	NA
HF10022-RA	-4.1657	3.3632	1.75e-06	4.14e-05	Downregulated	7	GravsSko	MD05G1225800, MD05G1226200, MD06G1002700	Auxin efflux carrier family protein	AT1G76520.2		GO:0055085, GO:0016021	Biological Process:transmembrane transport, Cellular Component:integral component of membrane	NA	NA
HF10027-RA	-2.48195	4.36054	1.35e-09	7.82e-08	Downregulated	7	GravsSko	MD06G1003200, MD06G1003300, MD06G1003400, MD06G1003500, MD06G1003600, MD06G1003700, MD06G1003800, MD06G1003900	NAD(P)-binding Rossmann-fold superfamily protein	AT2G33590.1		GO:0050662, GO:0003824	Molecular Function:coenzyme binding, Molecular Function:catalytic activity	NA	NA
HF10031-RA	-3.15192	3.7502	2.76e-23	1.83e-20	Downregulated	7	GravsSko	MD06G1003200, MD06G1003300, MD06G1003400, MD06G1003500, MD06G1003600, MD06G1003700, MD06G1003800, MD06G1003900	NAD(P)-binding Rossmann-fold superfamily protein	AT2G33590.1		GO:0003824, GO:0050662	Molecular Function:catalytic activity, Molecular Function:coenzyme binding	NA	NA
HF10080-RA	-3.20516	-0.650622	0.000280323	0.00288314	Downregulated	7	GravsSko	MD06G1009600, MD16G1285000	Protein kinase superfamily protein	AT1G76360.1		GO:0005524, GO:0006468, GO:0004672	Molecular Function:ATP binding, Biological Process:protein phosphorylation, Molecular Function:protein kinase activity	NA	NA
HF10084-RA	-2.26857	0.826048	0.00499551	0.0284386	Downregulated	7	GravsSko	MD06G1009800, MD16G1284700	Domain of unknown function (DUF23)	AT4G37420.1		NA	NA	NA	NA
HF10125-RA	-3.04099	5.07401	6.68e-08	2.43e-06	Downregulated	7	GravsSko	MD06G1012900, MD08G1205300, MD08G1205500	Pectinacetylesterase family protein	AT4G19420.1		GO:0016787	Molecular Function:hydrolase activity	ko04310	Wnt signaling pathway
HF10162-RA	-4.51419	3.30271	9.05e-18	2.51e-15	Downregulated	7	GravsSko	MD00G1201900, MD00G1202100, MD02G1013900, MD02G1014800, MD02G1015000, MD02G1015200, MD06G1016200, MD06G1016500, MD06G1017700, MD06G1018100, MD06G1018200, MD06G1018400, MD06G1018700, MD06G1018800, MD06G1019000, MD06G1019100, MD06G1019300, MD06G1020400, MD06G1020700, MD06G1020800, MD06G1020900, MD09G1262100, MD12G1038300, MD12G1039200, MD12G1039300, MD12G1039400	HXXXD-type acyl-transferase family protein	AT5G17540.1		GO:0016747	Molecular Function:transferase activity, transferring acyl groups other than amino-acyl groups	ko01522	Endocrine resistance
HF10284-RA	-4.00473	1.41736	1.58e-05	0.000269735	Downregulated	7	GravsSko	MD00G1167500, MD01G1070400, MD05G1259600	ACC synthase 1	AT3G61510.1	ACS1, AT-ACS1	GO:0009058, GO:0003824, GO:0030170	Biological Process:biosynthetic process, Molecular Function:catalytic activity, Molecular Function:pyridoxal phosphate binding	ko01522, ko04016, ko00270	Endocrine resistance, MAPK signaling pathway - plant, Cysteine and methionine metabolism
HF10320-RA	-3.7192	1.23637	4.42e-07	1.23e-05	Downregulated	7	GravsSko	MD01G1066900, MD03G1077700, MD06G1116500, MD07G1133900, MD11G1082100	calmodulin-binding receptor-like cytoplasmic kinase 2	AT4G00330.1	CRCK2	GO:0004672, GO:0006468, GO:0005524	Molecular Function:protein kinase activity, Biological Process:protein phosphorylation, Molecular Function:ATP binding	NA	NA
HF10336-RA	-3.95115	2.38415	1.38e-06	3.36e-05	Downregulated	7	GravsSko	MD05G1110400, MD05G1110500	D-aminoacid aminotransferase-like PLP-dependent enzymes superfamily protein	AT1G50090.1		GO:0003824, GO:0004084, GO:0009081	Molecular Function:catalytic activity, Molecular Function:branched-chain-amino-acid transaminase activity, Biological Process:branched-chain amino acid metabolic process	ko01522, ko00290, ko00770, ko00270, ko00280	Endocrine resistance, Valine, leucine and isoleucine biosynthesis, Pantothenate and CoA biosynthesis, Cysteine and methionine metabolism, Valine, leucine and isoleucine degradation
HF10346-RA	-2.07484	5.14056	0.000323925	0.00323386	Downregulated	7	GravsSko	MD02G1190300, MD02G1272900, MD05G1111800, MD05G1112000, MD05G1112200, MD05G1293500, MD07G1041600, MD07G1041700, MD07G1041800, MD07G1041900, MD08G1076800, MD10G1114800, MD15G1064100	FAD/NAD(P)-binding oxidoreductase family protein	AT1G58440.1	XF1, SQE1	GO:0055114, GO:0016021, GO:0004506, GO:0016126, GO:0050660	Biological Process:oxidation-reduction process, Cellular Component:integral component of membrane, Molecular Function:squalene monooxygenase activity, Biological Process:sterol biosynthetic process, Molecular Function:flavin adenine dinucleotide binding	ko00909, ko00100	Sesquiterpenoid and triterpenoid biosynthesis, Steroid biosynthesis
HF10347-RA	-3.38393	0.718465	0.0001739	0.00195115	Downregulated	7	GravsSko	MD02G1190300, MD02G1272900, MD05G1111800, MD05G1112000, MD05G1112200, MD05G1293500, MD07G1041600, MD07G1041700, MD07G1041800, MD07G1041900, MD08G1076800, MD10G1114800, MD15G1064100	FAD/NAD(P)-binding oxidoreductase family protein	AT1G58440.1	XF1, SQE1	GO:0055114, GO:0050660, GO:0016021, GO:0016126, GO:0004506	Biological Process:oxidation-reduction process, Molecular Function:flavin adenine dinucleotide binding, Cellular Component:integral component of membrane, Biological Process:sterol biosynthetic process, Molecular Function:squalene monooxygenase activity	ko00100, ko00909	Steroid biosynthesis, Sesquiterpenoid and triterpenoid biosynthesis
HF10349-RA	-5.8393	1.38358	7.89e-10	4.83e-08	Downregulated	7	GravsSko	MD02G1190300, MD02G1272900, MD05G1111800, MD05G1112000, MD05G1112200, MD05G1293500, MD07G1041600, MD07G1041700, MD07G1041800, MD07G1041900, MD08G1076800, MD10G1114800, MD15G1064100	FAD/NAD(P)-binding oxidoreductase family protein	AT1G58440.1	XF1, SQE1	GO:0055114, GO:0016021, GO:0050660, GO:0004506, GO:0016126	Biological Process:oxidation-reduction process, Cellular Component:integral component of membrane, Molecular Function:flavin adenine dinucleotide binding, Molecular Function:squalene monooxygenase activity, Biological Process:sterol biosynthetic process	ko00909, ko00100	Sesquiterpenoid and triterpenoid biosynthesis, Steroid biosynthesis
HF10360-RA	-3.36703	5.9864	2.35e-09	1.28e-07	Downregulated	7	GravsSko	MD05G1112600, MD08G1210000, MD10G1115100, MD15G1394100	Leucine-rich receptor-like protein kinase family protein	AT1G09970.1	LRR XI-23, RLK7	GO:0005515, GO:0005524, GO:0006468, GO:0004672	Molecular Function:protein binding, Molecular Function:ATP binding, Biological Process:protein phosphorylation, Molecular Function:protein kinase activity	NA	NA
HF10416-RA	-5.81138	3.26963	1.3e-13	1.88e-11	Downregulated	7	GravsSko	MD02G1130000, MD05G1119300, MD10G1122400	Major facilitator superfamily protein	AT4G34950.1		NA	NA	NA	NA
HF10509-RA	-6.59905	1.10091	5.36e-06	0.00010783	Downregulated	7	GravsSko	NA	NA	NA	NA	NA	NA	NA	NA
[truncated: 3,846 more rows]
