# Supplementary material for: Genomic analysis of fruit size and shape traits in apple: unveiling candidate genes through GWAS analysis
Source: Hortic Res. 2023 Dec 19;11(2):uhad270. doi: 10.1093/hr/uhad270 (PMC10901474; doi:10.1093/hr/uhad270)
Supplement: Web_Material_uhad270 [file web_material_uhad270.zip › Supplementary Table 9_HFTH1_GDDH13_TAIR.xlsx]

## Sheet: Relation_HFTH1_GDDH13_TAIR (2)
Supplementary Table 9. Correspondence between genes annotated in the HFTH1 and GDDH13
Column1	TAIR_term	Gene_id	Length	TAIR_description	Organism	Gene_id_GDDH13	Length_GDDH13	TAIR_symbol	Description_GDDH13_TAIR	TAIR_location
1	AT1G01020.1	HF24900-RA	261	Arv1-like protein	Arabidopsis thaliana	MD01G1091900	938	ARV1	Arv1-like protein	chr1:6915-8666 REVERSE LENGTH=245
2	AT1G01020.1	HF24900-RA	261	Arv1-like protein	Arabidopsis thaliana	MD07G1162600	441	ARV1	Arv1-like protein	chr1:6915-8666 REVERSE LENGTH=245
3	AT1G01020.2	HF05618-RA	104	Arv1-like protein	Arabidopsis thaliana	MD07G1162500	511	ARV1	Arv1-like protein	chr1:7315-8666 REVERSE LENGTH=191
4	AT1G01040.1	HF05621-RA	1959	dicer-like 1	Arabidopsis thaliana	MD07G1162100	2032	DCL1, CAF, SUS1, SIN1, ASU1, EMB76, EMB60, ATDCL1	dicer-like 1	chr1:23519-31079 FORWARD LENGTH=1909
5	AT1G01040.1	HF05621-RA	1959	dicer-like 1	Arabidopsis thaliana	MD07G1161800	553	DCL1, CAF, SUS1, SIN1, ASU1, EMB76, EMB60, ATDCL1	dicer-like 1	chr1:23519-31079 FORWARD LENGTH=1909
6	AT1G01040.1	HF05621-RA	1959	dicer-like 1	Arabidopsis thaliana	MD07G1161900	590	DCL1, CAF, SUS1, SIN1, ASU1, EMB76, EMB60, ATDCL1	dicer-like 1	chr1:23519-31079 FORWARD LENGTH=1909
7	AT1G01040.1	HF05621-RA	1959	dicer-like 1	Arabidopsis thaliana	MD01G1091600	4524	DCL1, CAF, SUS1, SIN1, ASU1, EMB76, EMB60, ATDCL1	dicer-like 1	chr1:23519-31079 FORWARD LENGTH=1909
8	AT1G01040.2	HF24895-RA	715	dicer-like 1	Arabidopsis thaliana	MD01G1091500	2380	DCL1	dicer-like 1	chr1:23519-31079 FORWARD LENGTH=1910
9	AT1G01040.2	HF24895-RA	715	dicer-like 1	Arabidopsis thaliana	MD07G1162000	1237	DCL1	dicer-like 1	chr1:23519-31079 FORWARD LENGTH=1910
10	AT1G01040.2	HF24895-RA	715	dicer-like 1	Arabidopsis thaliana	MD07G1161600	1882	DCL1	dicer-like 1	chr1:23519-31079 FORWARD LENGTH=1910
11	AT1G01040.2	HF24895-RA	715	dicer-like 1	Arabidopsis thaliana	MD07G1161700	393	DCL1	dicer-like 1	chr1:23519-31079 FORWARD LENGTH=1910
12	AT1G01040.2	HF24896-RA	978	dicer-like 1	Arabidopsis thaliana	MD01G1091500	2380	DCL1	dicer-like 1	chr1:23519-31079 FORWARD LENGTH=1910
13	AT1G01040.2	HF24896-RA	978	dicer-like 1	Arabidopsis thaliana	MD07G1162000	1237	DCL1	dicer-like 1	chr1:23519-31079 FORWARD LENGTH=1910
14	AT1G01040.2	HF24896-RA	978	dicer-like 1	Arabidopsis thaliana	MD07G1161600	1882	DCL1	dicer-like 1	chr1:23519-31079 FORWARD LENGTH=1910
15	AT1G01040.2	HF24896-RA	978	dicer-like 1	Arabidopsis thaliana	MD07G1161700	393	DCL1	dicer-like 1	chr1:23519-31079 FORWARD LENGTH=1910
16	AT1G01050.1	HF05622-RA	209	pyrophosphorylase 1	Arabidopsis thaliana	MD01G1091400	1410	AtPPa1, PPa1	pyrophosphorylase 1	chr1:31382-32670 REVERSE LENGTH=212
17	AT1G01050.1	HF05622-RA	209	pyrophosphorylase 1	Arabidopsis thaliana	MD07G1161400	249	AtPPa1, PPa1	pyrophosphorylase 1	chr1:31382-32670 REVERSE LENGTH=212
18	AT1G01050.1	HF05622-RA	209	pyrophosphorylase 1	Arabidopsis thaliana	MD07G1161500	1173	AtPPa1, PPa1	pyrophosphorylase 1	chr1:31382-32670 REVERSE LENGTH=212
19	AT1G01050.1	HF05622-RA	209	pyrophosphorylase 1	Arabidopsis thaliana	MD01G1091200	1193	AtPPa1, PPa1	pyrophosphorylase 1	chr1:31382-32670 REVERSE LENGTH=212
20	AT1G01050.1	HF31130-RA	169	pyrophosphorylase 1	Arabidopsis thaliana	MD01G1091400	1410	AtPPa1, PPa1	pyrophosphorylase 1	chr1:31382-32670 REVERSE LENGTH=212
21	AT1G01050.1	HF31130-RA	169	pyrophosphorylase 1	Arabidopsis thaliana	MD07G1161400	249	AtPPa1, PPa1	pyrophosphorylase 1	chr1:31382-32670 REVERSE LENGTH=212
22	AT1G01050.1	HF31130-RA	169	pyrophosphorylase 1	Arabidopsis thaliana	MD07G1161500	1173	AtPPa1, PPa1	pyrophosphorylase 1	chr1:31382-32670 REVERSE LENGTH=212
23	AT1G01050.1	HF31130-RA	169	pyrophosphorylase 1	Arabidopsis thaliana	MD01G1091200	1193	AtPPa1, PPa1	pyrophosphorylase 1	chr1:31382-32670 REVERSE LENGTH=212
24	AT1G01050.1	HF24894-RA	220	pyrophosphorylase 1	Arabidopsis thaliana	MD01G1091400	1410	AtPPa1, PPa1	pyrophosphorylase 1	chr1:31382-32670 REVERSE LENGTH=212
25	AT1G01050.1	HF24894-RA	220	pyrophosphorylase 1	Arabidopsis thaliana	MD07G1161400	249	AtPPa1, PPa1	pyrophosphorylase 1	chr1:31382-32670 REVERSE LENGTH=212
26	AT1G01050.1	HF24894-RA	220	pyrophosphorylase 1	Arabidopsis thaliana	MD07G1161500	1173	AtPPa1, PPa1	pyrophosphorylase 1	chr1:31382-32670 REVERSE LENGTH=212
27	AT1G01050.1	HF24894-RA	220	pyrophosphorylase 1	Arabidopsis thaliana	MD01G1091200	1193	AtPPa1, PPa1	pyrophosphorylase 1	chr1:31382-32670 REVERSE LENGTH=212
28	AT1G01060.4	HF05633-RA	102	Homeodomain-like superfamily protein	Arabidopsis thaliana	MD01G1090900	3084	LHY, LHY1	Homeodomain-like superfamily protein	chr1:33992-37061 REVERSE LENGTH=644
29	AT1G01060.5	HF05626-RA	720	Homeodomain-like superfamily protein	Arabidopsis thaliana	NA	NA
30	AT1G01090.1	HF12546-RA	432	pyruvate dehydrogenase E1 alpha	Arabidopsis thaliana	MD07G1159600	1814	PDH-E1 ALPHA	pyruvate dehydrogenase E1 alpha	chr1:47705-49166 REVERSE LENGTH=428
31	AT1G01090.1	HF05648-RA	432	pyruvate dehydrogenase E1 alpha	Arabidopsis thaliana	MD07G1159600	1814	PDH-E1 ALPHA	pyruvate dehydrogenase E1 alpha	chr1:47705-49166 REVERSE LENGTH=428
32	AT1G01110.2	HF08724-RA	517	IQ-domain 18	Arabidopsis thaliana	MD14G1137700	2162	IQD18	IQ-domain 18	chr1:52239-54494 FORWARD LENGTH=527
33	AT1G01110.2	HF08724-RA	517	IQ-domain 18	Arabidopsis thaliana	MD01G1087900	2390	IQD18	IQ-domain 18	chr1:52239-54494 FORWARD LENGTH=527
34	AT1G01110.2	HF08724-RA	517	IQ-domain 18	Arabidopsis thaliana	MD07G1158100	2211	IQD18	IQ-domain 18	chr1:52239-54494 FORWARD LENGTH=527
35	AT1G01110.2	HF05663-RA	535	IQ-domain 18	Arabidopsis thaliana	MD14G1137700	2162	IQD18	IQ-domain 18	chr1:52239-54494 FORWARD LENGTH=527
36	AT1G01110.2	HF05663-RA	535	IQ-domain 18	Arabidopsis thaliana	MD01G1087900	2390	IQD18	IQ-domain 18	chr1:52239-54494 FORWARD LENGTH=527
37	AT1G01110.2	HF05663-RA	535	IQ-domain 18	Arabidopsis thaliana	MD07G1158100	2211	IQD18	IQ-domain 18	chr1:52239-54494 FORWARD LENGTH=527
38	AT1G01120.1	HF05668-RA	543	3-ketoacyl-CoA synthase 1	Arabidopsis thaliana	MD07G1157600	1632	KCS1	3-ketoacyl-CoA synthase 1	chr1:57392-58978 REVERSE LENGTH=528
39	AT1G01120.1	HF05668-RA	543	3-ketoacyl-CoA synthase 1	Arabidopsis thaliana	MD01G1087400	1632	KCS1	3-ketoacyl-CoA synthase 1	chr1:57392-58978 REVERSE LENGTH=528
40	AT1G01140.1	HF05669-RA	384	CBL-interacting protein kinase 9	Arabidopsis thaliana	MD07G1157500	2623	CIPK9, SnRK3.12, PKS6	CBL-interacting protein kinase 9	chr1:64398-67512 REVERSE LENGTH=447
41	AT1G01140.1	HF12519-RA	417	CBL-interacting protein kinase 9	Arabidopsis thaliana	MD07G1157500	2623	CIPK9, SnRK3.12, PKS6	CBL-interacting protein kinase 9	chr1:64398-67512 REVERSE LENGTH=447
42	AT1G01170.2	HF13794-RA	118	Protein of unknown function (DUF1138)	Arabidopsis thaliana	MD12G1077000	759		Protein of unknown function (DUF1138)	chr1:74105-74443 REVERSE LENGTH=83
43	AT1G01170.2	HF13794-RA	118	Protein of unknown function (DUF1138)	Arabidopsis thaliana	MD03G1173400	671		Protein of unknown function (DUF1138)	chr1:74105-74443 REVERSE LENGTH=83
44	AT1G01170.2	HF05252-RA	199	Protein of unknown function (DUF1138)	Arabidopsis thaliana	MD12G1077000	759		Protein of unknown function (DUF1138)	chr1:74105-74443 REVERSE LENGTH=83
45	AT1G01170.2	HF05252-RA	199	Protein of unknown function (DUF1138)	Arabidopsis thaliana	MD03G1173400	671		Protein of unknown function (DUF1138)	chr1:74105-74443 REVERSE LENGTH=83
46	AT1G01180.1	HF12514-RA	153	S-adenosyl-L-methionine-dependent methyltransferases superfamily protein	Arabidopsis thaliana	MD07G1156900	921		S-adenosyl-L-methionine-dependent methyltransferases superfamily protein	chr1:75633-76556 FORWARD LENGTH=307
47	AT1G01200.1	HF12498-RA	133	RAB GTPase homolog A3	Arabidopsis thaliana	MD01G1085800	1114	ATRABA3, ATRAB-A3, RABA3	RAB GTPase homolog A3	chr1:86715-88145 REVERSE LENGTH=237
48	AT1G01200.1	HF12498-RA	133	RAB GTPase homolog A3	Arabidopsis thaliana	MD07G1154900	955	ATRABA3, ATRAB-A3, RABA3	RAB GTPase homolog A3	chr1:86715-88145 REVERSE LENGTH=237
49	AT1G01200.1	HF05695-RA	248	RAB GTPase homolog A3	Arabidopsis thaliana	MD01G1085800	1114	ATRABA3, ATRAB-A3, RABA3	RAB GTPase homolog A3	chr1:86715-88145 REVERSE LENGTH=237
50	AT1G01200.1	HF05695-RA	248	RAB GTPase homolog A3	Arabidopsis thaliana	MD07G1154900	955	ATRABA3, ATRAB-A3, RABA3	RAB GTPase homolog A3	chr1:86715-88145 REVERSE LENGTH=237
51	AT1G01210.1	HF05702-RA	111	DNA-directed RNA polymerase, subunit M, archaeal	Arabidopsis thaliana	MD01G1085300	677		DNA-directed RNA polymerase, subunit M, archaeal	chr1:88977-89529 FORWARD LENGTH=106
52	AT1G01210.1	HF31341-RA	120	DNA-directed RNA polymerase, subunit M, archaeal	Arabidopsis thaliana	MD01G1085300	677		DNA-directed RNA polymerase, subunit M, archaeal	chr1:88977-89529 FORWARD LENGTH=106
53	AT1G01220.1	HF05704-RA	384	L-fucokinase/GDP-L-fucose pyrophosphorylase	Arabidopsis thaliana	MD01G1085000	540	FKGP, AtFKGP	L-fucokinase/GDP-L-fucose pyrophosphorylase	chr1:91750-95552 FORWARD LENGTH=1055
54	AT1G01220.1	HF05704-RA	384	L-fucokinase/GDP-L-fucose pyrophosphorylase	Arabidopsis thaliana	MD07G1153800	3511	FKGP, AtFKGP	L-fucokinase/GDP-L-fucose pyrophosphorylase	chr1:91750-95552 FORWARD LENGTH=1055
55	AT1G01220.1	HF12491-RA	1372	L-fucokinase/GDP-L-fucose pyrophosphorylase	Arabidopsis thaliana	MD01G1085000	540	FKGP, AtFKGP	L-fucokinase/GDP-L-fucose pyrophosphorylase	chr1:91750-95552 FORWARD LENGTH=1055
56	AT1G01220.1	HF12491-RA	1372	L-fucokinase/GDP-L-fucose pyrophosphorylase	Arabidopsis thaliana	MD07G1153800	3511	FKGP, AtFKGP	L-fucokinase/GDP-L-fucose pyrophosphorylase	chr1:91750-95552 FORWARD LENGTH=1055
57	AT1G01220.1	HF05705-RA	92	L-fucokinase/GDP-L-fucose pyrophosphorylase	Arabidopsis thaliana	MD01G1085000	540	FKGP, AtFKGP	L-fucokinase/GDP-L-fucose pyrophosphorylase	chr1:91750-95552 FORWARD LENGTH=1055
58	AT1G01220.1	HF05705-RA	92	L-fucokinase/GDP-L-fucose pyrophosphorylase	Arabidopsis thaliana	MD07G1153800	3511	FKGP, AtFKGP	L-fucokinase/GDP-L-fucose pyrophosphorylase	chr1:91750-95552 FORWARD LENGTH=1055
59	AT1G01225.1	HF05706-RA	259	NC domain-containing protein-related	Arabidopsis thaliana	MD07G1153700	1295		NC domain-containing protein-related	chr1:96064-97242 FORWARD LENGTH=260
60	AT1G01225.1	HF05706-RA	259	NC domain-containing protein-related	Arabidopsis thaliana	MD01G1084900	1110		NC domain-containing protein-related	chr1:96064-97242 FORWARD LENGTH=260
61	AT1G01230.1	HF12489-RA	188	ORMDL family protein	Arabidopsis thaliana	MD01G1084800	1047		ORMDL family protein	chr1:97620-99046 FORWARD LENGTH=157
62	AT1G01230.1	HF12489-RA	188	ORMDL family protein	Arabidopsis thaliana	MD07G1153400	1019		ORMDL family protein	chr1:97620-99046 FORWARD LENGTH=157
63	AT1G01230.1	HF05708-RA	164	ORMDL family protein	Arabidopsis thaliana	MD01G1084800	1047		ORMDL family protein	chr1:97620-99046 FORWARD LENGTH=157
64	AT1G01230.1	HF05708-RA	164	ORMDL family protein	Arabidopsis thaliana	MD07G1153400	1019		ORMDL family protein	chr1:97620-99046 FORWARD LENGTH=157
65	AT1G01250.1	HF05721-RA	186	Integrase-type DNA-binding superfamily protein	Arabidopsis thaliana	MD07G1151700	567		Integrase-type DNA-binding superfamily protein	chr1:104731-105309 REVERSE LENGTH=192
66	AT1G01250.1	HF05721-RA	186	Integrase-type DNA-binding superfamily protein	Arabidopsis thaliana	MD01G1083000	561		Integrase-type DNA-binding superfamily protein	chr1:104731-105309 REVERSE LENGTH=192
67	AT1G01250.1	HF12468-RA	188	Integrase-type DNA-binding superfamily protein	Arabidopsis thaliana	MD07G1151700	567		Integrase-type DNA-binding superfamily protein	chr1:104731-105309 REVERSE LENGTH=192
68	AT1G01250.1	HF12468-RA	188	Integrase-type DNA-binding superfamily protein	Arabidopsis thaliana	MD01G1083000	561		Integrase-type DNA-binding superfamily protein	chr1:104731-105309 REVERSE LENGTH=192
69	AT1G01260.3	HF12456-RA	609	basic helix-loop-helix (bHLH) DNA-binding superfamily protein	Arabidopsis thaliana	MD01G1082700	2039		basic helix-loop-helix (bHLH) DNA-binding superfamily protein	chr1:109595-111367 FORWARD LENGTH=590
70	AT1G01260.3	HF12456-RA	609	basic helix-loop-helix (bHLH) DNA-binding superfamily protein	Arabidopsis thaliana	MD07G1151000	1842		basic helix-loop-helix (bHLH) DNA-binding superfamily protein	chr1:109595-111367 FORWARD LENGTH=590
71	AT1G01260.3	HF05723-RA	613	basic helix-loop-helix (bHLH) DNA-binding superfamily protein	Arabidopsis thaliana	MD01G1082700	2039		basic helix-loop-helix (bHLH) DNA-binding superfamily protein	chr1:109595-111367 FORWARD LENGTH=590
72	AT1G01260.3	HF05723-RA	613	basic helix-loop-helix (bHLH) DNA-binding superfamily protein	Arabidopsis thaliana	MD07G1151000	1842		basic helix-loop-helix (bHLH) DNA-binding superfamily protein	chr1:109595-111367 FORWARD LENGTH=590
73	AT1G01280.1	HF04196-RA	219	cytochrome P450, family 703, subfamily A, polypeptide 2	Arabidopsis thaliana	MD06G1214500	324	CYP703A2, CYP703	cytochrome P450, family 703, subfamily A, polypeptide 2	chr1:112290-113905 FORWARD LENGTH=510
74	AT1G01280.1	HF04196-RA	219	cytochrome P450, family 703, subfamily A, polypeptide 2	Arabidopsis thaliana	MD01G1082400	1560	CYP703A2, CYP703	cytochrome P450, family 703, subfamily A, polypeptide 2	chr1:112290-113905 FORWARD LENGTH=510
75	AT1G01290.2	HF12454-RA	231	cofactor of nitrate reductase and xanthine dehydrogenase 3	Arabidopsis thaliana	MD07G1150800	1126	CNX3	cofactor of nitrate reductase and xanthine dehydrogenase 3	chr1:114299-115296 FORWARD LENGTH=270
76	AT1G01300.1	HF12452-RA	272	Eukaryotic aspartyl protease family protein	Arabidopsis thaliana	MD01G1082200	1461		Eukaryotic aspartyl protease family protein	chr1:117065-118522 FORWARD LENGTH=485
77	AT1G01300.1	HF12452-RA	272	Eukaryotic aspartyl protease family protein	Arabidopsis thaliana	MD07G1150600	1464		Eukaryotic aspartyl protease family protein	chr1:117065-118522 FORWARD LENGTH=485
78	AT1G01300.1	HF05725-RA	295	Eukaryotic aspartyl protease family protein	Arabidopsis thaliana	MD01G1082200	1461		Eukaryotic aspartyl protease family protein	chr1:117065-118522 FORWARD LENGTH=485
79	AT1G01300.1	HF05725-RA	295	Eukaryotic aspartyl protease family protein	Arabidopsis thaliana	MD07G1150600	1464		Eukaryotic aspartyl protease family protein	chr1:117065-118522 FORWARD LENGTH=485
80	AT1G01320.1	HF05737-RA	1843	Tetratricopeptide repeat (TPR)-like superfamily protein	Arabidopsis thaliana	MD01G1080500	6431		Tetratricopeptide repeat (TPR)-like superfamily protein	chr1:121582-130099 REVERSE LENGTH=1797
81	AT1G01320.1	HF12441-RA	1884	Tetratricopeptide repeat (TPR)-like superfamily protein	Arabidopsis thaliana	MD01G1080500	6431		Tetratricopeptide repeat (TPR)-like superfamily protein	chr1:121582-130099 REVERSE LENGTH=1797
82	AT1G01320.2	HF44420-RA	92	Tetratricopeptide repeat (TPR)-like superfamily protein	Arabidopsis thaliana	MD07G1149400	6262		Tetratricopeptide repeat (TPR)-like superfamily protein	chr1:121582-130099 REVERSE LENGTH=1787
83	AT1G01320.2	HF05659-RA	69	Tetratricopeptide repeat (TPR)-like superfamily protein	Arabidopsis thaliana	MD07G1149400	6262		Tetratricopeptide repeat (TPR)-like superfamily protein	chr1:121582-130099 REVERSE LENGTH=1787
84	AT1G01340.1	HF24219-RA	139	cyclic nucleotide gated channel 10	Arabidopsis thaliana	NA	NA
85	AT1G01340.2	HF24222-RA	418	cyclic nucleotide gated channel 10	Arabidopsis thaliana	NA	NA
86	AT1G01340.2	HF18904-RA	345	cyclic nucleotide gated channel 10	Arabidopsis thaliana	NA	NA
87	AT1G01350.1	HF12430-RA	324	Zinc finger (CCCH-type/C3HC4-type RING finger) family protein	Arabidopsis thaliana	MD01G1079100	1589		Zinc finger (CCCH-type/C3HC4-type RING finger) family protein	chr1:136732-137970 FORWARD LENGTH=343
88	AT1G01350.1	HF12430-RA	324	Zinc finger (CCCH-type/C3HC4-type RING finger) family protein	Arabidopsis thaliana	MD07G1148000	1187		Zinc finger (CCCH-type/C3HC4-type RING finger) family protein	chr1:136732-137970 FORWARD LENGTH=343
89	AT1G01350.1	HF12430-RA	324	Zinc finger (CCCH-type/C3HC4-type RING finger) family protein	Arabidopsis thaliana	MD04G1169800	1523		Zinc finger (CCCH-type/C3HC4-type RING finger) family protein	chr1:136732-137970 FORWARD LENGTH=343
90	AT1G01350.1	HF15556-RA	367	Zinc finger (CCCH-type/C3HC4-type RING finger) family protein	Arabidopsis thaliana	MD01G1079100	1589		Zinc finger (CCCH-type/C3HC4-type RING finger) family protein	chr1:136732-137970 FORWARD LENGTH=343
91	AT1G01350.1	HF15556-RA	367	Zinc finger (CCCH-type/C3HC4-type RING finger) family protein	Arabidopsis thaliana	MD07G1148000	1187		Zinc finger (CCCH-type/C3HC4-type RING finger) family protein	chr1:136732-137970 FORWARD LENGTH=343
92	AT1G01350.1	HF15556-RA	367	Zinc finger (CCCH-type/C3HC4-type RING finger) family protein	Arabidopsis thaliana	MD04G1169800	1523		Zinc finger (CCCH-type/C3HC4-type RING finger) family protein	chr1:136732-137970 FORWARD LENGTH=343
93	AT1G01350.1	HF05750-RA	316	Zinc finger (CCCH-type/C3HC4-type RING finger) family protein	Arabidopsis thaliana	MD01G1079100	1589		Zinc finger (CCCH-type/C3HC4-type RING finger) family protein	chr1:136732-137970 FORWARD LENGTH=343
94	AT1G01350.1	HF05750-RA	316	Zinc finger (CCCH-type/C3HC4-type RING finger) family protein	Arabidopsis thaliana	MD07G1148000	1187		Zinc finger (CCCH-type/C3HC4-type RING finger) family protein	chr1:136732-137970 FORWARD LENGTH=343
95	AT1G01350.1	HF05750-RA	316	Zinc finger (CCCH-type/C3HC4-type RING finger) family protein	Arabidopsis thaliana	MD04G1169800	1523		Zinc finger (CCCH-type/C3HC4-type RING finger) family protein	chr1:136732-137970 FORWARD LENGTH=343
96	AT1G01360.1	HF12428-RA	184	regulatory component of ABA receptor 1	Arabidopsis thaliana	MD01G1078900	1554	RCAR1, PYL9	regulatory component of ABA receptor 1	chr1:142138-142914 FORWARD LENGTH=187
97	AT1G01360.1	HF12428-RA	184	regulatory component of ABA receptor 1	Arabidopsis thaliana	MD07G1147700	1329	RCAR1, PYL9	regulatory component of ABA receptor 1	chr1:142138-142914 FORWARD LENGTH=187
98	AT1G01360.1	HF10197-RA	184	regulatory component of ABA receptor 1	Arabidopsis thaliana	MD01G1078900	1554	RCAR1, PYL9	regulatory component of ABA receptor 1	chr1:142138-142914 FORWARD LENGTH=187
99	AT1G01360.1	HF10197-RA	184	regulatory component of ABA receptor 1	Arabidopsis thaliana	MD07G1147700	1329	RCAR1, PYL9	regulatory component of ABA receptor 1	chr1:142138-142914 FORWARD LENGTH=187
100	AT1G01370.2	HF10201-RA	75	Histone superfamily protein	Arabidopsis thaliana	MD01G1078400	511	HTR12, CENH3	Histone superfamily protein	chr1:143773-145400 FORWARD LENGTH=178
101	AT1G01370.2	HF10201-RA	75	Histone superfamily protein	Arabidopsis thaliana	MD07G1147400	1121	HTR12, CENH3	Histone superfamily protein	chr1:143773-145400 FORWARD LENGTH=178
102	AT1G01370.2	HF10201-RA	75	Histone superfamily protein	Arabidopsis thaliana	MD03G1162100	1113	HTR12, CENH3	Histone superfamily protein	chr1:143773-145400 FORWARD LENGTH=178
103	AT1G01370.2	HF40886-RA	190	Histone superfamily protein	Arabidopsis thaliana	MD01G1078400	511	HTR12, CENH3	Histone superfamily protein	chr1:143773-145400 FORWARD LENGTH=178
104	AT1G01370.2	HF40886-RA	190	Histone superfamily protein	Arabidopsis thaliana	MD07G1147400	1121	HTR12, CENH3	Histone superfamily protein	chr1:143773-145400 FORWARD LENGTH=178
105	AT1G01370.2	HF40886-RA	190	Histone superfamily protein	Arabidopsis thaliana	MD03G1162100	1113	HTR12, CENH3	Histone superfamily protein	chr1:143773-145400 FORWARD LENGTH=178
106	AT1G01380.1	HF12239-RA	74	Homeodomain-like superfamily protein	Arabidopsis thaliana	NA	NA
107	AT1G01420.1	HF08591-RA	176	UDP-glucosyl transferase 72B3	Arabidopsis thaliana	MD06G1103600	1152	UGT72B3	UDP-glucosyl transferase 72B3	chr1:154566-156011 REVERSE LENGTH=481
108	AT1G01420.1	HF08591-RA	176	UDP-glucosyl transferase 72B3	Arabidopsis thaliana	MD14G1122500	1450	UGT72B3	UDP-glucosyl transferase 72B3	chr1:154566-156011 REVERSE LENGTH=481
109	AT1G01420.1	HF08591-RA	176	UDP-glucosyl transferase 72B3	Arabidopsis thaliana	MD06G1103300	1476	UGT72B3	UDP-glucosyl transferase 72B3	chr1:154566-156011 REVERSE LENGTH=481
110	AT1G01420.1	HF08590-RA	162	UDP-glucosyl transferase 72B3	Arabidopsis thaliana	MD06G1103600	1152	UGT72B3	UDP-glucosyl transferase 72B3	chr1:154566-156011 REVERSE LENGTH=481
111	AT1G01420.1	HF08590-RA	162	UDP-glucosyl transferase 72B3	Arabidopsis thaliana	MD14G1122500	1450	UGT72B3	UDP-glucosyl transferase 72B3	chr1:154566-156011 REVERSE LENGTH=481
112	AT1G01420.1	HF08590-RA	162	UDP-glucosyl transferase 72B3	Arabidopsis thaliana	MD06G1103300	1476	UGT72B3	UDP-glucosyl transferase 72B3	chr1:154566-156011 REVERSE LENGTH=481
113	AT1G01420.1	HF38630-RA	463	UDP-glucosyl transferase 72B3	Arabidopsis thaliana	MD06G1103600	1152	UGT72B3	UDP-glucosyl transferase 72B3	chr1:154566-156011 REVERSE LENGTH=481
114	AT1G01420.1	HF38630-RA	463	UDP-glucosyl transferase 72B3	Arabidopsis thaliana	MD14G1122500	1450	UGT72B3	UDP-glucosyl transferase 72B3	chr1:154566-156011 REVERSE LENGTH=481
115	AT1G01420.1	HF38630-RA	463	UDP-glucosyl transferase 72B3	Arabidopsis thaliana	MD06G1103300	1476	UGT72B3	UDP-glucosyl transferase 72B3	chr1:154566-156011 REVERSE LENGTH=481
116	AT1G01420.1	HF38627-RA	463	UDP-glucosyl transferase 72B3	Arabidopsis thaliana	MD06G1103600	1152	UGT72B3	UDP-glucosyl transferase 72B3	chr1:154566-156011 REVERSE LENGTH=481
117	AT1G01420.1	HF38627-RA	463	UDP-glucosyl transferase 72B3	Arabidopsis thaliana	MD14G1122500	1450	UGT72B3	UDP-glucosyl transferase 72B3	chr1:154566-156011 REVERSE LENGTH=481
118	AT1G01420.1	HF38627-RA	463	UDP-glucosyl transferase 72B3	Arabidopsis thaliana	MD06G1103300	1476	UGT72B3	UDP-glucosyl transferase 72B3	chr1:154566-156011 REVERSE LENGTH=481
119	AT1G01420.1	HF08934-RA	74	UDP-glucosyl transferase 72B3	Arabidopsis thaliana	MD06G1103600	1152	UGT72B3	UDP-glucosyl transferase 72B3	chr1:154566-156011 REVERSE LENGTH=481
120	AT1G01420.1	HF08934-RA	74	UDP-glucosyl transferase 72B3	Arabidopsis thaliana	MD14G1122500	1450	UGT72B3	UDP-glucosyl transferase 72B3	chr1:154566-156011 REVERSE LENGTH=481
121	AT1G01420.1	HF08934-RA	74	UDP-glucosyl transferase 72B3	Arabidopsis thaliana	MD06G1103300	1476	UGT72B3	UDP-glucosyl transferase 72B3	chr1:154566-156011 REVERSE LENGTH=481
122	AT1G01420.1	HF38636-RA	463	UDP-glucosyl transferase 72B3	Arabidopsis thaliana	MD06G1103600	1152	UGT72B3	UDP-glucosyl transferase 72B3	chr1:154566-156011 REVERSE LENGTH=481
123	AT1G01420.1	HF38636-RA	463	UDP-glucosyl transferase 72B3	Arabidopsis thaliana	MD14G1122500	1450	UGT72B3	UDP-glucosyl transferase 72B3	chr1:154566-156011 REVERSE LENGTH=481
124	AT1G01420.1	HF38636-RA	463	UDP-glucosyl transferase 72B3	Arabidopsis thaliana	MD06G1103300	1476	UGT72B3	UDP-glucosyl transferase 72B3	chr1:154566-156011 REVERSE LENGTH=481
125	AT1G01420.1	HF38632-RA	463	UDP-glucosyl transferase 72B3	Arabidopsis thaliana	MD06G1103600	1152	UGT72B3	UDP-glucosyl transferase 72B3	chr1:154566-156011 REVERSE LENGTH=481
126	AT1G01420.1	HF38632-RA	463	UDP-glucosyl transferase 72B3	Arabidopsis thaliana	MD14G1122500	1450	UGT72B3	UDP-glucosyl transferase 72B3	chr1:154566-156011 REVERSE LENGTH=481
127	AT1G01420.1	HF38632-RA	463	UDP-glucosyl transferase 72B3	Arabidopsis thaliana	MD06G1103300	1476	UGT72B3	UDP-glucosyl transferase 72B3	chr1:154566-156011 REVERSE LENGTH=481
128	AT1G01430.1	HF12416-RA	456	TRICHOME BIREFRINGENCE-LIKE 25	Arabidopsis thaliana	MD01G1077000	1857	TBL25	TRICHOME BIREFRINGENCE-LIKE 25	chr1:156953-158536 REVERSE LENGTH=456
129	AT1G01430.1	HF12416-RA	456	TRICHOME BIREFRINGENCE-LIKE 25	Arabidopsis thaliana	MD07G1146500	1823	TBL25	TRICHOME BIREFRINGENCE-LIKE 25	chr1:156953-158536 REVERSE LENGTH=456
130	AT1G01430.1	HF10209-RA	454	TRICHOME BIREFRINGENCE-LIKE 25	Arabidopsis thaliana	MD01G1077000	1857	TBL25	TRICHOME BIREFRINGENCE-LIKE 25	chr1:156953-158536 REVERSE LENGTH=456
131	AT1G01430.1	HF10209-RA	454	TRICHOME BIREFRINGENCE-LIKE 25	Arabidopsis thaliana	MD07G1146500	1823	TBL25	TRICHOME BIREFRINGENCE-LIKE 25	chr1:156953-158536 REVERSE LENGTH=456
132	AT1G01470.1	HF10264-RA	422	Late embryogenesis abundant protein	Arabidopsis thaliana	MD07G1130800	984	LEA14, LSR3	Late embryogenesis abundant protein	chr1:172295-172826 REVERSE LENGTH=151
133	AT1G01470.1	HF10264-RA	422	Late embryogenesis abundant protein	Arabidopsis thaliana	MD01G1071900	708	LEA14, LSR3	Late embryogenesis abundant protein	chr1:172295-172826 REVERSE LENGTH=151
134	AT1G01470.1	HF10264-RA	422	Late embryogenesis abundant protein	Arabidopsis thaliana	MD01G1072000	513	LEA14, LSR3	Late embryogenesis abundant protein	chr1:172295-172826 REVERSE LENGTH=151
135	AT1G01470.1	HF14834-RA	281	Late embryogenesis abundant protein	Arabidopsis thaliana	MD07G1130800	984	LEA14, LSR3	Late embryogenesis abundant protein	chr1:172295-172826 REVERSE LENGTH=151
136	AT1G01470.1	HF14834-RA	281	Late embryogenesis abundant protein	Arabidopsis thaliana	MD01G1071900	708	LEA14, LSR3	Late embryogenesis abundant protein	chr1:172295-172826 REVERSE LENGTH=151
137	AT1G01470.1	HF14834-RA	281	Late embryogenesis abundant protein	Arabidopsis thaliana	MD01G1072000	513	LEA14, LSR3	Late embryogenesis abundant protein	chr1:172295-172826 REVERSE LENGTH=151
138	AT1G01470.1	HF10265-RA	150	Late embryogenesis abundant protein	Arabidopsis thaliana	MD07G1130800	984	LEA14, LSR3	Late embryogenesis abundant protein	chr1:172295-172826 REVERSE LENGTH=151
139	AT1G01470.1	HF10265-RA	150	Late embryogenesis abundant protein	Arabidopsis thaliana	MD01G1071900	708	LEA14, LSR3	Late embryogenesis abundant protein	chr1:172295-172826 REVERSE LENGTH=151
140	AT1G01470.1	HF10265-RA	150	Late embryogenesis abundant protein	Arabidopsis thaliana	MD01G1072000	513	LEA14, LSR3	Late embryogenesis abundant protein	chr1:172295-172826 REVERSE LENGTH=151
141	AT1G01480.1	HF32532-RA	104	1-amino-cyclopropane-1-carboxylate synthase 2	Arabidopsis thaliana	MD17G1220500	183	ACS2, AT-ACC2	1-amino-cyclopropane-1-carboxylate synthase 2	chr1:175862-178051 FORWARD LENGTH=496
142	AT1G01490.2	HF20851-RA	133	Heavy metal transport/detoxification superfamily protein	Arabidopsis thaliana	MD07G1131800	898		Heavy metal transport/detoxification superfamily protein	chr1:180401-182066 REVERSE LENGTH=177
143	AT1G01490.2	HF20851-RA	133	Heavy metal transport/detoxification superfamily protein	Arabidopsis thaliana	MD01G1209000	790		Heavy metal transport/detoxification superfamily protein	chr1:180401-182066 REVERSE LENGTH=177
144	AT1G01490.2	HF20851-RA	133	Heavy metal transport/detoxification superfamily protein	Arabidopsis thaliana	MD01G1209200	735		Heavy metal transport/detoxification superfamily protein	chr1:180401-182066 REVERSE LENGTH=177
145	AT1G01490.2	HF20851-RA	133	Heavy metal transport/detoxification superfamily protein	Arabidopsis thaliana	MD01G1209100	723		Heavy metal transport/detoxification superfamily protein	chr1:180401-182066 REVERSE LENGTH=177
146	AT1G01490.2	HF20851-RA	133	Heavy metal transport/detoxification superfamily protein	Arabidopsis thaliana	MD14G1111400	774		Heavy metal transport/detoxification superfamily protein	chr1:180401-182066 REVERSE LENGTH=177
147	AT1G01490.2	HF20851-RA	133	Heavy metal transport/detoxification superfamily protein	Arabidopsis thaliana	MD07G1279400	1013		Heavy metal transport/detoxification superfamily protein	chr1:180401-182066 REVERSE LENGTH=177
148	AT1G01490.2	HF20851-RA	133	Heavy metal transport/detoxification superfamily protein	Arabidopsis thaliana	MD01G1070300	1421		Heavy metal transport/detoxification superfamily protein	chr1:180401-182066 REVERSE LENGTH=177
149	AT1G01490.2	HF20851-RA	133	Heavy metal transport/detoxification superfamily protein	Arabidopsis thaliana	MD06G1090200	973		Heavy metal transport/detoxification superfamily protein	chr1:180401-182066 REVERSE LENGTH=177
150	AT1G01490.2	HF14848-RA	168	Heavy metal transport/detoxification superfamily protein	Arabidopsis thaliana	MD07G1131800	898		Heavy metal transport/detoxification superfamily protein	chr1:180401-182066 REVERSE LENGTH=177
151	AT1G01490.2	HF14848-RA	168	Heavy metal transport/detoxification superfamily protein	Arabidopsis thaliana	MD01G1209000	790		Heavy metal transport/detoxification superfamily protein	chr1:180401-182066 REVERSE LENGTH=177
152	AT1G01490.2	HF14848-RA	168	Heavy metal transport/detoxification superfamily protein	Arabidopsis thaliana	MD01G1209200	735		Heavy metal transport/detoxification superfamily protein	chr1:180401-182066 REVERSE LENGTH=177
153	AT1G01490.2	HF14848-RA	168	Heavy metal transport/detoxification superfamily protein	Arabidopsis thaliana	MD01G1209100	723		Heavy metal transport/detoxification superfamily protein	chr1:180401-182066 REVERSE LENGTH=177
154	AT1G01490.2	HF14848-RA	168	Heavy metal transport/detoxification superfamily protein	Arabidopsis thaliana	MD14G1111400	774		Heavy metal transport/detoxification superfamily protein	chr1:180401-182066 REVERSE LENGTH=177
155	AT1G01490.2	HF14848-RA	168	Heavy metal transport/detoxification superfamily protein	Arabidopsis thaliana	MD07G1279400	1013		Heavy metal transport/detoxification superfamily protein	chr1:180401-182066 REVERSE LENGTH=177
156	AT1G01490.2	HF14848-RA	168	Heavy metal transport/detoxification superfamily protein	Arabidopsis thaliana	MD01G1070300	1421		Heavy metal transport/detoxification superfamily protein	chr1:180401-182066 REVERSE LENGTH=177
157	AT1G01490.2	HF14848-RA	168	Heavy metal transport/detoxification superfamily protein	Arabidopsis thaliana	MD06G1090200	973		Heavy metal transport/detoxification superfamily protein	chr1:180401-182066 REVERSE LENGTH=177
158	AT1G01490.2	HF08487-RA	134	Heavy metal transport/detoxification superfamily protein	Arabidopsis thaliana	MD07G1131800	898		Heavy metal transport/detoxification superfamily protein	chr1:180401-182066 REVERSE LENGTH=177
159	AT1G01490.2	HF08487-RA	134	Heavy metal transport/detoxification superfamily protein	Arabidopsis thaliana	MD01G1209000	790		Heavy metal transport/detoxification superfamily protein	chr1:180401-182066 REVERSE LENGTH=177
160	AT1G01490.2	HF08487-RA	134	Heavy metal transport/detoxification superfamily protein	Arabidopsis thaliana	MD01G1209200	735		Heavy metal transport/detoxification superfamily protein	chr1:180401-182066 REVERSE LENGTH=177
161	AT1G01490.2	HF08487-RA	134	Heavy metal transport/detoxification superfamily protein	Arabidopsis thaliana	MD01G1209100	723		Heavy metal transport/detoxification superfamily protein	chr1:180401-182066 REVERSE LENGTH=177
162	AT1G01490.2	HF08487-RA	134	Heavy metal transport/detoxification superfamily protein	Arabidopsis thaliana	MD14G1111400	774		Heavy metal transport/detoxification superfamily protein	chr1:180401-182066 REVERSE LENGTH=177
163	AT1G01490.2	HF08487-RA	134	Heavy metal transport/detoxification superfamily protein	Arabidopsis thaliana	MD07G1279400	1013		Heavy metal transport/detoxification superfamily protein	chr1:180401-182066 REVERSE LENGTH=177
164	AT1G01490.2	HF08487-RA	134	Heavy metal transport/detoxification superfamily protein	Arabidopsis thaliana	MD01G1070300	1421		Heavy metal transport/detoxification superfamily protein	chr1:180401-182066 REVERSE LENGTH=177
165	AT1G01490.2	HF08487-RA	134	Heavy metal transport/detoxification superfamily protein	Arabidopsis thaliana	MD06G1090200	973		Heavy metal transport/detoxification superfamily protein	chr1:180401-182066 REVERSE LENGTH=177
166	AT1G01490.2	HF10285-RA	166	Heavy metal transport/detoxification superfamily protein	Arabidopsis thaliana	MD07G1131800	898		Heavy metal transport/detoxification superfamily protein	chr1:180401-182066 REVERSE LENGTH=177
167	AT1G01490.2	HF10285-RA	166	Heavy metal transport/detoxification superfamily protein	Arabidopsis thaliana	MD01G1209000	790		Heavy metal transport/detoxification superfamily protein	chr1:180401-182066 REVERSE LENGTH=177
168	AT1G01490.2	HF10285-RA	166	Heavy metal transport/detoxification superfamily protein	Arabidopsis thaliana	MD01G1209200	735		Heavy metal transport/detoxification superfamily protein	chr1:180401-182066 REVERSE LENGTH=177
169	AT1G01490.2	HF10285-RA	166	Heavy metal transport/detoxification superfamily protein	Arabidopsis thaliana	MD01G1209100	723		Heavy metal transport/detoxification superfamily protein	chr1:180401-182066 REVERSE LENGTH=177
170	AT1G01490.2	HF10285-RA	166	Heavy metal transport/detoxification superfamily protein	Arabidopsis thaliana	MD14G1111400	774		Heavy metal transport/detoxification superfamily protein	chr1:180401-182066 REVERSE LENGTH=177
171	AT1G01490.2	HF10285-RA	166	Heavy metal transport/detoxification superfamily protein	Arabidopsis thaliana	MD07G1279400	1013		Heavy metal transport/detoxification superfamily protein	chr1:180401-182066 REVERSE LENGTH=177
172	AT1G01490.2	HF10285-RA	166	Heavy metal transport/detoxification superfamily protein	Arabidopsis thaliana	MD01G1070300	1421		Heavy metal transport/detoxification superfamily protein	chr1:180401-182066 REVERSE LENGTH=177
173	AT1G01490.2	HF10285-RA	166	Heavy metal transport/detoxification superfamily protein	Arabidopsis thaliana	MD06G1090200	973		Heavy metal transport/detoxification superfamily protein	chr1:180401-182066 REVERSE LENGTH=177
174	AT1G01490.2	HF23504-RA	366	Heavy metal transport/detoxification superfamily protein	Arabidopsis thaliana	MD07G1131800	898		Heavy metal transport/detoxification superfamily protein	chr1:180401-182066 REVERSE LENGTH=177
175	AT1G01490.2	HF23504-RA	366	Heavy metal transport/detoxification superfamily protein	Arabidopsis thaliana	MD01G1209000	790		Heavy metal transport/detoxification superfamily protein	chr1:180401-182066 REVERSE LENGTH=177
176	AT1G01490.2	HF23504-RA	366	Heavy metal transport/detoxification superfamily protein	Arabidopsis thaliana	MD01G1209200	735		Heavy metal transport/detoxification superfamily protein	chr1:180401-182066 REVERSE LENGTH=177
177	AT1G01490.2	HF23504-RA	366	Heavy metal transport/detoxification superfamily protein	Arabidopsis thaliana	MD01G1209100	723		Heavy metal transport/detoxification superfamily protein	chr1:180401-182066 REVERSE LENGTH=177
178	AT1G01490.2	HF23504-RA	366	Heavy metal transport/detoxification superfamily protein	Arabidopsis thaliana	MD14G1111400	774		Heavy metal transport/detoxification superfamily protein	chr1:180401-182066 REVERSE LENGTH=177
179	AT1G01490.2	HF23504-RA	366	Heavy metal transport/detoxification superfamily protein	Arabidopsis thaliana	MD07G1279400	1013		Heavy metal transport/detoxification superfamily protein	chr1:180401-182066 REVERSE LENGTH=177
180	AT1G01490.2	HF23504-RA	366	Heavy metal transport/detoxification superfamily protein	Arabidopsis thaliana	MD01G1070300	1421		Heavy metal transport/detoxification superfamily protein	chr1:180401-182066 REVERSE LENGTH=177
181	AT1G01490.2	HF23504-RA	366	Heavy metal transport/detoxification superfamily protein	Arabidopsis thaliana	MD06G1090200	973		Heavy metal transport/detoxification superfamily protein	chr1:180401-182066 REVERSE LENGTH=177
182	AT1G01490.2	HF29360-RA	159	Heavy metal transport/detoxification superfamily protein	Arabidopsis thaliana	MD07G1131800	898		Heavy metal transport/detoxification superfamily protein	chr1:180401-182066 REVERSE LENGTH=177
183	AT1G01490.2	HF29360-RA	159	Heavy metal transport/detoxification superfamily protein	Arabidopsis thaliana	MD01G1209000	790		Heavy metal transport/detoxification superfamily protein	chr1:180401-182066 REVERSE LENGTH=177
184	AT1G01490.2	HF29360-RA	159	Heavy metal transport/detoxification superfamily protein	Arabidopsis thaliana	MD01G1209200	735		Heavy metal transport/detoxification superfamily protein	chr1:180401-182066 REVERSE LENGTH=177
185	AT1G01490.2	HF29360-RA	159	Heavy metal transport/detoxification superfamily protein	Arabidopsis thaliana	MD01G1209100	723		Heavy metal transport/detoxification superfamily protein	chr1:180401-182066 REVERSE LENGTH=177
186	AT1G01490.2	HF29360-RA	159	Heavy metal transport/detoxification superfamily protein	Arabidopsis thaliana	MD14G1111400	774		Heavy metal transport/detoxification superfamily protein	chr1:180401-182066 REVERSE LENGTH=177
187	AT1G01490.2	HF29360-RA	159	Heavy metal transport/detoxification superfamily protein	Arabidopsis thaliana	MD07G1279400	1013		Heavy metal transport/detoxification superfamily protein	chr1:180401-182066 REVERSE LENGTH=177
188	AT1G01490.2	HF29360-RA	159	Heavy metal transport/detoxification superfamily protein	Arabidopsis thaliana	MD01G1070300	1421		Heavy metal transport/detoxification superfamily protein	chr1:180401-182066 REVERSE LENGTH=177
189	AT1G01490.2	HF29360-RA	159	Heavy metal transport/detoxification superfamily protein	Arabidopsis thaliana	MD06G1090200	973		Heavy metal transport/detoxification superfamily protein	chr1:180401-182066 REVERSE LENGTH=177
190	AT1G01500.1	HF27724-RA	91	Erythronate-4-phosphate dehydrogenase family protein	Arabidopsis thaliana	MD07G1132200	302		Erythronate-4-phosphate dehydrogenase family protein	chr1:185260-186573 FORWARD LENGTH=327
191	AT1G01500.1	HF27724-RA	91	Erythronate-4-phosphate dehydrogenase family protein	Arabidopsis thaliana	MD01G1070200	2076		Erythronate-4-phosphate dehydrogenase family protein	chr1:185260-186573 FORWARD LENGTH=327
192	AT1G01500.1	HF27724-RA	91	Erythronate-4-phosphate dehydrogenase family protein	Arabidopsis thaliana	MD07G1132100	268		Erythronate-4-phosphate dehydrogenase family protein	chr1:185260-186573 FORWARD LENGTH=327
193	AT1G01500.1	HF27724-RA	91	Erythronate-4-phosphate dehydrogenase family protein	Arabidopsis thaliana	MD07G1132300	830		Erythronate-4-phosphate dehydrogenase family protein	chr1:185260-186573 FORWARD LENGTH=327
194	AT1G01500.1	HF10286-RA	322	Erythronate-4-phosphate dehydrogenase family protein	Arabidopsis thaliana	MD07G1132200	302		Erythronate-4-phosphate dehydrogenase family protein	chr1:185260-186573 FORWARD LENGTH=327
195	AT1G01500.1	HF10286-RA	322	Erythronate-4-phosphate dehydrogenase family protein	Arabidopsis thaliana	MD01G1070200	2076		Erythronate-4-phosphate dehydrogenase family protein	chr1:185260-186573 FORWARD LENGTH=327
196	AT1G01500.1	HF10286-RA	322	Erythronate-4-phosphate dehydrogenase family protein	Arabidopsis thaliana	MD07G1132100	268		Erythronate-4-phosphate dehydrogenase family protein	chr1:185260-186573 FORWARD LENGTH=327
197	AT1G01500.1	HF10286-RA	322	Erythronate-4-phosphate dehydrogenase family protein	Arabidopsis thaliana	MD07G1132300	830		Erythronate-4-phosphate dehydrogenase family protein	chr1:185260-186573 FORWARD LENGTH=327
198	AT1G01500.1	HF14852-RA	321	Erythronate-4-phosphate dehydrogenase family protein	Arabidopsis thaliana	MD07G1132200	302		Erythronate-4-phosphate dehydrogenase family protein	chr1:185260-186573 FORWARD LENGTH=327
199	AT1G01500.1	HF14852-RA	321	Erythronate-4-phosphate dehydrogenase family protein	Arabidopsis thaliana	MD01G1070200	2076		Erythronate-4-phosphate dehydrogenase family protein	chr1:185260-186573 FORWARD LENGTH=327
200	AT1G01500.1	HF14852-RA	321	Erythronate-4-phosphate dehydrogenase family protein	Arabidopsis thaliana	MD07G1132100	268		Erythronate-4-phosphate dehydrogenase family protein	chr1:185260-186573 FORWARD LENGTH=327
201	AT1G01500.1	HF14852-RA	321	Erythronate-4-phosphate dehydrogenase family protein	Arabidopsis thaliana	MD07G1132300	830		Erythronate-4-phosphate dehydrogenase family protein	chr1:185260-186573 FORWARD LENGTH=327
202	AT1G01500.1	HF20329-RA	121	Erythronate-4-phosphate dehydrogenase family protein	Arabidopsis thaliana	MD07G1132200	302		Erythronate-4-phosphate dehydrogenase family protein	chr1:185260-186573 FORWARD LENGTH=327
203	AT1G01500.1	HF20329-RA	121	Erythronate-4-phosphate dehydrogenase family protein	Arabidopsis thaliana	MD01G1070200	2076		Erythronate-4-phosphate dehydrogenase family protein	chr1:185260-186573 FORWARD LENGTH=327
204	AT1G01500.1	HF20329-RA	121	Erythronate-4-phosphate dehydrogenase family protein	Arabidopsis thaliana	MD07G1132100	268		Erythronate-4-phosphate dehydrogenase family protein	chr1:185260-186573 FORWARD LENGTH=327
205	AT1G01500.1	HF20329-RA	121	Erythronate-4-phosphate dehydrogenase family protein	Arabidopsis thaliana	MD07G1132300	830		Erythronate-4-phosphate dehydrogenase family protein	chr1:185260-186573 FORWARD LENGTH=327
206	AT1G01500.1	HF02137-RA	77	Erythronate-4-phosphate dehydrogenase family protein	Arabidopsis thaliana	MD07G1132200	302		Erythronate-4-phosphate dehydrogenase family protein	chr1:185260-186573 FORWARD LENGTH=327
207	AT1G01500.1	HF02137-RA	77	Erythronate-4-phosphate dehydrogenase family protein	Arabidopsis thaliana	MD01G1070200	2076		Erythronate-4-phosphate dehydrogenase family protein	chr1:185260-186573 FORWARD LENGTH=327
208	AT1G01500.1	HF02137-RA	77	Erythronate-4-phosphate dehydrogenase family protein	Arabidopsis thaliana	MD07G1132100	268		Erythronate-4-phosphate dehydrogenase family protein	chr1:185260-186573 FORWARD LENGTH=327
209	AT1G01500.1	HF02137-RA	77	Erythronate-4-phosphate dehydrogenase family protein	Arabidopsis thaliana	MD07G1132300	830		Erythronate-4-phosphate dehydrogenase family protein	chr1:185260-186573 FORWARD LENGTH=327
210	AT1G01500.1	HF34965-RA	109	Erythronate-4-phosphate dehydrogenase family protein	Arabidopsis thaliana	MD07G1132200	302		Erythronate-4-phosphate dehydrogenase family protein	chr1:185260-186573 FORWARD LENGTH=327
211	AT1G01500.1	HF34965-RA	109	Erythronate-4-phosphate dehydrogenase family protein	Arabidopsis thaliana	MD01G1070200	2076		Erythronate-4-phosphate dehydrogenase family protein	chr1:185260-186573 FORWARD LENGTH=327
212	AT1G01500.1	HF34965-RA	109	Erythronate-4-phosphate dehydrogenase family protein	Arabidopsis thaliana	MD07G1132100	268		Erythronate-4-phosphate dehydrogenase family protein	chr1:185260-186573 FORWARD LENGTH=327
213	AT1G01500.1	HF34965-RA	109	Erythronate-4-phosphate dehydrogenase family protein	Arabidopsis thaliana	MD07G1132300	830		Erythronate-4-phosphate dehydrogenase family protein	chr1:185260-186573 FORWARD LENGTH=327
214	AT1G01510.1	HF14853-RA	643	NAD(P)-binding Rossmann-fold superfamily protein	Arabidopsis thaliana	MD01G1070100	2488	AN	NAD(P)-binding Rossmann-fold superfamily protein	chr1:187235-189836 FORWARD LENGTH=636
215	AT1G01510.1	HF14853-RA	643	NAD(P)-binding Rossmann-fold superfamily protein	Arabidopsis thaliana	MD07G1132400	2546	AN	NAD(P)-binding Rossmann-fold superfamily protein	chr1:187235-189836 FORWARD LENGTH=636
216	AT1G01510.1	HF10287-RA	645	NAD(P)-binding Rossmann-fold superfamily protein	Arabidopsis thaliana	MD01G1070100	2488	AN	NAD(P)-binding Rossmann-fold superfamily protein	chr1:187235-189836 FORWARD LENGTH=636
217	AT1G01510.1	HF10287-RA	645	NAD(P)-binding Rossmann-fold superfamily protein	Arabidopsis thaliana	MD07G1132400	2546	AN	NAD(P)-binding Rossmann-fold superfamily protein	chr1:187235-189836 FORWARD LENGTH=636
218	AT1G01540.1	HF25884-RA	264	Protein kinase superfamily protein	Arabidopsis thaliana	NA	NA
219	AT1G01540.1	HF37287-RA	339	Protein kinase superfamily protein	Arabidopsis thaliana	NA	NA
220	AT1G01540.2	HF10298-RA	487	Protein kinase superfamily protein	Arabidopsis thaliana	MD01G1208500	1497		Protein kinase superfamily protein	chr1:195980-198383 FORWARD LENGTH=472
221	AT1G01540.2	HF10298-RA	487	Protein kinase superfamily protein	Arabidopsis thaliana	MD08G1148500	2789		Protein kinase superfamily protein	chr1:195980-198383 FORWARD LENGTH=472
222	AT1G01540.2	HF10298-RA	487	Protein kinase superfamily protein	Arabidopsis thaliana	MD01G1069300	1928		Protein kinase superfamily protein	chr1:195980-198383 FORWARD LENGTH=472
223	AT1G01540.2	HF10298-RA	487	Protein kinase superfamily protein	Arabidopsis thaliana	MD00G1111700	1721		Protein kinase superfamily protein	chr1:195980-198383 FORWARD LENGTH=472
224	AT1G01540.2	HF14860-RA	440	Protein kinase superfamily protein	Arabidopsis thaliana	MD01G1208500	1497		Protein kinase superfamily protein	chr1:195980-198383 FORWARD LENGTH=472
225	AT1G01540.2	HF14860-RA	440	Protein kinase superfamily protein	Arabidopsis thaliana	MD08G1148500	2789		Protein kinase superfamily protein	chr1:195980-198383 FORWARD LENGTH=472
226	AT1G01540.2	HF14860-RA	440	Protein kinase superfamily protein	Arabidopsis thaliana	MD01G1069300	1928		Protein kinase superfamily protein	chr1:195980-198383 FORWARD LENGTH=472
227	AT1G01540.2	HF14860-RA	440	Protein kinase superfamily protein	Arabidopsis thaliana	MD00G1111700	1721		Protein kinase superfamily protein	chr1:195980-198383 FORWARD LENGTH=472
228	AT1G01540.2	HF23509-RA	319	Protein kinase superfamily protein	Arabidopsis thaliana	MD01G1208500	1497		Protein kinase superfamily protein	chr1:195980-198383 FORWARD LENGTH=472
229	AT1G01540.2	HF23509-RA	319	Protein kinase superfamily protein	Arabidopsis thaliana	MD08G1148500	2789		Protein kinase superfamily protein	chr1:195980-198383 FORWARD LENGTH=472
230	AT1G01540.2	HF23509-RA	319	Protein kinase superfamily protein	Arabidopsis thaliana	MD01G1069300	1928		Protein kinase superfamily protein	chr1:195980-198383 FORWARD LENGTH=472
231	AT1G01540.2	HF23509-RA	319	Protein kinase superfamily protein	Arabidopsis thaliana	MD00G1111700	1721		Protein kinase superfamily protein	chr1:195980-198383 FORWARD LENGTH=472
232	AT1G01550.2	HF16802-RA	319	Protein of unknown function (DUF793)	Arabidopsis thaliana	MD13G1008300	1050	BPS1	Protein of unknown function (DUF793)	chr1:200526-201575 FORWARD LENGTH=349
233	AT1G01550.2	HF41945-RA	349	Protein of unknown function (DUF793)	Arabidopsis thaliana	MD13G1008300	1050	BPS1	Protein of unknown function (DUF793)	chr1:200526-201575 FORWARD LENGTH=349
234	AT1G01550.2	HF06902-RA	317	Protein of unknown function (DUF793)	Arabidopsis thaliana	MD13G1008300	1050	BPS1	Protein of unknown function (DUF793)	chr1:200526-201575 FORWARD LENGTH=349
235	AT1G01580.1	HF10312-RA	1678	ferric reduction oxidase 2	Arabidopsis thaliana	MD01G1068100	2310	FRO2, FRD1, ATFRO2	ferric reduction oxidase 2	chr1:209395-212810 FORWARD LENGTH=725
236	AT1G01580.1	HF10312-RA	1678	ferric reduction oxidase 2	Arabidopsis thaliana	MD01G1068200	2154	FRO2, FRD1, ATFRO2	ferric reduction oxidase 2	chr1:209395-212810 FORWARD LENGTH=725
237	AT1G01580.1	HF10312-RA	1678	ferric reduction oxidase 2	Arabidopsis thaliana	MD07G1278000	2163	FRO2, FRD1, ATFRO2	ferric reduction oxidase 2	chr1:209395-212810 FORWARD LENGTH=725
238	AT1G01580.1	HF10313-RA	728	ferric reduction oxidase 2	Arabidopsis thaliana	MD01G1068100	2310	FRO2, FRD1, ATFRO2	ferric reduction oxidase 2	chr1:209395-212810 FORWARD LENGTH=725
239	AT1G01580.1	HF10313-RA	728	ferric reduction oxidase 2	Arabidopsis thaliana	MD01G1068200	2154	FRO2, FRD1, ATFRO2	ferric reduction oxidase 2	chr1:209395-212810 FORWARD LENGTH=725
240	AT1G01580.1	HF10313-RA	728	ferric reduction oxidase 2	Arabidopsis thaliana	MD07G1278000	2163	FRO2, FRD1, ATFRO2	ferric reduction oxidase 2	chr1:209395-212810 FORWARD LENGTH=725
241	AT1G01620.2	HF14892-RA	86	plasma membrane intrinsic protein 1C	Arabidopsis thaliana	MD07G1136400	402	PIP1C, TMP-B, PIP1;3	plasma membrane intrinsic protein 1C	chr1:225986-226960 REVERSE LENGTH=214
242	AT1G01620.2	HF14892-RA	86	plasma membrane intrinsic protein 1C	Arabidopsis thaliana	MD00G1065600	222	PIP1C, TMP-B, PIP1;3	plasma membrane intrinsic protein 1C	chr1:225986-226960 REVERSE LENGTH=214
243	AT1G01620.2	HF14892-RA	86	plasma membrane intrinsic protein 1C	Arabidopsis thaliana	MD00G1173200	243	PIP1C, TMP-B, PIP1;3	plasma membrane intrinsic protein 1C	chr1:225986-226960 REVERSE LENGTH=214
244	AT1G01620.2	HF08441-RA	80	plasma membrane intrinsic protein 1C	Arabidopsis thaliana	MD07G1136400	402	PIP1C, TMP-B, PIP1;3	plasma membrane intrinsic protein 1C	chr1:225986-226960 REVERSE LENGTH=214
245	AT1G01620.2	HF08441-RA	80	plasma membrane intrinsic protein 1C	Arabidopsis thaliana	MD00G1065600	222	PIP1C, TMP-B, PIP1;3	plasma membrane intrinsic protein 1C	chr1:225986-226960 REVERSE LENGTH=214
246	AT1G01620.2	HF08441-RA	80	plasma membrane intrinsic protein 1C	Arabidopsis thaliana	MD00G1173200	243	PIP1C, TMP-B, PIP1;3	plasma membrane intrinsic protein 1C	chr1:225986-226960 REVERSE LENGTH=214
247	AT1G01630.1	HF26277-RA	258	Sec14p-like phosphatidylinositol transfer family protein	Arabidopsis thaliana	MD13G1131200	741		Sec14p-like phosphatidylinositol transfer family protein	chr1:229206-230675 FORWARD LENGTH=255
248	AT1G01630.1	HF26277-RA	258	Sec14p-like phosphatidylinositol transfer family protein	Arabidopsis thaliana	MD16G1141400	1585		Sec14p-like phosphatidylinositol transfer family protein	chr1:229206-230675 FORWARD LENGTH=255
249	AT1G01630.1	HF26277-RA	258	Sec14p-like phosphatidylinositol transfer family protein	Arabidopsis thaliana	MD14G1146600	729		Sec14p-like phosphatidylinositol transfer family protein	chr1:229206-230675 FORWARD LENGTH=255
250	AT1G01630.1	HF26277-RA	258	Sec14p-like phosphatidylinositol transfer family protein	Arabidopsis thaliana	MD06G1129400	738		Sec14p-like phosphatidylinositol transfer family protein	chr1:229206-230675 FORWARD LENGTH=255
251	AT1G01630.1	HF41589-RA	246	Sec14p-like phosphatidylinositol transfer family protein	Arabidopsis thaliana	MD13G1131200	741		Sec14p-like phosphatidylinositol transfer family protein	chr1:229206-230675 FORWARD LENGTH=255
252	AT1G01630.1	HF41589-RA	246	Sec14p-like phosphatidylinositol transfer family protein	Arabidopsis thaliana	MD16G1141400	1585		Sec14p-like phosphatidylinositol transfer family protein	chr1:229206-230675 FORWARD LENGTH=255
253	AT1G01630.1	HF41589-RA	246	Sec14p-like phosphatidylinositol transfer family protein	Arabidopsis thaliana	MD14G1146600	729		Sec14p-like phosphatidylinositol transfer family protein	chr1:229206-230675 FORWARD LENGTH=255
254	AT1G01630.1	HF41589-RA	246	Sec14p-like phosphatidylinositol transfer family protein	Arabidopsis thaliana	MD06G1129400	738		Sec14p-like phosphatidylinositol transfer family protein	chr1:229206-230675 FORWARD LENGTH=255
255	AT1G01630.1	HF42880-RA	256	Sec14p-like phosphatidylinositol transfer family protein	Arabidopsis thaliana	MD13G1131200	741		Sec14p-like phosphatidylinositol transfer family protein	chr1:229206-230675 FORWARD LENGTH=255
256	AT1G01630.1	HF42880-RA	256	Sec14p-like phosphatidylinositol transfer family protein	Arabidopsis thaliana	MD16G1141400	1585		Sec14p-like phosphatidylinositol transfer family protein	chr1:229206-230675 FORWARD LENGTH=255
257	AT1G01630.1	HF42880-RA	256	Sec14p-like phosphatidylinositol transfer family protein	Arabidopsis thaliana	MD14G1146600	729		Sec14p-like phosphatidylinositol transfer family protein	chr1:229206-230675 FORWARD LENGTH=255
258	AT1G01630.1	HF42880-RA	256	Sec14p-like phosphatidylinositol transfer family protein	Arabidopsis thaliana	MD06G1129400	738		Sec14p-like phosphatidylinositol transfer family protein	chr1:229206-230675 FORWARD LENGTH=255
259	AT1G01630.1	HF08807-RA	238	Sec14p-like phosphatidylinositol transfer family protein	Arabidopsis thaliana	MD13G1131200	741		Sec14p-like phosphatidylinositol transfer family protein	chr1:229206-230675 FORWARD LENGTH=255
260	AT1G01630.1	HF08807-RA	238	Sec14p-like phosphatidylinositol transfer family protein	Arabidopsis thaliana	MD16G1141400	1585		Sec14p-like phosphatidylinositol transfer family protein	chr1:229206-230675 FORWARD LENGTH=255
261	AT1G01630.1	HF08807-RA	238	Sec14p-like phosphatidylinositol transfer family protein	Arabidopsis thaliana	MD14G1146600	729		Sec14p-like phosphatidylinositol transfer family protein	chr1:229206-230675 FORWARD LENGTH=255
262	AT1G01630.1	HF08807-RA	238	Sec14p-like phosphatidylinositol transfer family protein	Arabidopsis thaliana	MD06G1129400	738		Sec14p-like phosphatidylinositol transfer family protein	chr1:229206-230675 FORWARD LENGTH=255
263	AT1G01650.1	HF15313-RA	512	SIGNAL PEPTidE PEPTidASE-LIKE 4	Arabidopsis thaliana	MD01G1061500	2112	SPPL4, ATSPPL4	SIGNAL PEPTIDE PEPTIDASE-LIKE 4	chr1:233188-237647 REVERSE LENGTH=540
264	AT1G01650.1	HF15313-RA	512	SIGNAL PEPTidE PEPTidASE-LIKE 4	Arabidopsis thaliana	MD07G1136600	2137	SPPL4, ATSPPL4	SIGNAL PEPTIDE PEPTIDASE-LIKE 4	chr1:233188-237647 REVERSE LENGTH=540
265	AT1G01650.1	HF14894-RA	873	SIGNAL PEPTidE PEPTidASE-LIKE 4	Arabidopsis thaliana	MD01G1061500	2112	SPPL4, ATSPPL4	SIGNAL PEPTIDE PEPTIDASE-LIKE 4	chr1:233188-237647 REVERSE LENGTH=540
266	AT1G01650.1	HF14894-RA	873	SIGNAL PEPTidE PEPTidASE-LIKE 4	Arabidopsis thaliana	MD07G1136600	2137	SPPL4, ATSPPL4	SIGNAL PEPTIDE PEPTIDASE-LIKE 4	chr1:233188-237647 REVERSE LENGTH=540
267	AT1G01690.1	HF15310-RA	384	putative recombination initiation defects 3	Arabidopsis thaliana	MD01G1061000	1715	ATPRD3, PRD3	putative recombination initiation defects 3	chr1:249242-252221 FORWARD LENGTH=449
268	AT1G01690.1	HF15310-RA	384	putative recombination initiation defects 3	Arabidopsis thaliana	MD07G1136800	1446	ATPRD3, PRD3	putative recombination initiation defects 3	chr1:249242-252221 FORWARD LENGTH=449
269	AT1G01690.1	HF14897-RA	431	putative recombination initiation defects 3	Arabidopsis thaliana	MD01G1061000	1715	ATPRD3, PRD3	putative recombination initiation defects 3	chr1:249242-252221 FORWARD LENGTH=449
270	AT1G01690.1	HF14897-RA	431	putative recombination initiation defects 3	Arabidopsis thaliana	MD07G1136800	1446	ATPRD3, PRD3	putative recombination initiation defects 3	chr1:249242-252221 FORWARD LENGTH=449
271	AT1G01700.1	HF15306-RA	763	RHO guanyl-nucleotide exchange factor 2	Arabidopsis thaliana	MD01G1060500	1773	ATROPGEF2, ROPGEF2	RHO guanyl-nucleotide exchange factor 2	chr1:259495-261474 REVERSE LENGTH=485
272	AT1G01700.1	HF15306-RA	763	RHO guanyl-nucleotide exchange factor 2	Arabidopsis thaliana	MD07G1137200	1713	ATROPGEF2, ROPGEF2	RHO guanyl-nucleotide exchange factor 2	chr1:259495-261474 REVERSE LENGTH=485
273	AT1G01700.1	HF14901-RA	620	RHO guanyl-nucleotide exchange factor 2	Arabidopsis thaliana	MD01G1060500	1773	ATROPGEF2, ROPGEF2	RHO guanyl-nucleotide exchange factor 2	chr1:259495-261474 REVERSE LENGTH=485
274	AT1G01700.1	HF14901-RA	620	RHO guanyl-nucleotide exchange factor 2	Arabidopsis thaliana	MD07G1137200	1713	ATROPGEF2, ROPGEF2	RHO guanyl-nucleotide exchange factor 2	chr1:259495-261474 REVERSE LENGTH=485
275	AT1G01710.1	HF15295-RA	499	Acyl-CoA thioesterase family protein	Arabidopsis thaliana	MD01G1058600	1753		Acyl-CoA thioesterase family protein	chr1:262950-266029 FORWARD LENGTH=427
276	AT1G01710.1	HF15295-RA	499	Acyl-CoA thioesterase family protein	Arabidopsis thaliana	MD01G1058500	573		Acyl-CoA thioesterase family protein	chr1:262950-266029 FORWARD LENGTH=427
277	AT1G01710.1	HF15295-RA	499	Acyl-CoA thioesterase family protein	Arabidopsis thaliana	MD01G1058900	515		Acyl-CoA thioesterase family protein	chr1:262950-266029 FORWARD LENGTH=427
278	AT1G01710.1	HF15295-RA	499	Acyl-CoA thioesterase family protein	Arabidopsis thaliana	MD01G1059100	919		Acyl-CoA thioesterase family protein	chr1:262950-266029 FORWARD LENGTH=427
279	AT1G01710.1	HF15295-RA	499	Acyl-CoA thioesterase family protein	Arabidopsis thaliana	MD01G1058300	1200		Acyl-CoA thioesterase family protein	chr1:262950-266029 FORWARD LENGTH=427
280	AT1G01710.1	HF15295-RA	499	Acyl-CoA thioesterase family protein	Arabidopsis thaliana	MD01G1059000	504		Acyl-CoA thioesterase family protein	chr1:262950-266029 FORWARD LENGTH=427
281	AT1G01710.1	HF15294-RA	776	Acyl-CoA thioesterase family protein	Arabidopsis thaliana	MD01G1058600	1753		Acyl-CoA thioesterase family protein	chr1:262950-266029 FORWARD LENGTH=427
282	AT1G01710.1	HF15294-RA	776	Acyl-CoA thioesterase family protein	Arabidopsis thaliana	MD01G1058500	573		Acyl-CoA thioesterase family protein	chr1:262950-266029 FORWARD LENGTH=427
283	AT1G01710.1	HF15294-RA	776	Acyl-CoA thioesterase family protein	Arabidopsis thaliana	MD01G1058900	515		Acyl-CoA thioesterase family protein	chr1:262950-266029 FORWARD LENGTH=427
284	AT1G01710.1	HF15294-RA	776	Acyl-CoA thioesterase family protein	Arabidopsis thaliana	MD01G1059100	919		Acyl-CoA thioesterase family protein	chr1:262950-266029 FORWARD LENGTH=427
285	AT1G01710.1	HF15294-RA	776	Acyl-CoA thioesterase family protein	Arabidopsis thaliana	MD01G1058300	1200		Acyl-CoA thioesterase family protein	chr1:262950-266029 FORWARD LENGTH=427
286	AT1G01710.1	HF15294-RA	776	Acyl-CoA thioesterase family protein	Arabidopsis thaliana	MD01G1059000	504		Acyl-CoA thioesterase family protein	chr1:262950-266029 FORWARD LENGTH=427
287	AT1G01710.1	HF15296-RA	400	Acyl-CoA thioesterase family protein	Arabidopsis thaliana	MD01G1058600	1753		Acyl-CoA thioesterase family protein	chr1:262950-266029 FORWARD LENGTH=427
288	AT1G01710.1	HF15296-RA	400	Acyl-CoA thioesterase family protein	Arabidopsis thaliana	MD01G1058500	573		Acyl-CoA thioesterase family protein	chr1:262950-266029 FORWARD LENGTH=427
289	AT1G01710.1	HF15296-RA	400	Acyl-CoA thioesterase family protein	Arabidopsis thaliana	MD01G1058900	515		Acyl-CoA thioesterase family protein	chr1:262950-266029 FORWARD LENGTH=427
290	AT1G01710.1	HF15296-RA	400	Acyl-CoA thioesterase family protein	Arabidopsis thaliana	MD01G1059100	919		Acyl-CoA thioesterase family protein	chr1:262950-266029 FORWARD LENGTH=427
291	AT1G01710.1	HF15296-RA	400	Acyl-CoA thioesterase family protein	Arabidopsis thaliana	MD01G1058300	1200		Acyl-CoA thioesterase family protein	chr1:262950-266029 FORWARD LENGTH=427
292	AT1G01710.1	HF15296-RA	400	Acyl-CoA thioesterase family protein	Arabidopsis thaliana	MD01G1059000	504		Acyl-CoA thioesterase family protein	chr1:262950-266029 FORWARD LENGTH=427
293	AT1G01720.1	HF01624-RA	198	NAC (No Apical Meristem) domain transcriptional regulator superfamily protein	Arabidopsis thaliana	MD15G1344900	1391	ATAF1, ANAC002	NAC (No Apical Meristem) domain transcriptional regulator superfamily protein	chr1:268471-269514 FORWARD LENGTH=289
294	AT1G01720.1	HF01624-RA	198	NAC (No Apical Meristem) domain transcriptional regulator superfamily protein	Arabidopsis thaliana	MD00G1028600	402	ATAF1, ANAC002	NAC (No Apical Meristem) domain transcriptional regulator superfamily protein	chr1:268471-269514 FORWARD LENGTH=289
295	AT1G01720.1	HF01624-RA	198	NAC (No Apical Meristem) domain transcriptional regulator superfamily protein	Arabidopsis thaliana	MD15G1136600	1342	ATAF1, ANAC002	NAC (No Apical Meristem) domain transcriptional regulator superfamily protein	chr1:268471-269514 FORWARD LENGTH=289
296	AT1G01720.1	HF01624-RA	198	NAC (No Apical Meristem) domain transcriptional regulator superfamily protein	Arabidopsis thaliana	MD10G1200900	1475	ATAF1, ANAC002	NAC (No Apical Meristem) domain transcriptional regulator superfamily protein	chr1:268471-269514 FORWARD LENGTH=289
297	AT1G01720.1	HF07246-RA	225	NAC (No Apical Meristem) domain transcriptional regulator superfamily protein	Arabidopsis thaliana	MD15G1344900	1391	ATAF1, ANAC002	NAC (No Apical Meristem) domain transcriptional regulator superfamily protein	chr1:268471-269514 FORWARD LENGTH=289
298	AT1G01720.1	HF07246-RA	225	NAC (No Apical Meristem) domain transcriptional regulator superfamily protein	Arabidopsis thaliana	MD00G1028600	402	ATAF1, ANAC002	NAC (No Apical Meristem) domain transcriptional regulator superfamily protein	chr1:268471-269514 FORWARD LENGTH=289
299	AT1G01720.1	HF07246-RA	225	NAC (No Apical Meristem) domain transcriptional regulator superfamily protein	Arabidopsis thaliana	MD15G1136600	1342	ATAF1, ANAC002	NAC (No Apical Meristem) domain transcriptional regulator superfamily protein	chr1:268471-269514 FORWARD LENGTH=289
300	AT1G01720.1	HF07246-RA	225	NAC (No Apical Meristem) domain transcriptional regulator superfamily protein	Arabidopsis thaliana	MD10G1200900	1475	ATAF1, ANAC002	NAC (No Apical Meristem) domain transcriptional regulator superfamily protein	chr1:268471-269514 FORWARD LENGTH=289
301	AT1G01720.1	HF06164-RA	182	NAC (No Apical Meristem) domain transcriptional regulator superfamily protein	Arabidopsis thaliana	MD15G1344900	1391	ATAF1, ANAC002	NAC (No Apical Meristem) domain transcriptional regulator superfamily protein	chr1:268471-269514 FORWARD LENGTH=289
302	AT1G01720.1	HF06164-RA	182	NAC (No Apical Meristem) domain transcriptional regulator superfamily protein	Arabidopsis thaliana	MD00G1028600	402	ATAF1, ANAC002	NAC (No Apical Meristem) domain transcriptional regulator superfamily protein	chr1:268471-269514 FORWARD LENGTH=289
303	AT1G01720.1	HF06164-RA	182	NAC (No Apical Meristem) domain transcriptional regulator superfamily protein	Arabidopsis thaliana	MD15G1136600	1342	ATAF1, ANAC002	NAC (No Apical Meristem) domain transcriptional regulator superfamily protein	chr1:268471-269514 FORWARD LENGTH=289
304	AT1G01720.1	HF06164-RA	182	NAC (No Apical Meristem) domain transcriptional regulator superfamily protein	Arabidopsis thaliana	MD10G1200900	1475	ATAF1, ANAC002	NAC (No Apical Meristem) domain transcriptional regulator superfamily protein	chr1:268471-269514 FORWARD LENGTH=289
305	AT1G01720.1	HF22827-RA	133	NAC (No Apical Meristem) domain transcriptional regulator superfamily protein	Arabidopsis thaliana	MD15G1344900	1391	ATAF1, ANAC002	NAC (No Apical Meristem) domain transcriptional regulator superfamily protein	chr1:268471-269514 FORWARD LENGTH=289
306	AT1G01720.1	HF22827-RA	133	NAC (No Apical Meristem) domain transcriptional regulator superfamily protein	Arabidopsis thaliana	MD00G1028600	402	ATAF1, ANAC002	NAC (No Apical Meristem) domain transcriptional regulator superfamily protein	chr1:268471-269514 FORWARD LENGTH=289
307	AT1G01720.1	HF22827-RA	133	NAC (No Apical Meristem) domain transcriptional regulator superfamily protein	Arabidopsis thaliana	MD15G1136600	1342	ATAF1, ANAC002	NAC (No Apical Meristem) domain transcriptional regulator superfamily protein	chr1:268471-269514 FORWARD LENGTH=289
308	AT1G01720.1	HF22827-RA	133	NAC (No Apical Meristem) domain transcriptional regulator superfamily protein	Arabidopsis thaliana	MD10G1200900	1475	ATAF1, ANAC002	NAC (No Apical Meristem) domain transcriptional regulator superfamily protein	chr1:268471-269514 FORWARD LENGTH=289
309	AT1G01720.1	HF44640-RA	306	NAC (No Apical Meristem) domain transcriptional regulator superfamily protein	Arabidopsis thaliana	MD15G1344900	1391	ATAF1, ANAC002	NAC (No Apical Meristem) domain transcriptional regulator superfamily protein	chr1:268471-269514 FORWARD LENGTH=289
310	AT1G01720.1	HF44640-RA	306	NAC (No Apical Meristem) domain transcriptional regulator superfamily protein	Arabidopsis thaliana	MD00G1028600	402	ATAF1, ANAC002	NAC (No Apical Meristem) domain transcriptional regulator superfamily protein	chr1:268471-269514 FORWARD LENGTH=289
311	AT1G01720.1	HF44640-RA	306	NAC (No Apical Meristem) domain transcriptional regulator superfamily protein	Arabidopsis thaliana	MD15G1136600	1342	ATAF1, ANAC002	NAC (No Apical Meristem) domain transcriptional regulator superfamily protein	chr1:268471-269514 FORWARD LENGTH=289
312	AT1G01720.1	HF44640-RA	306	NAC (No Apical Meristem) domain transcriptional regulator superfamily protein	Arabidopsis thaliana	MD10G1200900	1475	ATAF1, ANAC002	NAC (No Apical Meristem) domain transcriptional regulator superfamily protein	chr1:268471-269514 FORWARD LENGTH=289
313	AT1G01720.1	HF12570-RA	308	NAC (No Apical Meristem) domain transcriptional regulator superfamily protein	Arabidopsis thaliana	MD15G1344900	1391	ATAF1, ANAC002	NAC (No Apical Meristem) domain transcriptional regulator superfamily protein	chr1:268471-269514 FORWARD LENGTH=289
314	AT1G01720.1	HF12570-RA	308	NAC (No Apical Meristem) domain transcriptional regulator superfamily protein	Arabidopsis thaliana	MD00G1028600	402	ATAF1, ANAC002	NAC (No Apical Meristem) domain transcriptional regulator superfamily protein	chr1:268471-269514 FORWARD LENGTH=289
315	AT1G01720.1	HF12570-RA	308	NAC (No Apical Meristem) domain transcriptional regulator superfamily protein	Arabidopsis thaliana	MD15G1136600	1342	ATAF1, ANAC002	NAC (No Apical Meristem) domain transcriptional regulator superfamily protein	chr1:268471-269514 FORWARD LENGTH=289
316	AT1G01720.1	HF12570-RA	308	NAC (No Apical Meristem) domain transcriptional regulator superfamily protein	Arabidopsis thaliana	MD10G1200900	1475	ATAF1, ANAC002	NAC (No Apical Meristem) domain transcriptional regulator superfamily protein	chr1:268471-269514 FORWARD LENGTH=289
317	AT1G01730.1	HF23553-RA	276	unknown protein; FUNCTIONS IN: molecular_function unknown; INVOLVED IN: biological_process unknown; LOCATED IN: chloroplast; EXPRESSED IN: 23 plant structures; EXPRESSED DURING: 13 growth stages; Has 42 Blast hits to 42 proteins in 17 species: Archae - 0; Bacteria - 2; Metazoa - 5; Fungi - 1; Plants - 34; Viruses - 0; Other Eukaryotes - 0 (source: NCBI BLink).	Arabidopsis thaliana	MD07G1139200	1355		unknown protein; FUNCTIONS IN: molecular_function unknown; INVOLVED IN: biological_process unknown; LOCATED IN: chloroplast; EXPRESSED IN: 23 plant structures; EXPRESSED DURING: 13 growth stages; Has 42 Blast hits to 42 proteins in 17 species: Archae - 0; Bacteria - 2; Metazoa - 5; Fungi - 1; Plants - 34; Viruses - 0; Other Eukaryotes - 0 (source: NCBI BLink).	chr1:271002-271872 FORWARD LENGTH=224
318	AT1G01730.1	HF23553-RA	276	unknown protein; FUNCTIONS IN: molecular_function unknown; INVOLVED IN: biological_process unknown; LOCATED IN: chloroplast; EXPRESSED IN: 23 plant structures; EXPRESSED DURING: 13 growth stages; Has 42 Blast hits to 42 proteins in 17 species: Archae - 0; Bacteria - 2; Metazoa - 5; Fungi - 1; Plants - 34; Viruses - 0; Other Eukaryotes - 0 (source: NCBI BLink).	Arabidopsis thaliana	MD01G1057500	1038		unknown protein; FUNCTIONS IN: molecular_function unknown; INVOLVED IN: biological_process unknown; LOCATED IN: chloroplast; EXPRESSED IN: 23 plant structures; EXPRESSED DURING: 13 growth stages; Has 42 Blast hits to 42 proteins in 17 species: Archae - 0; Bacteria - 2; Metazoa - 5; Fungi - 1; Plants - 34; Viruses - 0; Other Eukaryotes - 0 (source: NCBI BLink).	chr1:271002-271872 FORWARD LENGTH=224
319	AT1G01730.1	HF23553-RA	276	unknown protein; FUNCTIONS IN: molecular_function unknown; INVOLVED IN: biological_process unknown; LOCATED IN: chloroplast; EXPRESSED IN: 23 plant structures; EXPRESSED DURING: 13 growth stages; Has 42 Blast hits to 42 proteins in 17 species: Archae - 0; Bacteria - 2; Metazoa - 5; Fungi - 1; Plants - 34; Viruses - 0; Other Eukaryotes - 0 (source: NCBI BLink).	Arabidopsis thaliana	MD01G1202200	1058		unknown protein; FUNCTIONS IN: molecular_function unknown; INVOLVED IN: biological_process unknown; LOCATED IN: chloroplast; EXPRESSED IN: 23 plant structures; EXPRESSED DURING: 13 growth stages; Has 42 Blast hits to 42 proteins in 17 species: Archae - 0; Bacteria - 2; Metazoa - 5; Fungi - 1; Plants - 34; Viruses - 0; Other Eukaryotes - 0 (source: NCBI BLink).	chr1:271002-271872 FORWARD LENGTH=224
320	AT1G01730.1	HF23553-RA	276	unknown protein; FUNCTIONS IN: molecular_function unknown; INVOLVED IN: biological_process unknown; LOCATED IN: chloroplast; EXPRESSED IN: 23 plant structures; EXPRESSED DURING: 13 growth stages; Has 42 Blast hits to 42 proteins in 17 species: Archae - 0; Bacteria - 2; Metazoa - 5; Fungi - 1; Plants - 34; Viruses - 0; Other Eukaryotes - 0 (source: NCBI BLink).	Arabidopsis thaliana	MD01G1056800	839		unknown protein; FUNCTIONS IN: molecular_function unknown; INVOLVED IN: biological_process unknown; LOCATED IN: chloroplast; EXPRESSED IN: 23 plant structures; EXPRESSED DURING: 13 growth stages; Has 42 Blast hits to 42 proteins in 17 species: Archae - 0; Bacteria - 2; Metazoa - 5; Fungi - 1; Plants - 34; Viruses - 0; Other Eukaryotes - 0 (source: NCBI BLink).	chr1:271002-271872 FORWARD LENGTH=224
321	AT1G01730.1	HF14914-RA	196	unknown protein; FUNCTIONS IN: molecular_function unknown; INVOLVED IN: biological_process unknown; LOCATED IN: chloroplast; EXPRESSED IN: 23 plant structures; EXPRESSED DURING: 13 growth stages; Has 42 Blast hits to 42 proteins in 17 species: Archae - 0; Bacteria - 2; Metazoa - 5; Fungi - 1; Plants - 34; Viruses - 0; Other Eukaryotes - 0 (source: NCBI BLink).	Arabidopsis thaliana	MD07G1139200	1355		unknown protein; FUNCTIONS IN: molecular_function unknown; INVOLVED IN: biological_process unknown; LOCATED IN: chloroplast; EXPRESSED IN: 23 plant structures; EXPRESSED DURING: 13 growth stages; Has 42 Blast hits to 42 proteins in 17 species: Archae - 0; Bacteria - 2; Metazoa - 5; Fungi - 1; Plants - 34; Viruses - 0; Other Eukaryotes - 0 (source: NCBI BLink).	chr1:271002-271872 FORWARD LENGTH=224
322	AT1G01730.1	HF14914-RA	196	unknown protein; FUNCTIONS IN: molecular_function unknown; INVOLVED IN: biological_process unknown; LOCATED IN: chloroplast; EXPRESSED IN: 23 plant structures; EXPRESSED DURING: 13 growth stages; Has 42 Blast hits to 42 proteins in 17 species: Archae - 0; Bacteria - 2; Metazoa - 5; Fungi - 1; Plants - 34; Viruses - 0; Other Eukaryotes - 0 (source: NCBI BLink).	Arabidopsis thaliana	MD01G1057500	1038		unknown protein; FUNCTIONS IN: molecular_function unknown; INVOLVED IN: biological_process unknown; LOCATED IN: chloroplast; EXPRESSED IN: 23 plant structures; EXPRESSED DURING: 13 growth stages; Has 42 Blast hits to 42 proteins in 17 species: Archae - 0; Bacteria - 2; Metazoa - 5; Fungi - 1; Plants - 34; Viruses - 0; Other Eukaryotes - 0 (source: NCBI BLink).	chr1:271002-271872 FORWARD LENGTH=224
323	AT1G01730.1	HF14914-RA	196	unknown protein; FUNCTIONS IN: molecular_function unknown; INVOLVED IN: biological_process unknown; LOCATED IN: chloroplast; EXPRESSED IN: 23 plant structures; EXPRESSED DURING: 13 growth stages; Has 42 Blast hits to 42 proteins in 17 species: Archae - 0; Bacteria - 2; Metazoa - 5; Fungi - 1; Plants - 34; Viruses - 0; Other Eukaryotes - 0 (source: NCBI BLink).	Arabidopsis thaliana	MD01G1202200	1058		unknown protein; FUNCTIONS IN: molecular_function unknown; INVOLVED IN: biological_process unknown; LOCATED IN: chloroplast; EXPRESSED IN: 23 plant structures; EXPRESSED DURING: 13 growth stages; Has 42 Blast hits to 42 proteins in 17 species: Archae - 0; Bacteria - 2; Metazoa - 5; Fungi - 1; Plants - 34; Viruses - 0; Other Eukaryotes - 0 (source: NCBI BLink).	chr1:271002-271872 FORWARD LENGTH=224
324	AT1G01730.1	HF14914-RA	196	unknown protein; FUNCTIONS IN: molecular_function unknown; INVOLVED IN: biological_process unknown; LOCATED IN: chloroplast; EXPRESSED IN: 23 plant structures; EXPRESSED DURING: 13 growth stages; Has 42 Blast hits to 42 proteins in 17 species: Archae - 0; Bacteria - 2; Metazoa - 5; Fungi - 1; Plants - 34; Viruses - 0; Other Eukaryotes - 0 (source: NCBI BLink).	Arabidopsis thaliana	MD01G1056800	839		unknown protein; FUNCTIONS IN: molecular_function unknown; INVOLVED IN: biological_process unknown; LOCATED IN: chloroplast; EXPRESSED IN: 23 plant structures; EXPRESSED DURING: 13 growth stages; Has 42 Blast hits to 42 proteins in 17 species: Archae - 0; Bacteria - 2; Metazoa - 5; Fungi - 1; Plants - 34; Viruses - 0; Other Eukaryotes - 0 (source: NCBI BLink).	chr1:271002-271872 FORWARD LENGTH=224
325	AT1G01730.1	HF15289-RA	195	unknown protein; FUNCTIONS IN: molecular_function unknown; INVOLVED IN: biological_process unknown; LOCATED IN: chloroplast; EXPRESSED IN: 23 plant structures; EXPRESSED DURING: 13 growth stages; Has 42 Blast hits to 42 proteins in 17 species: Archae - 0; Bacteria - 2; Metazoa - 5; Fungi - 1; Plants - 34; Viruses - 0; Other Eukaryotes - 0 (source: NCBI BLink).	Arabidopsis thaliana	MD07G1139200	1355		unknown protein; FUNCTIONS IN: molecular_function unknown; INVOLVED IN: biological_process unknown; LOCATED IN: chloroplast; EXPRESSED IN: 23 plant structures; EXPRESSED DURING: 13 growth stages; Has 42 Blast hits to 42 proteins in 17 species: Archae - 0; Bacteria - 2; Metazoa - 5; Fungi - 1; Plants - 34; Viruses - 0; Other Eukaryotes - 0 (source: NCBI BLink).	chr1:271002-271872 FORWARD LENGTH=224
326	AT1G01730.1	HF15289-RA	195	unknown protein; FUNCTIONS IN: molecular_function unknown; INVOLVED IN: biological_process unknown; LOCATED IN: chloroplast; EXPRESSED IN: 23 plant structures; EXPRESSED DURING: 13 growth stages; Has 42 Blast hits to 42 proteins in 17 species: Archae - 0; Bacteria - 2; Metazoa - 5; Fungi - 1; Plants - 34; Viruses - 0; Other Eukaryotes - 0 (source: NCBI BLink).	Arabidopsis thaliana	MD01G1057500	1038		unknown protein; FUNCTIONS IN: molecular_function unknown; INVOLVED IN: biological_process unknown; LOCATED IN: chloroplast; EXPRESSED IN: 23 plant structures; EXPRESSED DURING: 13 growth stages; Has 42 Blast hits to 42 proteins in 17 species: Archae - 0; Bacteria - 2; Metazoa - 5; Fungi - 1; Plants - 34; Viruses - 0; Other Eukaryotes - 0 (source: NCBI BLink).	chr1:271002-271872 FORWARD LENGTH=224
327	AT1G01730.1	HF15289-RA	195	unknown protein; FUNCTIONS IN: molecular_function unknown; INVOLVED IN: biological_process unknown; LOCATED IN: chloroplast; EXPRESSED IN: 23 plant structures; EXPRESSED DURING: 13 growth stages; Has 42 Blast hits to 42 proteins in 17 species: Archae - 0; Bacteria - 2; Metazoa - 5; Fungi - 1; Plants - 34; Viruses - 0; Other Eukaryotes - 0 (source: NCBI BLink).	Arabidopsis thaliana	MD01G1202200	1058		unknown protein; FUNCTIONS IN: molecular_function unknown; INVOLVED IN: biological_process unknown; LOCATED IN: chloroplast; EXPRESSED IN: 23 plant structures; EXPRESSED DURING: 13 growth stages; Has 42 Blast hits to 42 proteins in 17 species: Archae - 0; Bacteria - 2; Metazoa - 5; Fungi - 1; Plants - 34; Viruses - 0; Other Eukaryotes - 0 (source: NCBI BLink).	chr1:271002-271872 FORWARD LENGTH=224
328	AT1G01730.1	HF15289-RA	195	unknown protein; FUNCTIONS IN: molecular_function unknown; INVOLVED IN: biological_process unknown; LOCATED IN: chloroplast; EXPRESSED IN: 23 plant structures; EXPRESSED DURING: 13 growth stages; Has 42 Blast hits to 42 proteins in 17 species: Archae - 0; Bacteria - 2; Metazoa - 5; Fungi - 1; Plants - 34; Viruses - 0; Other Eukaryotes - 0 (source: NCBI BLink).	Arabidopsis thaliana	MD01G1056800	839		unknown protein; FUNCTIONS IN: molecular_function unknown; INVOLVED IN: biological_process unknown; LOCATED IN: chloroplast; EXPRESSED IN: 23 plant structures; EXPRESSED DURING: 13 growth stages; Has 42 Blast hits to 42 proteins in 17 species: Archae - 0; Bacteria - 2; Metazoa - 5; Fungi - 1; Plants - 34; Viruses - 0; Other Eukaryotes - 0 (source: NCBI BLink).	chr1:271002-271872 FORWARD LENGTH=224
329	AT1G01760.1	HF14923-RA	431	adenosine deaminases;RNA binding;RNA binding;adenosine deaminases	Arabidopsis thaliana	MD07G1140200	1259		adenosine deaminases;RNA binding;RNA binding;adenosine deaminases	chr1:276412-278448 REVERSE LENGTH=420
330	AT1G01760.1	HF14923-RA	431	adenosine deaminases;RNA binding;RNA binding;adenosine deaminases	Arabidopsis thaliana	MD01G1055100	2030		adenosine deaminases;RNA binding;RNA binding;adenosine deaminases	chr1:276412-278448 REVERSE LENGTH=420
331	AT1G01760.1	HF14923-RA	431	adenosine deaminases;RNA binding;RNA binding;adenosine deaminases	Arabidopsis thaliana	MD07G1140100	599		adenosine deaminases;RNA binding;RNA binding;adenosine deaminases	chr1:276412-278448 REVERSE LENGTH=420
332	AT1G01760.1	HF15266-RA	393	adenosine deaminases;RNA binding;RNA binding;adenosine deaminases	Arabidopsis thaliana	MD07G1140200	1259		adenosine deaminases;RNA binding;RNA binding;adenosine deaminases	chr1:276412-278448 REVERSE LENGTH=420
333	AT1G01760.1	HF15266-RA	393	adenosine deaminases;RNA binding;RNA binding;adenosine deaminases	Arabidopsis thaliana	MD01G1055100	2030		adenosine deaminases;RNA binding;RNA binding;adenosine deaminases	chr1:276412-278448 REVERSE LENGTH=420
334	AT1G01760.1	HF15266-RA	393	adenosine deaminases;RNA binding;RNA binding;adenosine deaminases	Arabidopsis thaliana	MD07G1140100	599		adenosine deaminases;RNA binding;RNA binding;adenosine deaminases	chr1:276412-278448 REVERSE LENGTH=420
335	AT1G01770.1	HF15260-RA	739	unknown protein; CONTAINS InterPro DOMAIN/s: Protein of unknown function DUF1446 (InterPro:IPR010839); Has 1597 Blast hits to 1509 proteins in 306 species: Archae - 4; Bacteria - 843; Metazoa - 22; Fungi - 131; Plants - 31; Viruses - 0; Other Eukaryotes - 566 (source: NCBI BLink).	Arabidopsis thaliana	MD01G1054400	2406		unknown protein; CONTAINS InterPro DOMAIN/s: Protein of unknown function DUF1446 (InterPro:IPR010839); Has 1597 Blast hits to 1509 proteins in 306 species: Archae - 4; Bacteria - 843; Metazoa - 22; Fungi - 131; Plants - 31; Viruses - 0; Other Eukaryotes - 566 (source: NCBI BLink).	chr1:278759-282490 FORWARD LENGTH=632
336	AT1G01780.1	HF15261-RA	243	GATA type zinc finger transcription factor family protein	Arabidopsis thaliana	MD01G1054500	662		GATA type zinc finger transcription factor family protein	chr1:282919-284082 FORWARD LENGTH=205
337	AT1G01800.2	HF15249-RA	101	NAD(P)-binding Rossmann-fold superfamily protein	Arabidopsis thaliana	NA	NA
338	AT1G01800.2	HF14943-RA	125	NAD(P)-binding Rossmann-fold superfamily protein	Arabidopsis thaliana	NA	NA
339	AT1G01840.1	HF15237-RA	242	unknown protein; Has 23 Blast hits to 23 proteins in 9 species: Archae - 0; Bacteria - 0; Metazoa - 0; Fungi - 0; Plants - 23; Viruses - 0; Other Eukaryotes - 0 (source: NCBI BLink).	Arabidopsis thaliana	MD07G1128600	707		unknown protein; Has 23 Blast hits to 23 proteins in 9 species: Archae - 0; Bacteria - 0; Metazoa - 0; Fungi - 0; Plants - 23; Viruses - 0; Other Eukaryotes - 0 (source: NCBI BLink).	chr1:303650-304108 FORWARD LENGTH=152
340	AT1G01860.1	HF12699-RA	140	Ribosomal RNA adenine dimethylase family protein	Arabidopsis thaliana	MD07G1004300	3274	PFC1	Ribosomal RNA adenine dimethylase family protein	chr1:304439-306275 REVERSE LENGTH=343
341	AT1G01860.1	HF12699-RA	140	Ribosomal RNA adenine dimethylase family protein	Arabidopsis thaliana	MD07G1128700	1956	PFC1	Ribosomal RNA adenine dimethylase family protein	chr1:304439-306275 REVERSE LENGTH=343
342	AT1G01860.1	HF12699-RA	140	Ribosomal RNA adenine dimethylase family protein	Arabidopsis thaliana	MD06G1224300	1457	PFC1	Ribosomal RNA adenine dimethylase family protein	chr1:304439-306275 REVERSE LENGTH=343
343	AT1G01860.1	HF11631-RA	191	Ribosomal RNA adenine dimethylase family protein	Arabidopsis thaliana	MD07G1004300	3274	PFC1	Ribosomal RNA adenine dimethylase family protein	chr1:304439-306275 REVERSE LENGTH=343
344	AT1G01860.1	HF11631-RA	191	Ribosomal RNA adenine dimethylase family protein	Arabidopsis thaliana	MD07G1128700	1956	PFC1	Ribosomal RNA adenine dimethylase family protein	chr1:304439-306275 REVERSE LENGTH=343
345	AT1G01860.1	HF11631-RA	191	Ribosomal RNA adenine dimethylase family protein	Arabidopsis thaliana	MD06G1224300	1457	PFC1	Ribosomal RNA adenine dimethylase family protein	chr1:304439-306275 REVERSE LENGTH=343
346	AT1G01860.1	HF14810-RA	360	Ribosomal RNA adenine dimethylase family protein	Arabidopsis thaliana	MD07G1004300	3274	PFC1	Ribosomal RNA adenine dimethylase family protein	chr1:304439-306275 REVERSE LENGTH=343
347	AT1G01860.1	HF14810-RA	360	Ribosomal RNA adenine dimethylase family protein	Arabidopsis thaliana	MD07G1128700	1956	PFC1	Ribosomal RNA adenine dimethylase family protein	chr1:304439-306275 REVERSE LENGTH=343
348	AT1G01860.1	HF14810-RA	360	Ribosomal RNA adenine dimethylase family protein	Arabidopsis thaliana	MD06G1224300	1457	PFC1	Ribosomal RNA adenine dimethylase family protein	chr1:304439-306275 REVERSE LENGTH=343
349	AT1G01860.1	HF39623-RA	131	Ribosomal RNA adenine dimethylase family protein	Arabidopsis thaliana	MD07G1004300	3274	PFC1	Ribosomal RNA adenine dimethylase family protein	chr1:304439-306275 REVERSE LENGTH=343
350	AT1G01860.1	HF39623-RA	131	Ribosomal RNA adenine dimethylase family protein	Arabidopsis thaliana	MD07G1128700	1956	PFC1	Ribosomal RNA adenine dimethylase family protein	chr1:304439-306275 REVERSE LENGTH=343
351	AT1G01860.1	HF39623-RA	131	Ribosomal RNA adenine dimethylase family protein	Arabidopsis thaliana	MD06G1224300	1457	PFC1	Ribosomal RNA adenine dimethylase family protein	chr1:304439-306275 REVERSE LENGTH=343
352	AT1G01860.1	HF09185-RA	150	Ribosomal RNA adenine dimethylase family protein	Arabidopsis thaliana	MD07G1004300	3274	PFC1	Ribosomal RNA adenine dimethylase family protein	chr1:304439-306275 REVERSE LENGTH=343
353	AT1G01860.1	HF09185-RA	150	Ribosomal RNA adenine dimethylase family protein	Arabidopsis thaliana	MD07G1128700	1956	PFC1	Ribosomal RNA adenine dimethylase family protein	chr1:304439-306275 REVERSE LENGTH=343
354	AT1G01860.1	HF09185-RA	150	Ribosomal RNA adenine dimethylase family protein	Arabidopsis thaliana	MD06G1224300	1457	PFC1	Ribosomal RNA adenine dimethylase family protein	chr1:304439-306275 REVERSE LENGTH=343
355	AT1G01860.1	HF15208-RA	60	Ribosomal RNA adenine dimethylase family protein	Arabidopsis thaliana	MD07G1004300	3274	PFC1	Ribosomal RNA adenine dimethylase family protein	chr1:304439-306275 REVERSE LENGTH=343
356	AT1G01860.1	HF15208-RA	60	Ribosomal RNA adenine dimethylase family protein	Arabidopsis thaliana	MD07G1128700	1956	PFC1	Ribosomal RNA adenine dimethylase family protein	chr1:304439-306275 REVERSE LENGTH=343
357	AT1G01860.1	HF15208-RA	60	Ribosomal RNA adenine dimethylase family protein	Arabidopsis thaliana	MD06G1224300	1457	PFC1	Ribosomal RNA adenine dimethylase family protein	chr1:304439-306275 REVERSE LENGTH=343
358	AT1G01860.1	HF09062-RA	146	Ribosomal RNA adenine dimethylase family protein	Arabidopsis thaliana	MD07G1004300	3274	PFC1	Ribosomal RNA adenine dimethylase family protein	chr1:304439-306275 REVERSE LENGTH=343
359	AT1G01860.1	HF09062-RA	146	Ribosomal RNA adenine dimethylase family protein	Arabidopsis thaliana	MD07G1128700	1956	PFC1	Ribosomal RNA adenine dimethylase family protein	chr1:304439-306275 REVERSE LENGTH=343
360	AT1G01860.1	HF09062-RA	146	Ribosomal RNA adenine dimethylase family protein	Arabidopsis thaliana	MD06G1224300	1457	PFC1	Ribosomal RNA adenine dimethylase family protein	chr1:304439-306275 REVERSE LENGTH=343
361	AT1G01860.1	HF16924-RA	276	Ribosomal RNA adenine dimethylase family protein	Arabidopsis thaliana	MD07G1004300	3274	PFC1	Ribosomal RNA adenine dimethylase family protein	chr1:304439-306275 REVERSE LENGTH=343
362	AT1G01860.1	HF16924-RA	276	Ribosomal RNA adenine dimethylase family protein	Arabidopsis thaliana	MD07G1128700	1956	PFC1	Ribosomal RNA adenine dimethylase family protein	chr1:304439-306275 REVERSE LENGTH=343
363	AT1G01860.1	HF16924-RA	276	Ribosomal RNA adenine dimethylase family protein	Arabidopsis thaliana	MD06G1224300	1457	PFC1	Ribosomal RNA adenine dimethylase family protein	chr1:304439-306275 REVERSE LENGTH=343
364	AT1G01880.1	HF14788-RA	571	5'-3' exonuclease family protein	Arabidopsis thaliana	MD07G1125800	2288		5&apos;-3&apos; exonuclease family protein	chr1:306558-308991 REVERSE LENGTH=599
365	AT1G01880.1	HF14788-RA	571	5'-3' exonuclease family protein	Arabidopsis thaliana	MD13G1267500	1254		5&apos;-3&apos; exonuclease family protein	chr1:306558-308991 REVERSE LENGTH=599
366	AT1G01880.1	HF23183-RA	143	5'-3' exonuclease family protein	Arabidopsis thaliana	MD07G1125800	2288		5&apos;-3&apos; exonuclease family protein	chr1:306558-308991 REVERSE LENGTH=599
367	AT1G01880.1	HF23183-RA	143	5'-3' exonuclease family protein	Arabidopsis thaliana	MD13G1267500	1254		5&apos;-3&apos; exonuclease family protein	chr1:306558-308991 REVERSE LENGTH=599
368	AT1G01880.2	HF21199-RA	107	5'-3' exonuclease family protein	Arabidopsis thaliana	MD08G1041100	327		5&apos;-3&apos; exonuclease family protein	chr1:306558-308991 REVERSE LENGTH=598
369	AT1G01880.2	HF02438-RA	324	5'-3' exonuclease family protein	Arabidopsis thaliana	MD08G1041100	327		5&apos;-3&apos; exonuclease family protein	chr1:306558-308991 REVERSE LENGTH=598
370	AT1G01910.4	HF27234-RA	359	P-loop containing nucleoside triphosphate hydrolases superfamily protein	Arabidopsis thaliana	MD02G1195500	1527		P-loop containing nucleoside triphosphate hydrolases superfamily protein	chr1:313595-315831 REVERSE LENGTH=353
371	AT1G01910.4	HF27234-RA	359	P-loop containing nucleoside triphosphate hydrolases superfamily protein	Arabidopsis thaliana	MD07G1125500	1472		P-loop containing nucleoside triphosphate hydrolases superfamily protein	chr1:313595-315831 REVERSE LENGTH=353
372	AT1G01910.4	HF14780-RA	359	P-loop containing nucleoside triphosphate hydrolases superfamily protein	Arabidopsis thaliana	MD02G1195500	1527		P-loop containing nucleoside triphosphate hydrolases superfamily protein	chr1:313595-315831 REVERSE LENGTH=353
373	AT1G01910.4	HF14780-RA	359	P-loop containing nucleoside triphosphate hydrolases superfamily protein	Arabidopsis thaliana	MD07G1125500	1472		P-loop containing nucleoside triphosphate hydrolases superfamily protein	chr1:313595-315831 REVERSE LENGTH=353
374	AT1G01920.2	HF14783-RA	596	SET domain-containing protein	Arabidopsis thaliana	MD02G1195100	1366		SET domain-containing protein	chr1:316204-319507 FORWARD LENGTH=547
375	AT1G01920.2	HF14783-RA	596	SET domain-containing protein	Arabidopsis thaliana	MD02G1195000	946		SET domain-containing protein	chr1:316204-319507 FORWARD LENGTH=547
376	AT1G01920.2	HF27238-RA	485	SET domain-containing protein	Arabidopsis thaliana	MD02G1195100	1366		SET domain-containing protein	chr1:316204-319507 FORWARD LENGTH=547
377	AT1G01920.2	HF27238-RA	485	SET domain-containing protein	Arabidopsis thaliana	MD02G1195000	946		SET domain-containing protein	chr1:316204-319507 FORWARD LENGTH=547
378	AT1G01930.1	HF27170-RA	833	zinc finger protein-related	Arabidopsis thaliana	MD02G1201200	2589		zinc finger protein-related	chr1:320041-322809 REVERSE LENGTH=580
379	AT1G01950.1	HF27165-RA	892	armadillo repeat kinesin 2	Arabidopsis thaliana	MD04G1141600	366	ARK2	armadillo repeat kinesin 2	chr1:325473-330403 FORWARD LENGTH=894
380	AT1G01950.1	HF27165-RA	892	armadillo repeat kinesin 2	Arabidopsis thaliana	MD02G1201700	3297	ARK2	armadillo repeat kinesin 2	chr1:325473-330403 FORWARD LENGTH=894
381	AT1G01950.3	HF05847-RA	255	armadillo repeat kinesin 2	Arabidopsis thaliana	NA	NA
382	AT1G01970.1	HF27162-RA	219	Tetratricopeptide repeat (TPR)-like superfamily protein	Arabidopsis thaliana	MD08G1028000	2138		Tetratricopeptide repeat (TPR)-like superfamily protein	chr1:338538-339905 FORWARD LENGTH=409
383	AT1G01970.1	HF21104-RA	426	Tetratricopeptide repeat (TPR)-like superfamily protein	Arabidopsis thaliana	MD08G1028000	2138		Tetratricopeptide repeat (TPR)-like superfamily protein	chr1:338538-339905 FORWARD LENGTH=409
384	AT1G01980.1	HF11705-RA	1019	FAD-binding Berberine family protein	Arabidopsis thaliana	NA	NA
385	AT1G02010.1	HF14734-RA	715	secretory 1A	Arabidopsis thaliana	MD07G1121500	2378	SEC1A	secretory 1A	chr1:348046-352197 FORWARD LENGTH=673
386	AT1G02020.1	HF14713-RA	636	nitroreductase family protein	Arabidopsis thaliana	MD07G1119000	2280		nitroreductase family protein	chr1:352842-354845 REVERSE LENGTH=642
387	AT1G02040.1	HF27070-RA	459	C2H2-type zinc finger family protein	Arabidopsis thaliana	MD02G1211300	1473		C2H2-type zinc finger family protein	chr1:358104-359078 REVERSE LENGTH=324
388	AT1G02040.1	HF27070-RA	459	C2H2-type zinc finger family protein	Arabidopsis thaliana	MD07G1113900	1479		C2H2-type zinc finger family protein	chr1:358104-359078 REVERSE LENGTH=324
389	AT1G02050.1	HF26996-RA	104	Chalcone and stilbene synthase family protein	Arabidopsis thaliana	MD02G1218400	940	LAP6	Chalcone and stilbene synthase family protein	chr1:359164-360441 REVERSE LENGTH=395
390	AT1G02050.1	HF26996-RA	104	Chalcone and stilbene synthase family protein	Arabidopsis thaliana	MD02G1218500	490	LAP6	Chalcone and stilbene synthase family protein	chr1:359164-360441 REVERSE LENGTH=395
391	AT1G02050.1	HF26996-RA	104	Chalcone and stilbene synthase family protein	Arabidopsis thaliana	MD07G1098500	1221	LAP6	Chalcone and stilbene synthase family protein	chr1:359164-360441 REVERSE LENGTH=395
392	AT1G02050.1	HF26997-RA	230	Chalcone and stilbene synthase family protein	Arabidopsis thaliana	MD02G1218400	940	LAP6	Chalcone and stilbene synthase family protein	chr1:359164-360441 REVERSE LENGTH=395
393	AT1G02050.1	HF26997-RA	230	Chalcone and stilbene synthase family protein	Arabidopsis thaliana	MD02G1218500	490	LAP6	Chalcone and stilbene synthase family protein	chr1:359164-360441 REVERSE LENGTH=395
394	AT1G02050.1	HF26997-RA	230	Chalcone and stilbene synthase family protein	Arabidopsis thaliana	MD07G1098500	1221	LAP6	Chalcone and stilbene synthase family protein	chr1:359164-360441 REVERSE LENGTH=395
395	AT1G02050.1	HF14542-RA	79	Chalcone and stilbene synthase family protein	Arabidopsis thaliana	MD02G1218400	940	LAP6	Chalcone and stilbene synthase family protein	chr1:359164-360441 REVERSE LENGTH=395
396	AT1G02050.1	HF14542-RA	79	Chalcone and stilbene synthase family protein	Arabidopsis thaliana	MD02G1218500	490	LAP6	Chalcone and stilbene synthase family protein	chr1:359164-360441 REVERSE LENGTH=395
397	AT1G02050.1	HF14542-RA	79	Chalcone and stilbene synthase family protein	Arabidopsis thaliana	MD07G1098500	1221	LAP6	Chalcone and stilbene synthase family protein	chr1:359164-360441 REVERSE LENGTH=395
398	AT1G02050.1	HF14543-RA	316	Chalcone and stilbene synthase family protein	Arabidopsis thaliana	MD02G1218400	940	LAP6	Chalcone and stilbene synthase family protein	chr1:359164-360441 REVERSE LENGTH=395
399	AT1G02050.1	HF14543-RA	316	Chalcone and stilbene synthase family protein	Arabidopsis thaliana	MD02G1218500	490	LAP6	Chalcone and stilbene synthase family protein	chr1:359164-360441 REVERSE LENGTH=395
400	AT1G02050.1	HF14543-RA	316	Chalcone and stilbene synthase family protein	Arabidopsis thaliana	MD07G1098500	1221	LAP6	Chalcone and stilbene synthase family protein	chr1:359164-360441 REVERSE LENGTH=395
401	AT1G02060.1	HF26994-RA	797	Tetratricopeptide repeat (TPR)-like superfamily protein	Arabidopsis thaliana	MD02G1218600	3043		Tetratricopeptide repeat (TPR)-like superfamily protein	chr1:360918-363050 REVERSE LENGTH=710
402	AT1G02065.1	HF14650-RA	347	squamosa promoter binding protein-like 8	Arabidopsis thaliana	MD07G1111500	1637	SPL8	squamosa promoter binding protein-like 8	chr1:365625-367149 FORWARD LENGTH=333
403	AT1G02070.1	HF35030-RA	223	unknown protein; BEST Arabidopsis thaliana protein match is: unknown protein (TAIR:AT3G60520.1); Has 98 Blast hits to 98 proteins in 13 species: Archae - 0; Bacteria - 0; Metazoa - 0; Fungi - 0; Plants - 98; Viruses - 0; Other Eukaryotes - 0 (source: NCBI BLink).	Arabidopsis thaliana	MD00G1166100	739		unknown protein; BEST Arabidopsis thaliana protein match is: unknown protein (TAIR:AT3G60520.1); Has 98 Blast hits to 98 proteins in 13 species: Archae - 0; Bacteria - 0; Metazoa - 0; Fungi - 0; Plants - 98; Viruses - 0; Other Eukaryotes - 0 (source: NCBI BLink).	chr1:370445-370947 REVERSE LENGTH=131
404	AT1G02070.1	HF35030-RA	223	unknown protein; BEST Arabidopsis thaliana protein match is: unknown protein (TAIR:AT3G60520.1); Has 98 Blast hits to 98 proteins in 13 species: Archae - 0; Bacteria - 0; Metazoa - 0; Fungi - 0; Plants - 98; Viruses - 0; Other Eukaryotes - 0 (source: NCBI BLink).	Arabidopsis thaliana	MD15G1381100	1035		unknown protein; BEST Arabidopsis thaliana protein match is: unknown protein (TAIR:AT3G60520.1); Has 98 Blast hits to 98 proteins in 13 species: Archae - 0; Bacteria - 0; Metazoa - 0; Fungi - 0; Plants - 98; Viruses - 0; Other Eukaryotes - 0 (source: NCBI BLink).	chr1:370445-370947 REVERSE LENGTH=131
405	AT1G02070.1	HF35030-RA	223	unknown protein; BEST Arabidopsis thaliana protein match is: unknown protein (TAIR:AT3G60520.1); Has 98 Blast hits to 98 proteins in 13 species: Archae - 0; Bacteria - 0; Metazoa - 0; Fungi - 0; Plants - 98; Viruses - 0; Other Eukaryotes - 0 (source: NCBI BLink).	Arabidopsis thaliana	MD08G1192700	961		unknown protein; BEST Arabidopsis thaliana protein match is: unknown protein (TAIR:AT3G60520.1); Has 98 Blast hits to 98 proteins in 13 species: Archae - 0; Bacteria - 0; Metazoa - 0; Fungi - 0; Plants - 98; Viruses - 0; Other Eukaryotes - 0 (source: NCBI BLink).	chr1:370445-370947 REVERSE LENGTH=131
406	AT1G02070.1	HF35030-RA	223	unknown protein; BEST Arabidopsis thaliana protein match is: unknown protein (TAIR:AT3G60520.1); Has 98 Blast hits to 98 proteins in 13 species: Archae - 0; Bacteria - 0; Metazoa - 0; Fungi - 0; Plants - 98; Viruses - 0; Other Eukaryotes - 0 (source: NCBI BLink).	Arabidopsis thaliana	MD07G1111800	863		unknown protein; BEST Arabidopsis thaliana protein match is: unknown protein (TAIR:AT3G60520.1); Has 98 Blast hits to 98 proteins in 13 species: Archae - 0; Bacteria - 0; Metazoa - 0; Fungi - 0; Plants - 98; Viruses - 0; Other Eukaryotes - 0 (source: NCBI BLink).	chr1:370445-370947 REVERSE LENGTH=131
407	AT1G02070.1	HF14654-RA	138	unknown protein; BEST Arabidopsis thaliana protein match is: unknown protein (TAIR:AT3G60520.1); Has 98 Blast hits to 98 proteins in 13 species: Archae - 0; Bacteria - 0; Metazoa - 0; Fungi - 0; Plants - 98; Viruses - 0; Other Eukaryotes - 0 (source: NCBI BLink).	Arabidopsis thaliana	MD00G1166100	739		unknown protein; BEST Arabidopsis thaliana protein match is: unknown protein (TAIR:AT3G60520.1); Has 98 Blast hits to 98 proteins in 13 species: Archae - 0; Bacteria - 0; Metazoa - 0; Fungi - 0; Plants - 98; Viruses - 0; Other Eukaryotes - 0 (source: NCBI BLink).	chr1:370445-370947 REVERSE LENGTH=131
408	AT1G02070.1	HF14654-RA	138	unknown protein; BEST Arabidopsis thaliana protein match is: unknown protein (TAIR:AT3G60520.1); Has 98 Blast hits to 98 proteins in 13 species: Archae - 0; Bacteria - 0; Metazoa - 0; Fungi - 0; Plants - 98; Viruses - 0; Other Eukaryotes - 0 (source: NCBI BLink).	Arabidopsis thaliana	MD15G1381100	1035		unknown protein; BEST Arabidopsis thaliana protein match is: unknown protein (TAIR:AT3G60520.1); Has 98 Blast hits to 98 proteins in 13 species: Archae - 0; Bacteria - 0; Metazoa - 0; Fungi - 0; Plants - 98; Viruses - 0; Other Eukaryotes - 0 (source: NCBI BLink).	chr1:370445-370947 REVERSE LENGTH=131
409	AT1G02070.1	HF14654-RA	138	unknown protein; BEST Arabidopsis thaliana protein match is: unknown protein (TAIR:AT3G60520.1); Has 98 Blast hits to 98 proteins in 13 species: Archae - 0; Bacteria - 0; Metazoa - 0; Fungi - 0; Plants - 98; Viruses - 0; Other Eukaryotes - 0 (source: NCBI BLink).	Arabidopsis thaliana	MD08G1192700	961		unknown protein; BEST Arabidopsis thaliana protein match is: unknown protein (TAIR:AT3G60520.1); Has 98 Blast hits to 98 proteins in 13 species: Archae - 0; Bacteria - 0; Metazoa - 0; Fungi - 0; Plants - 98; Viruses - 0; Other Eukaryotes - 0 (source: NCBI BLink).	chr1:370445-370947 REVERSE LENGTH=131
410	AT1G02070.1	HF14654-RA	138	unknown protein; BEST Arabidopsis thaliana protein match is: unknown protein (TAIR:AT3G60520.1); Has 98 Blast hits to 98 proteins in 13 species: Archae - 0; Bacteria - 0; Metazoa - 0; Fungi - 0; Plants - 98; Viruses - 0; Other Eukaryotes - 0 (source: NCBI BLink).	Arabidopsis thaliana	MD07G1111800	863		unknown protein; BEST Arabidopsis thaliana protein match is: unknown protein (TAIR:AT3G60520.1); Has 98 Blast hits to 98 proteins in 13 species: Archae - 0; Bacteria - 0; Metazoa - 0; Fungi - 0; Plants - 98; Viruses - 0; Other Eukaryotes - 0 (source: NCBI BLink).	chr1:370445-370947 REVERSE LENGTH=131
411	AT1G02080.2	HF27022-RA	2351	transcription regulators	Arabidopsis thaliana	MD07G1112500	7601		transcription regulators	chr1:373694-386682 FORWARD LENGTH=2377
412	AT1G02080.2	HF27022-RA	2351	transcription regulators	Arabidopsis thaliana	MD02G1214300	7585		transcription regulators	chr1:373694-386682 FORWARD LENGTH=2377
413	AT1G02080.2	HF27022-RA	2351	transcription regulators	Arabidopsis thaliana	MD07G1112700	1342		transcription regulators	chr1:373694-386682 FORWARD LENGTH=2377
414	AT1G02080.2	HF14660-RA	2832	transcription regulators	Arabidopsis thaliana	MD07G1112500	7601		transcription regulators	chr1:373694-386682 FORWARD LENGTH=2377
415	AT1G02080.2	HF14660-RA	2832	transcription regulators	Arabidopsis thaliana	MD02G1214300	7585		transcription regulators	chr1:373694-386682 FORWARD LENGTH=2377
416	AT1G02080.2	HF14660-RA	2832	transcription regulators	Arabidopsis thaliana	MD07G1112700	1342		transcription regulators	chr1:373694-386682 FORWARD LENGTH=2377
417	AT1G02080.2	HF14663-RA	782	transcription regulators	Arabidopsis thaliana	MD07G1112500	7601		transcription regulators	chr1:373694-386682 FORWARD LENGTH=2377
418	AT1G02080.2	HF14663-RA	782	transcription regulators	Arabidopsis thaliana	MD02G1214300	7585		transcription regulators	chr1:373694-386682 FORWARD LENGTH=2377
419	AT1G02080.2	HF14663-RA	782	transcription regulators	Arabidopsis thaliana	MD07G1112700	1342		transcription regulators	chr1:373694-386682 FORWARD LENGTH=2377
420	AT1G02080.2	HF27023-RA	160	transcription regulators	Arabidopsis thaliana	MD07G1112500	7601		transcription regulators	chr1:373694-386682 FORWARD LENGTH=2377
421	AT1G02080.2	HF27023-RA	160	transcription regulators	Arabidopsis thaliana	MD02G1214300	7585		transcription regulators	chr1:373694-386682 FORWARD LENGTH=2377
422	AT1G02080.2	HF27023-RA	160	transcription regulators	Arabidopsis thaliana	MD07G1112700	1342		transcription regulators	chr1:373694-386682 FORWARD LENGTH=2377
423	AT1G02090.1	HF27067-RA	260	Proteasome component (PCI) domain protein	Arabidopsis thaliana	MD07G1107100	1157	FUS5, CSN7, COP15, ATCSN7	Proteasome component (PCI) domain protein	chr1:387479-389568 REVERSE LENGTH=260
424	AT1G02090.1	HF27067-RA	260	Proteasome component (PCI) domain protein	Arabidopsis thaliana	MD02G1211700	1552	FUS5, CSN7, COP15, ATCSN7	Proteasome component (PCI) domain protein	chr1:387479-389568 REVERSE LENGTH=260
425	AT1G02090.1	HF27067-RA	260	Proteasome component (PCI) domain protein	Arabidopsis thaliana	MD07G1106400	549	FUS5, CSN7, COP15, ATCSN7	Proteasome component (PCI) domain protein	chr1:387479-389568 REVERSE LENGTH=260
426	AT1G02090.1	HF27067-RA	260	Proteasome component (PCI) domain protein	Arabidopsis thaliana	MD04G1057800	1278	FUS5, CSN7, COP15, ATCSN7	Proteasome component (PCI) domain protein	chr1:387479-389568 REVERSE LENGTH=260
427	AT1G02090.1	HF13776-RA	97	Proteasome component (PCI) domain protein	Arabidopsis thaliana	MD07G1107100	1157	FUS5, CSN7, COP15, ATCSN7	Proteasome component (PCI) domain protein	chr1:387479-389568 REVERSE LENGTH=260
428	AT1G02090.1	HF13776-RA	97	Proteasome component (PCI) domain protein	Arabidopsis thaliana	MD02G1211700	1552	FUS5, CSN7, COP15, ATCSN7	Proteasome component (PCI) domain protein	chr1:387479-389568 REVERSE LENGTH=260
429	AT1G02090.1	HF13776-RA	97	Proteasome component (PCI) domain protein	Arabidopsis thaliana	MD07G1106400	549	FUS5, CSN7, COP15, ATCSN7	Proteasome component (PCI) domain protein	chr1:387479-389568 REVERSE LENGTH=260
430	AT1G02090.1	HF13776-RA	97	Proteasome component (PCI) domain protein	Arabidopsis thaliana	MD04G1057800	1278	FUS5, CSN7, COP15, ATCSN7	Proteasome component (PCI) domain protein	chr1:387479-389568 REVERSE LENGTH=260
431	AT1G02090.1	HF14604-RA	287	Proteasome component (PCI) domain protein	Arabidopsis thaliana	MD07G1107100	1157	FUS5, CSN7, COP15, ATCSN7	Proteasome component (PCI) domain protein	chr1:387479-389568 REVERSE LENGTH=260
432	AT1G02090.1	HF14604-RA	287	Proteasome component (PCI) domain protein	Arabidopsis thaliana	MD02G1211700	1552	FUS5, CSN7, COP15, ATCSN7	Proteasome component (PCI) domain protein	chr1:387479-389568 REVERSE LENGTH=260
433	AT1G02090.1	HF14604-RA	287	Proteasome component (PCI) domain protein	Arabidopsis thaliana	MD07G1106400	549	FUS5, CSN7, COP15, ATCSN7	Proteasome component (PCI) domain protein	chr1:387479-389568 REVERSE LENGTH=260
434	AT1G02090.1	HF14604-RA	287	Proteasome component (PCI) domain protein	Arabidopsis thaliana	MD04G1057800	1278	FUS5, CSN7, COP15, ATCSN7	Proteasome component (PCI) domain protein	chr1:387479-389568 REVERSE LENGTH=260
435	AT1G02090.1	HF01239-RA	260	Proteasome component (PCI) domain protein	Arabidopsis thaliana	MD07G1107100	1157	FUS5, CSN7, COP15, ATCSN7	Proteasome component (PCI) domain protein	chr1:387479-389568 REVERSE LENGTH=260
436	AT1G02090.1	HF01239-RA	260	Proteasome component (PCI) domain protein	Arabidopsis thaliana	MD02G1211700	1552	FUS5, CSN7, COP15, ATCSN7	Proteasome component (PCI) domain protein	chr1:387479-389568 REVERSE LENGTH=260
437	AT1G02090.1	HF01239-RA	260	Proteasome component (PCI) domain protein	Arabidopsis thaliana	MD07G1106400	549	FUS5, CSN7, COP15, ATCSN7	Proteasome component (PCI) domain protein	chr1:387479-389568 REVERSE LENGTH=260
438	AT1G02090.1	HF01239-RA	260	Proteasome component (PCI) domain protein	Arabidopsis thaliana	MD04G1057800	1278	FUS5, CSN7, COP15, ATCSN7	Proteasome component (PCI) domain protein	chr1:387479-389568 REVERSE LENGTH=260
439	AT1G02090.1	HF14602-RA	274	Proteasome component (PCI) domain protein	Arabidopsis thaliana	MD07G1107100	1157	FUS5, CSN7, COP15, ATCSN7	Proteasome component (PCI) domain protein	chr1:387479-389568 REVERSE LENGTH=260
440	AT1G02090.1	HF14602-RA	274	Proteasome component (PCI) domain protein	Arabidopsis thaliana	MD02G1211700	1552	FUS5, CSN7, COP15, ATCSN7	Proteasome component (PCI) domain protein	chr1:387479-389568 REVERSE LENGTH=260
441	AT1G02090.1	HF14602-RA	274	Proteasome component (PCI) domain protein	Arabidopsis thaliana	MD07G1106400	549	FUS5, CSN7, COP15, ATCSN7	Proteasome component (PCI) domain protein	chr1:387479-389568 REVERSE LENGTH=260
442	AT1G02090.1	HF14602-RA	274	Proteasome component (PCI) domain protein	Arabidopsis thaliana	MD04G1057800	1278	FUS5, CSN7, COP15, ATCSN7	Proteasome component (PCI) domain protein	chr1:387479-389568 REVERSE LENGTH=260
443	AT1G02090.2	HF44508-RA	122	Proteasome component (PCI) domain protein	Arabidopsis thaliana	MD00G1221600	270	FUS5, CSN7, COP15, ATCSN7	Proteasome component (PCI) domain protein	chr1:387647-389568 REVERSE LENGTH=225
444	AT1G02090.2	HF44508-RA	122	Proteasome component (PCI) domain protein	Arabidopsis thaliana	MD02G1237200	270	FUS5, CSN7, COP15, ATCSN7	Proteasome component (PCI) domain protein	chr1:387647-389568 REVERSE LENGTH=225
445	AT1G02090.2	HF44508-RA	122	Proteasome component (PCI) domain protein	Arabidopsis thaliana	MD07G1106500	531	FUS5, CSN7, COP15, ATCSN7	Proteasome component (PCI) domain protein	chr1:387647-389568 REVERSE LENGTH=225
446	AT1G02090.2	HF26458-RA	122	Proteasome component (PCI) domain protein	Arabidopsis thaliana	MD00G1221600	270	FUS5, CSN7, COP15, ATCSN7	Proteasome component (PCI) domain protein	chr1:387647-389568 REVERSE LENGTH=225
447	AT1G02090.2	HF26458-RA	122	Proteasome component (PCI) domain protein	Arabidopsis thaliana	MD02G1237200	270	FUS5, CSN7, COP15, ATCSN7	Proteasome component (PCI) domain protein	chr1:387647-389568 REVERSE LENGTH=225
448	AT1G02090.2	HF26458-RA	122	Proteasome component (PCI) domain protein	Arabidopsis thaliana	MD07G1106500	531	FUS5, CSN7, COP15, ATCSN7	Proteasome component (PCI) domain protein	chr1:387647-389568 REVERSE LENGTH=225
449	AT1G02090.2	HF38197-RA	112	Proteasome component (PCI) domain protein	Arabidopsis thaliana	MD00G1221600	270	FUS5, CSN7, COP15, ATCSN7	Proteasome component (PCI) domain protein	chr1:387647-389568 REVERSE LENGTH=225
450	AT1G02090.2	HF38197-RA	112	Proteasome component (PCI) domain protein	Arabidopsis thaliana	MD02G1237200	270	FUS5, CSN7, COP15, ATCSN7	Proteasome component (PCI) domain protein	chr1:387647-389568 REVERSE LENGTH=225
451	AT1G02090.2	HF38197-RA	112	Proteasome component (PCI) domain protein	Arabidopsis thaliana	MD07G1106500	531	FUS5, CSN7, COP15, ATCSN7	Proteasome component (PCI) domain protein	chr1:387647-389568 REVERSE LENGTH=225
452	AT1G02090.2	HF43500-RA	101	Proteasome component (PCI) domain protein	Arabidopsis thaliana	MD00G1221600	270	FUS5, CSN7, COP15, ATCSN7	Proteasome component (PCI) domain protein	chr1:387647-389568 REVERSE LENGTH=225
453	AT1G02090.2	HF43500-RA	101	Proteasome component (PCI) domain protein	Arabidopsis thaliana	MD02G1237200	270	FUS5, CSN7, COP15, ATCSN7	Proteasome component (PCI) domain protein	chr1:387647-389568 REVERSE LENGTH=225
454	AT1G02090.2	HF43500-RA	101	Proteasome component (PCI) domain protein	Arabidopsis thaliana	MD07G1106500	531	FUS5, CSN7, COP15, ATCSN7	Proteasome component (PCI) domain protein	chr1:387647-389568 REVERSE LENGTH=225
455	AT1G02090.2	HF30323-RA	125	Proteasome component (PCI) domain protein	Arabidopsis thaliana	MD00G1221600	270	FUS5, CSN7, COP15, ATCSN7	Proteasome component (PCI) domain protein	chr1:387647-389568 REVERSE LENGTH=225
456	AT1G02090.2	HF30323-RA	125	Proteasome component (PCI) domain protein	Arabidopsis thaliana	MD02G1237200	270	FUS5, CSN7, COP15, ATCSN7	Proteasome component (PCI) domain protein	chr1:387647-389568 REVERSE LENGTH=225
457	AT1G02090.2	HF30323-RA	125	Proteasome component (PCI) domain protein	Arabidopsis thaliana	MD07G1106500	531	FUS5, CSN7, COP15, ATCSN7	Proteasome component (PCI) domain protein	chr1:387647-389568 REVERSE LENGTH=225
458	AT1G02090.2	HF14608-RA	348	Proteasome component (PCI) domain protein	Arabidopsis thaliana	MD00G1221600	270	FUS5, CSN7, COP15, ATCSN7	Proteasome component (PCI) domain protein	chr1:387647-389568 REVERSE LENGTH=225
459	AT1G02090.2	HF14608-RA	348	Proteasome component (PCI) domain protein	Arabidopsis thaliana	MD02G1237200	270	FUS5, CSN7, COP15, ATCSN7	Proteasome component (PCI) domain protein	chr1:387647-389568 REVERSE LENGTH=225
460	AT1G02090.2	HF14608-RA	348	Proteasome component (PCI) domain protein	Arabidopsis thaliana	MD07G1106500	531	FUS5, CSN7, COP15, ATCSN7	Proteasome component (PCI) domain protein	chr1:387647-389568 REVERSE LENGTH=225
461	AT1G02090.2	HF37407-RA	59	Proteasome component (PCI) domain protein	Arabidopsis thaliana	MD00G1221600	270	FUS5, CSN7, COP15, ATCSN7	Proteasome component (PCI) domain protein	chr1:387647-389568 REVERSE LENGTH=225
462	AT1G02090.2	HF37407-RA	59	Proteasome component (PCI) domain protein	Arabidopsis thaliana	MD02G1237200	270	FUS5, CSN7, COP15, ATCSN7	Proteasome component (PCI) domain protein	chr1:387647-389568 REVERSE LENGTH=225
463	AT1G02090.2	HF37407-RA	59	Proteasome component (PCI) domain protein	Arabidopsis thaliana	MD07G1106500	531	FUS5, CSN7, COP15, ATCSN7	Proteasome component (PCI) domain protein	chr1:387647-389568 REVERSE LENGTH=225
464	AT1G02090.3	HF37408-RA	203	Proteasome component (PCI) domain protein	Arabidopsis thaliana	NA	NA
465	AT1G02100.1	HF27065-RA	361	Leucine carboxyl methyltransferase	Arabidopsis thaliana	MD02G1212000	771		Leucine carboxyl methyltransferase	chr1:389876-392448 FORWARD LENGTH=332
466	AT1G02100.1	HF27065-RA	361	Leucine carboxyl methyltransferase	Arabidopsis thaliana	MD07G1108400	1638		Leucine carboxyl methyltransferase	chr1:389876-392448 FORWARD LENGTH=332
467	AT1G02100.1	HF14619-RA	402	Leucine carboxyl methyltransferase	Arabidopsis thaliana	MD02G1212000	771		Leucine carboxyl methyltransferase	chr1:389876-392448 FORWARD LENGTH=332
468	AT1G02100.1	HF14619-RA	402	Leucine carboxyl methyltransferase	Arabidopsis thaliana	MD07G1108400	1638		Leucine carboxyl methyltransferase	chr1:389876-392448 FORWARD LENGTH=332
469	AT1G02120.1	HF27058-RA	540	GRAM domain family protein	Arabidopsis thaliana	MD02G1212800	2414	VAD1	GRAM domain family protein	chr1:395761-399720 FORWARD LENGTH=598
470	AT1G02120.1	HF27058-RA	540	GRAM domain family protein	Arabidopsis thaliana	MD07G1109200	3343	VAD1	GRAM domain family protein	chr1:395761-399720 FORWARD LENGTH=598
471	AT1G02120.1	HF14627-RA	717	GRAM domain family protein	Arabidopsis thaliana	MD02G1212800	2414	VAD1	GRAM domain family protein	chr1:395761-399720 FORWARD LENGTH=598
472	AT1G02120.1	HF14627-RA	717	GRAM domain family protein	Arabidopsis thaliana	MD07G1109200	3343	VAD1	GRAM domain family protein	chr1:395761-399720 FORWARD LENGTH=598
473	AT1G02140.1	HF14633-RA	151	mago nashi family protein	Arabidopsis thaliana	MD07G1109700	1015	MEE63, MAGO, HAP1	mago nashi family protein	chr1:403467-404401 REVERSE LENGTH=150
474	AT1G02140.1	HF14633-RA	151	mago nashi family protein	Arabidopsis thaliana	MD00G1129300	360	MEE63, MAGO, HAP1	mago nashi family protein	chr1:403467-404401 REVERSE LENGTH=150
475	AT1G02140.1	HF16623-RA	76	mago nashi family protein	Arabidopsis thaliana	MD07G1109700	1015	MEE63, MAGO, HAP1	mago nashi family protein	chr1:403467-404401 REVERSE LENGTH=150
476	AT1G02140.1	HF16623-RA	76	mago nashi family protein	Arabidopsis thaliana	MD00G1129300	360	MEE63, MAGO, HAP1	mago nashi family protein	chr1:403467-404401 REVERSE LENGTH=150
477	AT1G02140.1	HF27051-RA	151	mago nashi family protein	Arabidopsis thaliana	MD07G1109700	1015	MEE63, MAGO, HAP1	mago nashi family protein	chr1:403467-404401 REVERSE LENGTH=150
478	AT1G02140.1	HF27051-RA	151	mago nashi family protein	Arabidopsis thaliana	MD00G1129300	360	MEE63, MAGO, HAP1	mago nashi family protein	chr1:403467-404401 REVERSE LENGTH=150
479	AT1G02145.3	HF14537-RA	452	homolog of asparagine-linked glycosylation 12	Arabidopsis thaliana	MD07G1098100	1378	ALG12, EBS4	homolog of asparagine-linked glycosylation 12	chr1:404627-408485 FORWARD LENGTH=497
480	AT1G02150.1	HF14535-RA	408	Tetratricopeptide repeat (TPR)-like superfamily protein	Arabidopsis thaliana	MD02G1219200	1859		Tetratricopeptide repeat (TPR)-like superfamily protein	chr1:408779-410433 FORWARD LENGTH=524
481	AT1G02150.1	HF14535-RA	408	Tetratricopeptide repeat (TPR)-like superfamily protein	Arabidopsis thaliana	MD07G1097800	2109		Tetratricopeptide repeat (TPR)-like superfamily protein	chr1:408779-410433 FORWARD LENGTH=524
482	AT1G02150.1	HF26988-RA	526	Tetratricopeptide repeat (TPR)-like superfamily protein	Arabidopsis thaliana	MD02G1219200	1859		Tetratricopeptide repeat (TPR)-like superfamily protein	chr1:408779-410433 FORWARD LENGTH=524
483	AT1G02150.1	HF26988-RA	526	Tetratricopeptide repeat (TPR)-like superfamily protein	Arabidopsis thaliana	MD07G1097800	2109		Tetratricopeptide repeat (TPR)-like superfamily protein	chr1:408779-410433 FORWARD LENGTH=524
484	AT1G02160.1	HF26977-RA	71	Cox19 family protein (CHCH motif)	Arabidopsis thaliana	MD02G1221100	568		Cox19 family protein (CHCH motif)	chr1:410803-411383 FORWARD LENGTH=71
485	AT1G02160.1	HF14526-RA	71	Cox19 family protein (CHCH motif)	Arabidopsis thaliana	MD02G1221100	568		Cox19 family protein (CHCH motif)	chr1:410803-411383 FORWARD LENGTH=71
486	AT1G02170.1	HF39524-RA	432	metacaspase 1	Arabidopsis thaliana	MD10G1051200	1234	LOL3, ATMCPB1, MCP1B, ATMC1, MC1	metacaspase 1	chr1:411883-413426 FORWARD LENGTH=367
487	AT1G02170.1	HF39524-RA	432	metacaspase 1	Arabidopsis thaliana	MD02G1221900	1713	LOL3, ATMCPB1, MCP1B, ATMC1, MC1	metacaspase 1	chr1:411883-413426 FORWARD LENGTH=367
488	AT1G02170.1	HF39524-RA	432	metacaspase 1	Arabidopsis thaliana	MD01G1173500	1323	LOL3, ATMCPB1, MCP1B, ATMC1, MC1	metacaspase 1	chr1:411883-413426 FORWARD LENGTH=367
489	AT1G02170.1	HF39524-RA	432	metacaspase 1	Arabidopsis thaliana	MD10G1050900	639	LOL3, ATMCPB1, MCP1B, ATMC1, MC1	metacaspase 1	chr1:411883-413426 FORWARD LENGTH=367
490	AT1G02170.1	HF39524-RA	432	metacaspase 1	Arabidopsis thaliana	MD05G1044000	1128	LOL3, ATMCPB1, MCP1B, ATMC1, MC1	metacaspase 1	chr1:411883-413426 FORWARD LENGTH=367
491	AT1G02170.1	HF39524-RA	432	metacaspase 1	Arabidopsis thaliana	MD07G1240400	1641	LOL3, ATMCPB1, MCP1B, ATMC1, MC1	metacaspase 1	chr1:411883-413426 FORWARD LENGTH=367
492	AT1G02170.1	HF39524-RA	432	metacaspase 1	Arabidopsis thaliana	MD07G1094600	1217	LOL3, ATMCPB1, MCP1B, ATMC1, MC1	metacaspase 1	chr1:411883-413426 FORWARD LENGTH=367
493	AT1G02170.1	HF39524-RA	432	metacaspase 1	Arabidopsis thaliana	MD10G1051100	3342	LOL3, ATMCPB1, MCP1B, ATMC1, MC1	metacaspase 1	chr1:411883-413426 FORWARD LENGTH=367
494	AT1G02170.1	HF39524-RA	432	metacaspase 1	Arabidopsis thaliana	MD05G1043900	1244	LOL3, ATMCPB1, MCP1B, ATMC1, MC1	metacaspase 1	chr1:411883-413426 FORWARD LENGTH=367
495	AT1G02170.1	HF39524-RA	432	metacaspase 1	Arabidopsis thaliana	MD05G1043500	1283	LOL3, ATMCPB1, MCP1B, ATMC1, MC1	metacaspase 1	chr1:411883-413426 FORWARD LENGTH=367
496	AT1G02170.1	HF26966-RA	378	metacaspase 1	Arabidopsis thaliana	MD10G1051200	1234	LOL3, ATMCPB1, MCP1B, ATMC1, MC1	metacaspase 1	chr1:411883-413426 FORWARD LENGTH=367
497	AT1G02170.1	HF26966-RA	378	metacaspase 1	Arabidopsis thaliana	MD02G1221900	1713	LOL3, ATMCPB1, MCP1B, ATMC1, MC1	metacaspase 1	chr1:411883-413426 FORWARD LENGTH=367
498	AT1G02170.1	HF26966-RA	378	metacaspase 1	Arabidopsis thaliana	MD01G1173500	1323	LOL3, ATMCPB1, MCP1B, ATMC1, MC1	metacaspase 1	chr1:411883-413426 FORWARD LENGTH=367
499	AT1G02170.1	HF26966-RA	378	metacaspase 1	Arabidopsis thaliana	MD10G1050900	639	LOL3, ATMCPB1, MCP1B, ATMC1, MC1	metacaspase 1	chr1:411883-413426 FORWARD LENGTH=367
500	AT1G02170.1	HF26966-RA	378	metacaspase 1	Arabidopsis thaliana	MD05G1044000	1128	LOL3, ATMCPB1, MCP1B, ATMC1, MC1	metacaspase 1	chr1:411883-413426 FORWARD LENGTH=367
501	AT1G02170.1	HF26966-RA	378	metacaspase 1	Arabidopsis thaliana	MD07G1240400	1641	LOL3, ATMCPB1, MCP1B, ATMC1, MC1	metacaspase 1	chr1:411883-413426 FORWARD LENGTH=367
502	AT1G02170.1	HF26966-RA	378	metacaspase 1	Arabidopsis thaliana	MD07G1094600	1217	LOL3, ATMCPB1, MCP1B, ATMC1, MC1	metacaspase 1	chr1:411883-413426 FORWARD LENGTH=367
503	AT1G02170.1	HF26966-RA	378	metacaspase 1	Arabidopsis thaliana	MD10G1051100	3342	LOL3, ATMCPB1, MCP1B, ATMC1, MC1	metacaspase 1	chr1:411883-413426 FORWARD LENGTH=367
504	AT1G02170.1	HF26966-RA	378	metacaspase 1	Arabidopsis thaliana	MD05G1043900	1244	LOL3, ATMCPB1, MCP1B, ATMC1, MC1	metacaspase 1	chr1:411883-413426 FORWARD LENGTH=367
505	AT1G02170.1	HF26966-RA	378	metacaspase 1	Arabidopsis thaliana	MD05G1043500	1283	LOL3, ATMCPB1, MCP1B, ATMC1, MC1	metacaspase 1	chr1:411883-413426 FORWARD LENGTH=367
506	AT1G02170.1	HF25548-RA	928	metacaspase 1	Arabidopsis thaliana	MD10G1051200	1234	LOL3, ATMCPB1, MCP1B, ATMC1, MC1	metacaspase 1	chr1:411883-413426 FORWARD LENGTH=367
507	AT1G02170.1	HF25548-RA	928	metacaspase 1	Arabidopsis thaliana	MD02G1221900	1713	LOL3, ATMCPB1, MCP1B, ATMC1, MC1	metacaspase 1	chr1:411883-413426 FORWARD LENGTH=367
508	AT1G02170.1	HF25548-RA	928	metacaspase 1	Arabidopsis thaliana	MD01G1173500	1323	LOL3, ATMCPB1, MCP1B, ATMC1, MC1	metacaspase 1	chr1:411883-413426 FORWARD LENGTH=367
509	AT1G02170.1	HF25548-RA	928	metacaspase 1	Arabidopsis thaliana	MD10G1050900	639	LOL3, ATMCPB1, MCP1B, ATMC1, MC1	metacaspase 1	chr1:411883-413426 FORWARD LENGTH=367
510	AT1G02170.1	HF25548-RA	928	metacaspase 1	Arabidopsis thaliana	MD05G1044000	1128	LOL3, ATMCPB1, MCP1B, ATMC1, MC1	metacaspase 1	chr1:411883-413426 FORWARD LENGTH=367
511	AT1G02170.1	HF25548-RA	928	metacaspase 1	Arabidopsis thaliana	MD07G1240400	1641	LOL3, ATMCPB1, MCP1B, ATMC1, MC1	metacaspase 1	chr1:411883-413426 FORWARD LENGTH=367
512	AT1G02170.1	HF25548-RA	928	metacaspase 1	Arabidopsis thaliana	MD07G1094600	1217	LOL3, ATMCPB1, MCP1B, ATMC1, MC1	metacaspase 1	chr1:411883-413426 FORWARD LENGTH=367
513	AT1G02170.1	HF25548-RA	928	metacaspase 1	Arabidopsis thaliana	MD10G1051100	3342	LOL3, ATMCPB1, MCP1B, ATMC1, MC1	metacaspase 1	chr1:411883-413426 FORWARD LENGTH=367
514	AT1G02170.1	HF25548-RA	928	metacaspase 1	Arabidopsis thaliana	MD05G1043900	1244	LOL3, ATMCPB1, MCP1B, ATMC1, MC1	metacaspase 1	chr1:411883-413426 FORWARD LENGTH=367
515	AT1G02170.1	HF25548-RA	928	metacaspase 1	Arabidopsis thaliana	MD05G1043500	1283	LOL3, ATMCPB1, MCP1B, ATMC1, MC1	metacaspase 1	chr1:411883-413426 FORWARD LENGTH=367
516	AT1G02170.1	HF23820-RA	362	metacaspase 1	Arabidopsis thaliana	MD10G1051200	1234	LOL3, ATMCPB1, MCP1B, ATMC1, MC1	metacaspase 1	chr1:411883-413426 FORWARD LENGTH=367
517	AT1G02170.1	HF23820-RA	362	metacaspase 1	Arabidopsis thaliana	MD02G1221900	1713	LOL3, ATMCPB1, MCP1B, ATMC1, MC1	metacaspase 1	chr1:411883-413426 FORWARD LENGTH=367
518	AT1G02170.1	HF23820-RA	362	metacaspase 1	Arabidopsis thaliana	MD01G1173500	1323	LOL3, ATMCPB1, MCP1B, ATMC1, MC1	metacaspase 1	chr1:411883-413426 FORWARD LENGTH=367
519	AT1G02170.1	HF23820-RA	362	metacaspase 1	Arabidopsis thaliana	MD10G1050900	639	LOL3, ATMCPB1, MCP1B, ATMC1, MC1	metacaspase 1	chr1:411883-413426 FORWARD LENGTH=367
520	AT1G02170.1	HF23820-RA	362	metacaspase 1	Arabidopsis thaliana	MD05G1044000	1128	LOL3, ATMCPB1, MCP1B, ATMC1, MC1	metacaspase 1	chr1:411883-413426 FORWARD LENGTH=367
521	AT1G02170.1	HF23820-RA	362	metacaspase 1	Arabidopsis thaliana	MD07G1240400	1641	LOL3, ATMCPB1, MCP1B, ATMC1, MC1	metacaspase 1	chr1:411883-413426 FORWARD LENGTH=367
522	AT1G02170.1	HF23820-RA	362	metacaspase 1	Arabidopsis thaliana	MD07G1094600	1217	LOL3, ATMCPB1, MCP1B, ATMC1, MC1	metacaspase 1	chr1:411883-413426 FORWARD LENGTH=367
523	AT1G02170.1	HF23820-RA	362	metacaspase 1	Arabidopsis thaliana	MD10G1051100	3342	LOL3, ATMCPB1, MCP1B, ATMC1, MC1	metacaspase 1	chr1:411883-413426 FORWARD LENGTH=367
524	AT1G02170.1	HF23820-RA	362	metacaspase 1	Arabidopsis thaliana	MD05G1043900	1244	LOL3, ATMCPB1, MCP1B, ATMC1, MC1	metacaspase 1	chr1:411883-413426 FORWARD LENGTH=367
525	AT1G02170.1	HF23820-RA	362	metacaspase 1	Arabidopsis thaliana	MD05G1043500	1283	LOL3, ATMCPB1, MCP1B, ATMC1, MC1	metacaspase 1	chr1:411883-413426 FORWARD LENGTH=367
526	AT1G02170.1	HF39166-RA	383	metacaspase 1	Arabidopsis thaliana	MD10G1051200	1234	LOL3, ATMCPB1, MCP1B, ATMC1, MC1	metacaspase 1	chr1:411883-413426 FORWARD LENGTH=367
527	AT1G02170.1	HF39166-RA	383	metacaspase 1	Arabidopsis thaliana	MD02G1221900	1713	LOL3, ATMCPB1, MCP1B, ATMC1, MC1	metacaspase 1	chr1:411883-413426 FORWARD LENGTH=367
528	AT1G02170.1	HF39166-RA	383	metacaspase 1	Arabidopsis thaliana	MD01G1173500	1323	LOL3, ATMCPB1, MCP1B, ATMC1, MC1	metacaspase 1	chr1:411883-413426 FORWARD LENGTH=367
529	AT1G02170.1	HF39166-RA	383	metacaspase 1	Arabidopsis thaliana	MD10G1050900	639	LOL3, ATMCPB1, MCP1B, ATMC1, MC1	metacaspase 1	chr1:411883-413426 FORWARD LENGTH=367
530	AT1G02170.1	HF39166-RA	383	metacaspase 1	Arabidopsis thaliana	MD05G1044000	1128	LOL3, ATMCPB1, MCP1B, ATMC1, MC1	metacaspase 1	chr1:411883-413426 FORWARD LENGTH=367
531	AT1G02170.1	HF39166-RA	383	metacaspase 1	Arabidopsis thaliana	MD07G1240400	1641	LOL3, ATMCPB1, MCP1B, ATMC1, MC1	metacaspase 1	chr1:411883-413426 FORWARD LENGTH=367
532	AT1G02170.1	HF39166-RA	383	metacaspase 1	Arabidopsis thaliana	MD07G1094600	1217	LOL3, ATMCPB1, MCP1B, ATMC1, MC1	metacaspase 1	chr1:411883-413426 FORWARD LENGTH=367
533	AT1G02170.1	HF39166-RA	383	metacaspase 1	Arabidopsis thaliana	MD10G1051100	3342	LOL3, ATMCPB1, MCP1B, ATMC1, MC1	metacaspase 1	chr1:411883-413426 FORWARD LENGTH=367
534	AT1G02170.1	HF39166-RA	383	metacaspase 1	Arabidopsis thaliana	MD05G1043900	1244	LOL3, ATMCPB1, MCP1B, ATMC1, MC1	metacaspase 1	chr1:411883-413426 FORWARD LENGTH=367
535	AT1G02170.1	HF39166-RA	383	metacaspase 1	Arabidopsis thaliana	MD05G1043500	1283	LOL3, ATMCPB1, MCP1B, ATMC1, MC1	metacaspase 1	chr1:411883-413426 FORWARD LENGTH=367
536	AT1G02170.1	HF14515-RA	383	metacaspase 1	Arabidopsis thaliana	MD10G1051200	1234	LOL3, ATMCPB1, MCP1B, ATMC1, MC1	metacaspase 1	chr1:411883-413426 FORWARD LENGTH=367
537	AT1G02170.1	HF14515-RA	383	metacaspase 1	Arabidopsis thaliana	MD02G1221900	1713	LOL3, ATMCPB1, MCP1B, ATMC1, MC1	metacaspase 1	chr1:411883-413426 FORWARD LENGTH=367
538	AT1G02170.1	HF14515-RA	383	metacaspase 1	Arabidopsis thaliana	MD01G1173500	1323	LOL3, ATMCPB1, MCP1B, ATMC1, MC1	metacaspase 1	chr1:411883-413426 FORWARD LENGTH=367
539	AT1G02170.1	HF14515-RA	383	metacaspase 1	Arabidopsis thaliana	MD10G1050900	639	LOL3, ATMCPB1, MCP1B, ATMC1, MC1	metacaspase 1	chr1:411883-413426 FORWARD LENGTH=367
540	AT1G02170.1	HF14515-RA	383	metacaspase 1	Arabidopsis thaliana	MD05G1044000	1128	LOL3, ATMCPB1, MCP1B, ATMC1, MC1	metacaspase 1	chr1:411883-413426 FORWARD LENGTH=367
541	AT1G02170.1	HF14515-RA	383	metacaspase 1	Arabidopsis thaliana	MD07G1240400	1641	LOL3, ATMCPB1, MCP1B, ATMC1, MC1	metacaspase 1	chr1:411883-413426 FORWARD LENGTH=367
542	AT1G02170.1	HF14515-RA	383	metacaspase 1	Arabidopsis thaliana	MD07G1094600	1217	LOL3, ATMCPB1, MCP1B, ATMC1, MC1	metacaspase 1	chr1:411883-413426 FORWARD LENGTH=367
543	AT1G02170.1	HF14515-RA	383	metacaspase 1	Arabidopsis thaliana	MD10G1051100	3342	LOL3, ATMCPB1, MCP1B, ATMC1, MC1	metacaspase 1	chr1:411883-413426 FORWARD LENGTH=367
544	AT1G02170.1	HF14515-RA	383	metacaspase 1	Arabidopsis thaliana	MD05G1043900	1244	LOL3, ATMCPB1, MCP1B, ATMC1, MC1	metacaspase 1	chr1:411883-413426 FORWARD LENGTH=367
545	AT1G02170.1	HF14515-RA	383	metacaspase 1	Arabidopsis thaliana	MD05G1043500	1283	LOL3, ATMCPB1, MCP1B, ATMC1, MC1	metacaspase 1	chr1:411883-413426 FORWARD LENGTH=367
546	AT1G02170.1	HF39523-RA	366	metacaspase 1	Arabidopsis thaliana	MD10G1051200	1234	LOL3, ATMCPB1, MCP1B, ATMC1, MC1	metacaspase 1	chr1:411883-413426 FORWARD LENGTH=367
547	AT1G02170.1	HF39523-RA	366	metacaspase 1	Arabidopsis thaliana	MD02G1221900	1713	LOL3, ATMCPB1, MCP1B, ATMC1, MC1	metacaspase 1	chr1:411883-413426 FORWARD LENGTH=367
548	AT1G02170.1	HF39523-RA	366	metacaspase 1	Arabidopsis thaliana	MD01G1173500	1323	LOL3, ATMCPB1, MCP1B, ATMC1, MC1	metacaspase 1	chr1:411883-413426 FORWARD LENGTH=367
549	AT1G02170.1	HF39523-RA	366	metacaspase 1	Arabidopsis thaliana	MD10G1050900	639	LOL3, ATMCPB1, MCP1B, ATMC1, MC1	metacaspase 1	chr1:411883-413426 FORWARD LENGTH=367
550	AT1G02170.1	HF39523-RA	366	metacaspase 1	Arabidopsis thaliana	MD05G1044000	1128	LOL3, ATMCPB1, MCP1B, ATMC1, MC1	metacaspase 1	chr1:411883-413426 FORWARD LENGTH=367
551	AT1G02170.1	HF39523-RA	366	metacaspase 1	Arabidopsis thaliana	MD07G1240400	1641	LOL3, ATMCPB1, MCP1B, ATMC1, MC1	metacaspase 1	chr1:411883-413426 FORWARD LENGTH=367
552	AT1G02170.1	HF39523-RA	366	metacaspase 1	Arabidopsis thaliana	MD07G1094600	1217	LOL3, ATMCPB1, MCP1B, ATMC1, MC1	metacaspase 1	chr1:411883-413426 FORWARD LENGTH=367
553	AT1G02170.1	HF39523-RA	366	metacaspase 1	Arabidopsis thaliana	MD10G1051100	3342	LOL3, ATMCPB1, MCP1B, ATMC1, MC1	metacaspase 1	chr1:411883-413426 FORWARD LENGTH=367
554	AT1G02170.1	HF39523-RA	366	metacaspase 1	Arabidopsis thaliana	MD05G1043900	1244	LOL3, ATMCPB1, MCP1B, ATMC1, MC1	metacaspase 1	chr1:411883-413426 FORWARD LENGTH=367
555	AT1G02170.1	HF39523-RA	366	metacaspase 1	Arabidopsis thaliana	MD05G1043500	1283	LOL3, ATMCPB1, MCP1B, ATMC1, MC1	metacaspase 1	chr1:411883-413426 FORWARD LENGTH=367
556	AT1G02170.1	HF39170-RA	373	metacaspase 1	Arabidopsis thaliana	MD10G1051200	1234	LOL3, ATMCPB1, MCP1B, ATMC1, MC1	metacaspase 1	chr1:411883-413426 FORWARD LENGTH=367
557	AT1G02170.1	HF39170-RA	373	metacaspase 1	Arabidopsis thaliana	MD02G1221900	1713	LOL3, ATMCPB1, MCP1B, ATMC1, MC1	metacaspase 1	chr1:411883-413426 FORWARD LENGTH=367
558	AT1G02170.1	HF39170-RA	373	metacaspase 1	Arabidopsis thaliana	MD01G1173500	1323	LOL3, ATMCPB1, MCP1B, ATMC1, MC1	metacaspase 1	chr1:411883-413426 FORWARD LENGTH=367
559	AT1G02170.1	HF39170-RA	373	metacaspase 1	Arabidopsis thaliana	MD10G1050900	639	LOL3, ATMCPB1, MCP1B, ATMC1, MC1	metacaspase 1	chr1:411883-413426 FORWARD LENGTH=367
560	AT1G02170.1	HF39170-RA	373	metacaspase 1	Arabidopsis thaliana	MD05G1044000	1128	LOL3, ATMCPB1, MCP1B, ATMC1, MC1	metacaspase 1	chr1:411883-413426 FORWARD LENGTH=367
561	AT1G02170.1	HF39170-RA	373	metacaspase 1	Arabidopsis thaliana	MD07G1240400	1641	LOL3, ATMCPB1, MCP1B, ATMC1, MC1	metacaspase 1	chr1:411883-413426 FORWARD LENGTH=367
562	AT1G02170.1	HF39170-RA	373	metacaspase 1	Arabidopsis thaliana	MD07G1094600	1217	LOL3, ATMCPB1, MCP1B, ATMC1, MC1	metacaspase 1	chr1:411883-413426 FORWARD LENGTH=367
563	AT1G02170.1	HF39170-RA	373	metacaspase 1	Arabidopsis thaliana	MD10G1051100	3342	LOL3, ATMCPB1, MCP1B, ATMC1, MC1	metacaspase 1	chr1:411883-413426 FORWARD LENGTH=367
564	AT1G02170.1	HF39170-RA	373	metacaspase 1	Arabidopsis thaliana	MD05G1043900	1244	LOL3, ATMCPB1, MCP1B, ATMC1, MC1	metacaspase 1	chr1:411883-413426 FORWARD LENGTH=367
565	AT1G02170.1	HF39170-RA	373	metacaspase 1	Arabidopsis thaliana	MD05G1043500	1283	LOL3, ATMCPB1, MCP1B, ATMC1, MC1	metacaspase 1	chr1:411883-413426 FORWARD LENGTH=367
566	AT1G02170.1	HF39169-RA	427	metacaspase 1	Arabidopsis thaliana	MD10G1051200	1234	LOL3, ATMCPB1, MCP1B, ATMC1, MC1	metacaspase 1	chr1:411883-413426 FORWARD LENGTH=367
567	AT1G02170.1	HF39169-RA	427	metacaspase 1	Arabidopsis thaliana	MD02G1221900	1713	LOL3, ATMCPB1, MCP1B, ATMC1, MC1	metacaspase 1	chr1:411883-413426 FORWARD LENGTH=367
568	AT1G02170.1	HF39169-RA	427	metacaspase 1	Arabidopsis thaliana	MD01G1173500	1323	LOL3, ATMCPB1, MCP1B, ATMC1, MC1	metacaspase 1	chr1:411883-413426 FORWARD LENGTH=367
569	AT1G02170.1	HF39169-RA	427	metacaspase 1	Arabidopsis thaliana	MD10G1050900	639	LOL3, ATMCPB1, MCP1B, ATMC1, MC1	metacaspase 1	chr1:411883-413426 FORWARD LENGTH=367
570	AT1G02170.1	HF39169-RA	427	metacaspase 1	Arabidopsis thaliana	MD05G1044000	1128	LOL3, ATMCPB1, MCP1B, ATMC1, MC1	metacaspase 1	chr1:411883-413426 FORWARD LENGTH=367
571	AT1G02170.1	HF39169-RA	427	metacaspase 1	Arabidopsis thaliana	MD07G1240400	1641	LOL3, ATMCPB1, MCP1B, ATMC1, MC1	metacaspase 1	chr1:411883-413426 FORWARD LENGTH=367
572	AT1G02170.1	HF39169-RA	427	metacaspase 1	Arabidopsis thaliana	MD07G1094600	1217	LOL3, ATMCPB1, MCP1B, ATMC1, MC1	metacaspase 1	chr1:411883-413426 FORWARD LENGTH=367
573	AT1G02170.1	HF39169-RA	427	metacaspase 1	Arabidopsis thaliana	MD10G1051100	3342	LOL3, ATMCPB1, MCP1B, ATMC1, MC1	metacaspase 1	chr1:411883-413426 FORWARD LENGTH=367
574	AT1G02170.1	HF39169-RA	427	metacaspase 1	Arabidopsis thaliana	MD05G1043900	1244	LOL3, ATMCPB1, MCP1B, ATMC1, MC1	metacaspase 1	chr1:411883-413426 FORWARD LENGTH=367
575	AT1G02170.1	HF39169-RA	427	metacaspase 1	Arabidopsis thaliana	MD05G1043500	1283	LOL3, ATMCPB1, MCP1B, ATMC1, MC1	metacaspase 1	chr1:411883-413426 FORWARD LENGTH=367
576	AT1G02170.1	HF39518-RA	1273	metacaspase 1	Arabidopsis thaliana	MD10G1051200	1234	LOL3, ATMCPB1, MCP1B, ATMC1, MC1	metacaspase 1	chr1:411883-413426 FORWARD LENGTH=367
577	AT1G02170.1	HF39518-RA	1273	metacaspase 1	Arabidopsis thaliana	MD02G1221900	1713	LOL3, ATMCPB1, MCP1B, ATMC1, MC1	metacaspase 1	chr1:411883-413426 FORWARD LENGTH=367
578	AT1G02170.1	HF39518-RA	1273	metacaspase 1	Arabidopsis thaliana	MD01G1173500	1323	LOL3, ATMCPB1, MCP1B, ATMC1, MC1	metacaspase 1	chr1:411883-413426 FORWARD LENGTH=367
579	AT1G02170.1	HF39518-RA	1273	metacaspase 1	Arabidopsis thaliana	MD10G1050900	639	LOL3, ATMCPB1, MCP1B, ATMC1, MC1	metacaspase 1	chr1:411883-413426 FORWARD LENGTH=367
580	AT1G02170.1	HF39518-RA	1273	metacaspase 1	Arabidopsis thaliana	MD05G1044000	1128	LOL3, ATMCPB1, MCP1B, ATMC1, MC1	metacaspase 1	chr1:411883-413426 FORWARD LENGTH=367
581	AT1G02170.1	HF39518-RA	1273	metacaspase 1	Arabidopsis thaliana	MD07G1240400	1641	LOL3, ATMCPB1, MCP1B, ATMC1, MC1	metacaspase 1	chr1:411883-413426 FORWARD LENGTH=367
582	AT1G02170.1	HF39518-RA	1273	metacaspase 1	Arabidopsis thaliana	MD07G1094600	1217	LOL3, ATMCPB1, MCP1B, ATMC1, MC1	metacaspase 1	chr1:411883-413426 FORWARD LENGTH=367
583	AT1G02170.1	HF39518-RA	1273	metacaspase 1	Arabidopsis thaliana	MD10G1051100	3342	LOL3, ATMCPB1, MCP1B, ATMC1, MC1	metacaspase 1	chr1:411883-413426 FORWARD LENGTH=367
584	AT1G02170.1	HF39518-RA	1273	metacaspase 1	Arabidopsis thaliana	MD05G1043900	1244	LOL3, ATMCPB1, MCP1B, ATMC1, MC1	metacaspase 1	chr1:411883-413426 FORWARD LENGTH=367
585	AT1G02170.1	HF39518-RA	1273	metacaspase 1	Arabidopsis thaliana	MD05G1043500	1283	LOL3, ATMCPB1, MCP1B, ATMC1, MC1	metacaspase 1	chr1:411883-413426 FORWARD LENGTH=367
586	AT1G02180.1	HF13291-RA	233	ferredoxin-related	Arabidopsis thaliana	MD13G1011100	573		ferredoxin-related	chr1:413619-414505 REVERSE LENGTH=226
587	AT1G02180.1	HF13291-RA	233	ferredoxin-related	Arabidopsis thaliana	MD08G1071500	1108		ferredoxin-related	chr1:413619-414505 REVERSE LENGTH=226
588	AT1G02180.1	HF13291-RA	233	ferredoxin-related	Arabidopsis thaliana	MD02G1223300	1062		ferredoxin-related	chr1:413619-414505 REVERSE LENGTH=226
589	AT1G02180.1	HF13291-RA	233	ferredoxin-related	Arabidopsis thaliana	MD07G1091400	907		ferredoxin-related	chr1:413619-414505 REVERSE LENGTH=226
590	AT1G02180.1	HF13291-RA	233	ferredoxin-related	Arabidopsis thaliana	MD15G1049700	1036		ferredoxin-related	chr1:413619-414505 REVERSE LENGTH=226
591	AT1G02180.1	HF21431-RA	276	ferredoxin-related	Arabidopsis thaliana	MD13G1011100	573		ferredoxin-related	chr1:413619-414505 REVERSE LENGTH=226
592	AT1G02180.1	HF21431-RA	276	ferredoxin-related	Arabidopsis thaliana	MD08G1071500	1108		ferredoxin-related	chr1:413619-414505 REVERSE LENGTH=226
593	AT1G02180.1	HF21431-RA	276	ferredoxin-related	Arabidopsis thaliana	MD02G1223300	1062		ferredoxin-related	chr1:413619-414505 REVERSE LENGTH=226
594	AT1G02180.1	HF21431-RA	276	ferredoxin-related	Arabidopsis thaliana	MD07G1091400	907		ferredoxin-related	chr1:413619-414505 REVERSE LENGTH=226
595	AT1G02180.1	HF21431-RA	276	ferredoxin-related	Arabidopsis thaliana	MD15G1049700	1036		ferredoxin-related	chr1:413619-414505 REVERSE LENGTH=226
596	AT1G02180.1	HF14479-RA	281	ferredoxin-related	Arabidopsis thaliana	MD13G1011100	573		ferredoxin-related	chr1:413619-414505 REVERSE LENGTH=226
597	AT1G02180.1	HF14479-RA	281	ferredoxin-related	Arabidopsis thaliana	MD08G1071500	1108		ferredoxin-related	chr1:413619-414505 REVERSE LENGTH=226
598	AT1G02180.1	HF14479-RA	281	ferredoxin-related	Arabidopsis thaliana	MD02G1223300	1062		ferredoxin-related	chr1:413619-414505 REVERSE LENGTH=226
599	AT1G02180.1	HF14479-RA	281	ferredoxin-related	Arabidopsis thaliana	MD07G1091400	907		ferredoxin-related	chr1:413619-414505 REVERSE LENGTH=226
600	AT1G02180.1	HF14479-RA	281	ferredoxin-related	Arabidopsis thaliana	MD15G1049700	1036		ferredoxin-related	chr1:413619-414505 REVERSE LENGTH=226
601	AT1G02180.1	HF26956-RA	229	ferredoxin-related	Arabidopsis thaliana	MD13G1011100	573		ferredoxin-related	chr1:413619-414505 REVERSE LENGTH=226
602	AT1G02180.1	HF26956-RA	229	ferredoxin-related	Arabidopsis thaliana	MD08G1071500	1108		ferredoxin-related	chr1:413619-414505 REVERSE LENGTH=226
603	AT1G02180.1	HF26956-RA	229	ferredoxin-related	Arabidopsis thaliana	MD02G1223300	1062		ferredoxin-related	chr1:413619-414505 REVERSE LENGTH=226
604	AT1G02180.1	HF26956-RA	229	ferredoxin-related	Arabidopsis thaliana	MD07G1091400	907		ferredoxin-related	chr1:413619-414505 REVERSE LENGTH=226
605	AT1G02180.1	HF26956-RA	229	ferredoxin-related	Arabidopsis thaliana	MD15G1049700	1036		ferredoxin-related	chr1:413619-414505 REVERSE LENGTH=226
606	AT1G02190.2	HF14448-RA	253	Fatty acid hydroxylase superfamily	Arabidopsis thaliana	NA	NA
607	AT1G02205.1	HF14447-RA	395	Fatty acid hydroxylase superfamily	Arabidopsis thaliana	MD13G1075300	795	CER1	Fatty acid hydroxylase superfamily	chr1:419650-422154 FORWARD LENGTH=461
608	AT1G02205.1	HF14447-RA	395	Fatty acid hydroxylase superfamily	Arabidopsis thaliana	MD13G1075600	309	CER1	Fatty acid hydroxylase superfamily	chr1:419650-422154 FORWARD LENGTH=461
609	AT1G02205.1	HF14447-RA	395	Fatty acid hydroxylase superfamily	Arabidopsis thaliana	MD07G1083700	1098	CER1	Fatty acid hydroxylase superfamily	chr1:419650-422154 FORWARD LENGTH=461
610	AT1G02205.1	HF14447-RA	395	Fatty acid hydroxylase superfamily	Arabidopsis thaliana	MD07G1086500	960	CER1	Fatty acid hydroxylase superfamily	chr1:419650-422154 FORWARD LENGTH=461
611	AT1G02205.1	HF14447-RA	395	Fatty acid hydroxylase superfamily	Arabidopsis thaliana	MD07G1086700	849	CER1	Fatty acid hydroxylase superfamily	chr1:419650-422154 FORWARD LENGTH=461
612	AT1G02205.1	HF14447-RA	395	Fatty acid hydroxylase superfamily	Arabidopsis thaliana	MD02G1227000	1219	CER1	Fatty acid hydroxylase superfamily	chr1:419650-422154 FORWARD LENGTH=461
613	AT1G02205.2	HF26931-RA	623	Fatty acid hydroxylase superfamily	Arabidopsis thaliana	MD07G1086200	2134	CER1	Fatty acid hydroxylase superfamily	chr1:418818-422154 FORWARD LENGTH=625
614	AT1G02205.2	HF26931-RA	623	Fatty acid hydroxylase superfamily	Arabidopsis thaliana	MD02G1226900	2079	CER1	Fatty acid hydroxylase superfamily	chr1:418818-422154 FORWARD LENGTH=625
615	AT1G02205.2	HF26931-RA	623	Fatty acid hydroxylase superfamily	Arabidopsis thaliana	MD07G1083800	834	CER1	Fatty acid hydroxylase superfamily	chr1:418818-422154 FORWARD LENGTH=625
616	AT1G02205.2	HF14445-RA	622	Fatty acid hydroxylase superfamily	Arabidopsis thaliana	MD07G1086200	2134	CER1	Fatty acid hydroxylase superfamily	chr1:418818-422154 FORWARD LENGTH=625
617	AT1G02205.2	HF14445-RA	622	Fatty acid hydroxylase superfamily	Arabidopsis thaliana	MD02G1226900	2079	CER1	Fatty acid hydroxylase superfamily	chr1:418818-422154 FORWARD LENGTH=625
618	AT1G02205.2	HF14445-RA	622	Fatty acid hydroxylase superfamily	Arabidopsis thaliana	MD07G1083800	834	CER1	Fatty acid hydroxylase superfamily	chr1:418818-422154 FORWARD LENGTH=625
619	AT1G02205.2	HF14446-RA	468	Fatty acid hydroxylase superfamily	Arabidopsis thaliana	MD07G1086200	2134	CER1	Fatty acid hydroxylase superfamily	chr1:418818-422154 FORWARD LENGTH=625
620	AT1G02205.2	HF14446-RA	468	Fatty acid hydroxylase superfamily	Arabidopsis thaliana	MD02G1226900	2079	CER1	Fatty acid hydroxylase superfamily	chr1:418818-422154 FORWARD LENGTH=625
621	AT1G02205.2	HF14446-RA	468	Fatty acid hydroxylase superfamily	Arabidopsis thaliana	MD07G1083800	834	CER1	Fatty acid hydroxylase superfamily	chr1:418818-422154 FORWARD LENGTH=625
622	AT1G02260.1	HF25854-RA	576	Divalent ion symporter	Arabidopsis thaliana	MD01G1205600	279		Divalent ion symporter	chr1:440757-442459 REVERSE LENGTH=502
623	AT1G02260.1	HF25854-RA	576	Divalent ion symporter	Arabidopsis thaliana	MD01G1205700	165		Divalent ion symporter	chr1:440757-442459 REVERSE LENGTH=502
624	AT1G02260.1	HF25854-RA	576	Divalent ion symporter	Arabidopsis thaliana	MD07G1275700	2283		Divalent ion symporter	chr1:440757-442459 REVERSE LENGTH=502
625	AT1G02260.1	HF25854-RA	576	Divalent ion symporter	Arabidopsis thaliana	MD07G1275500	2299		Divalent ion symporter	chr1:440757-442459 REVERSE LENGTH=502
626	AT1G02260.1	HF25854-RA	576	Divalent ion symporter	Arabidopsis thaliana	MD07G1275300	1731		Divalent ion symporter	chr1:440757-442459 REVERSE LENGTH=502
627	AT1G02260.1	HF25854-RA	576	Divalent ion symporter	Arabidopsis thaliana	MD07G1275000	1836		Divalent ion symporter	chr1:440757-442459 REVERSE LENGTH=502
628	AT1G02260.1	HF25854-RA	576	Divalent ion symporter	Arabidopsis thaliana	MD07G1275100	831		Divalent ion symporter	chr1:440757-442459 REVERSE LENGTH=502
629	AT1G02260.1	HF25854-RA	576	Divalent ion symporter	Arabidopsis thaliana	MD07G1275600	1497		Divalent ion symporter	chr1:440757-442459 REVERSE LENGTH=502
630	AT1G02260.1	HF25854-RA	576	Divalent ion symporter	Arabidopsis thaliana	MD07G1275200	960		Divalent ion symporter	chr1:440757-442459 REVERSE LENGTH=502
631	AT1G02260.1	HF23534-RA	66	Divalent ion symporter	Arabidopsis thaliana	MD01G1205600	279		Divalent ion symporter	chr1:440757-442459 REVERSE LENGTH=502
632	AT1G02260.1	HF23534-RA	66	Divalent ion symporter	Arabidopsis thaliana	MD01G1205700	165		Divalent ion symporter	chr1:440757-442459 REVERSE LENGTH=502
633	AT1G02260.1	HF23534-RA	66	Divalent ion symporter	Arabidopsis thaliana	MD07G1275700	2283		Divalent ion symporter	chr1:440757-442459 REVERSE LENGTH=502
634	AT1G02260.1	HF23534-RA	66	Divalent ion symporter	Arabidopsis thaliana	MD07G1275500	2299		Divalent ion symporter	chr1:440757-442459 REVERSE LENGTH=502
635	AT1G02260.1	HF23534-RA	66	Divalent ion symporter	Arabidopsis thaliana	MD07G1275300	1731		Divalent ion symporter	chr1:440757-442459 REVERSE LENGTH=502
636	AT1G02260.1	HF23534-RA	66	Divalent ion symporter	Arabidopsis thaliana	MD07G1275000	1836		Divalent ion symporter	chr1:440757-442459 REVERSE LENGTH=502
637	AT1G02260.1	HF23534-RA	66	Divalent ion symporter	Arabidopsis thaliana	MD07G1275100	831		Divalent ion symporter	chr1:440757-442459 REVERSE LENGTH=502
638	AT1G02260.1	HF23534-RA	66	Divalent ion symporter	Arabidopsis thaliana	MD07G1275600	1497		Divalent ion symporter	chr1:440757-442459 REVERSE LENGTH=502
639	AT1G02260.1	HF23534-RA	66	Divalent ion symporter	Arabidopsis thaliana	MD07G1275200	960		Divalent ion symporter	chr1:440757-442459 REVERSE LENGTH=502
640	AT1G02305.1	HF31979-RA	404	Cysteine proteinases superfamily protein	Arabidopsis thaliana	MD17G1285700	1535		Cysteine proteinases superfamily protein	chr1:455816-457974 FORWARD LENGTH=362
641	AT1G02310.1	HF28892-RA	227	Glycosyl hydrolase superfamily protein	Arabidopsis thaliana	MD17G1156500	696	MAN1	Glycosyl hydrolase superfamily protein	chr1:458243-460652 REVERSE LENGTH=411
642	AT1G02310.1	HF28892-RA	227	Glycosyl hydrolase superfamily protein	Arabidopsis thaliana	MD09G1170400	618	MAN1	Glycosyl hydrolase superfamily protein	chr1:458243-460652 REVERSE LENGTH=411
643	AT1G02310.1	HF00587-RA	241	Glycosyl hydrolase superfamily protein	Arabidopsis thaliana	MD17G1156500	696	MAN1	Glycosyl hydrolase superfamily protein	chr1:458243-460652 REVERSE LENGTH=411
644	AT1G02310.1	HF00587-RA	241	Glycosyl hydrolase superfamily protein	Arabidopsis thaliana	MD09G1170400	618	MAN1	Glycosyl hydrolase superfamily protein	chr1:458243-460652 REVERSE LENGTH=411
645	AT1G02330.1	HF31977-RA	308	CONTAINS InterPro DOMAIN/s: Hepatocellular carcinoma-associated antigen 59 (InterPro:IPR010756); Has 1239 Blast hits to 998 proteins in 204 species: Archae - 4; Bacteria - 71; Metazoa - 421; Fungi - 109; Plants - 87; Viruses - 5; Other Eukaryotes - 542 (source: NCBI BLink).	Arabidopsis thaliana	MD17G1285900	1523		CONTAINS InterPro DOMAIN/s: Hepatocellular carcinoma-associated antigen 59 (InterPro:IPR010756); Has 1239 Blast hits to 998 proteins in 204 species: Archae - 4; Bacteria - 71; Metazoa - 421; Fungi - 109; Plants - 87; Viruses - 5; Other Eukaryotes - 542 (source: NCBI BLink).	chr1:462202-463521 REVERSE LENGTH=279
646	AT1G02335.1	HF15695-RA	231	germin-like protein subfamily 2 member 2 precursor	Arabidopsis thaliana	MD11G1166900	471	GL22	germin-like protein subfamily 2 member 2 precursor	chr1:463979-464876 REVERSE LENGTH=219
647	AT1G02335.1	HF15695-RA	231	germin-like protein subfamily 2 member 2 precursor	Arabidopsis thaliana	MD11G1169300	495	GL22	germin-like protein subfamily 2 member 2 precursor	chr1:463979-464876 REVERSE LENGTH=219
648	AT1G02335.1	HF15695-RA	231	germin-like protein subfamily 2 member 2 precursor	Arabidopsis thaliana	MD04G1184000	582	GL22	germin-like protein subfamily 2 member 2 precursor	chr1:463979-464876 REVERSE LENGTH=219
649	AT1G02335.1	HF15695-RA	231	germin-like protein subfamily 2 member 2 precursor	Arabidopsis thaliana	MD12G1197400	966	GL22	germin-like protein subfamily 2 member 2 precursor	chr1:463979-464876 REVERSE LENGTH=219
650	AT1G02335.1	HF26924-RA	345	germin-like protein subfamily 2 member 2 precursor	Arabidopsis thaliana	MD11G1166900	471	GL22	germin-like protein subfamily 2 member 2 precursor	chr1:463979-464876 REVERSE LENGTH=219
651	AT1G02335.1	HF26924-RA	345	germin-like protein subfamily 2 member 2 precursor	Arabidopsis thaliana	MD11G1169300	495	GL22	germin-like protein subfamily 2 member 2 precursor	chr1:463979-464876 REVERSE LENGTH=219
652	AT1G02335.1	HF26924-RA	345	germin-like protein subfamily 2 member 2 precursor	Arabidopsis thaliana	MD04G1184000	582	GL22	germin-like protein subfamily 2 member 2 precursor	chr1:463979-464876 REVERSE LENGTH=219
653	AT1G02335.1	HF26924-RA	345	germin-like protein subfamily 2 member 2 precursor	Arabidopsis thaliana	MD12G1197400	966	GL22	germin-like protein subfamily 2 member 2 precursor	chr1:463979-464876 REVERSE LENGTH=219
654	AT1G02335.1	HF37999-RA	241	germin-like protein subfamily 2 member 2 precursor	Arabidopsis thaliana	MD11G1166900	471	GL22	germin-like protein subfamily 2 member 2 precursor	chr1:463979-464876 REVERSE LENGTH=219
655	AT1G02335.1	HF37999-RA	241	germin-like protein subfamily 2 member 2 precursor	Arabidopsis thaliana	MD11G1169300	495	GL22	germin-like protein subfamily 2 member 2 precursor	chr1:463979-464876 REVERSE LENGTH=219
656	AT1G02335.1	HF37999-RA	241	germin-like protein subfamily 2 member 2 precursor	Arabidopsis thaliana	MD04G1184000	582	GL22	germin-like protein subfamily 2 member 2 precursor	chr1:463979-464876 REVERSE LENGTH=219
657	AT1G02335.1	HF37999-RA	241	germin-like protein subfamily 2 member 2 precursor	Arabidopsis thaliana	MD12G1197400	966	GL22	germin-like protein subfamily 2 member 2 precursor	chr1:463979-464876 REVERSE LENGTH=219
658	AT1G02360.1	HF37104-RA	122	Chitinase family protein	Arabidopsis thaliana	MD09G1290900	255		Chitinase family protein	chr1:472138-473116 REVERSE LENGTH=272
659	AT1G02360.1	HF31567-RA	122	Chitinase family protein	Arabidopsis thaliana	MD09G1290900	255		Chitinase family protein	chr1:472138-473116 REVERSE LENGTH=272
660	AT1G02370.1	HF32054-RA	322	Tetratricopeptide repeat (TPR)-like superfamily protein	Arabidopsis thaliana	MD17G1277300	429		Tetratricopeptide repeat (TPR)-like superfamily protein	chr1:474516-476383 FORWARD LENGTH=537
661	AT1G02370.1	HF32054-RA	322	Tetratricopeptide repeat (TPR)-like superfamily protein	Arabidopsis thaliana	MD09G1284000	1824		Tetratricopeptide repeat (TPR)-like superfamily protein	chr1:474516-476383 FORWARD LENGTH=537
662	AT1G02370.1	HF32054-RA	322	Tetratricopeptide repeat (TPR)-like superfamily protein	Arabidopsis thaliana	MD17G1277200	780		Tetratricopeptide repeat (TPR)-like superfamily protein	chr1:474516-476383 FORWARD LENGTH=537
663	AT1G02370.1	HF37021-RA	732	Tetratricopeptide repeat (TPR)-like superfamily protein	Arabidopsis thaliana	MD17G1277300	429		Tetratricopeptide repeat (TPR)-like superfamily protein	chr1:474516-476383 FORWARD LENGTH=537
664	AT1G02370.1	HF37021-RA	732	Tetratricopeptide repeat (TPR)-like superfamily protein	Arabidopsis thaliana	MD09G1284000	1824		Tetratricopeptide repeat (TPR)-like superfamily protein	chr1:474516-476383 FORWARD LENGTH=537
665	AT1G02370.1	HF37021-RA	732	Tetratricopeptide repeat (TPR)-like superfamily protein	Arabidopsis thaliana	MD17G1277200	780		Tetratricopeptide repeat (TPR)-like superfamily protein	chr1:474516-476383 FORWARD LENGTH=537
666	AT1G02380.1	HF38073-RA	246	unknown protein; BEST Arabidopsis thaliana protein match is: unknown protein (TAIR:AT4G01960.1); Has 66 Blast hits to 66 proteins in 11 species: Archae - 0; Bacteria - 0; Metazoa - 0; Fungi - 0; Plants - 66; Viruses - 0; Other Eukaryotes - 0 (source: NCBI BLink).	Arabidopsis thaliana	NA	NA
667	AT1G02400.1	HF23990-RA	162	gibberellin 2-oxidase 6	Arabidopsis thaliana	MD16G1148400	923	ATGA2OX4, ATGA2OX6, DTA1, GA2OX6	gibberellin 2-oxidase 6	chr1:486964-489391 FORWARD LENGTH=329
668	AT1G02400.1	HF23990-RA	162	gibberellin 2-oxidase 6	Arabidopsis thaliana	MD13G1148400	1367	ATGA2OX4, ATGA2OX6, DTA1, GA2OX6	gibberellin 2-oxidase 6	chr1:486964-489391 FORWARD LENGTH=329
669	AT1G02400.1	HF23990-RA	162	gibberellin 2-oxidase 6	Arabidopsis thaliana	MD17G1279100	1368	ATGA2OX4, ATGA2OX6, DTA1, GA2OX6	gibberellin 2-oxidase 6	chr1:486964-489391 FORWARD LENGTH=329
670	AT1G02400.1	HF23990-RA	162	gibberellin 2-oxidase 6	Arabidopsis thaliana	MD09G1286800	708	ATGA2OX4, ATGA2OX6, DTA1, GA2OX6	gibberellin 2-oxidase 6	chr1:486964-489391 FORWARD LENGTH=329
671	AT1G02400.1	HF34130-RA	115	gibberellin 2-oxidase 6	Arabidopsis thaliana	MD16G1148400	923	ATGA2OX4, ATGA2OX6, DTA1, GA2OX6	gibberellin 2-oxidase 6	chr1:486964-489391 FORWARD LENGTH=329
672	AT1G02400.1	HF34130-RA	115	gibberellin 2-oxidase 6	Arabidopsis thaliana	MD13G1148400	1367	ATGA2OX4, ATGA2OX6, DTA1, GA2OX6	gibberellin 2-oxidase 6	chr1:486964-489391 FORWARD LENGTH=329
673	AT1G02400.1	HF34130-RA	115	gibberellin 2-oxidase 6	Arabidopsis thaliana	MD17G1279100	1368	ATGA2OX4, ATGA2OX6, DTA1, GA2OX6	gibberellin 2-oxidase 6	chr1:486964-489391 FORWARD LENGTH=329
674	AT1G02400.1	HF34130-RA	115	gibberellin 2-oxidase 6	Arabidopsis thaliana	MD09G1286800	708	ATGA2OX4, ATGA2OX6, DTA1, GA2OX6	gibberellin 2-oxidase 6	chr1:486964-489391 FORWARD LENGTH=329
675	AT1G02400.1	HF34129-RA	110	gibberellin 2-oxidase 6	Arabidopsis thaliana	MD16G1148400	923	ATGA2OX4, ATGA2OX6, DTA1, GA2OX6	gibberellin 2-oxidase 6	chr1:486964-489391 FORWARD LENGTH=329
676	AT1G02400.1	HF34129-RA	110	gibberellin 2-oxidase 6	Arabidopsis thaliana	MD13G1148400	1367	ATGA2OX4, ATGA2OX6, DTA1, GA2OX6	gibberellin 2-oxidase 6	chr1:486964-489391 FORWARD LENGTH=329
677	AT1G02400.1	HF34129-RA	110	gibberellin 2-oxidase 6	Arabidopsis thaliana	MD17G1279100	1368	ATGA2OX4, ATGA2OX6, DTA1, GA2OX6	gibberellin 2-oxidase 6	chr1:486964-489391 FORWARD LENGTH=329
678	AT1G02400.1	HF34129-RA	110	gibberellin 2-oxidase 6	Arabidopsis thaliana	MD09G1286800	708	ATGA2OX4, ATGA2OX6, DTA1, GA2OX6	gibberellin 2-oxidase 6	chr1:486964-489391 FORWARD LENGTH=329
679	AT1G02400.1	HF26420-RA	343	gibberellin 2-oxidase 6	Arabidopsis thaliana	MD16G1148400	923	ATGA2OX4, ATGA2OX6, DTA1, GA2OX6	gibberellin 2-oxidase 6	chr1:486964-489391 FORWARD LENGTH=329
680	AT1G02400.1	HF26420-RA	343	gibberellin 2-oxidase 6	Arabidopsis thaliana	MD13G1148400	1367	ATGA2OX4, ATGA2OX6, DTA1, GA2OX6	gibberellin 2-oxidase 6	chr1:486964-489391 FORWARD LENGTH=329
681	AT1G02400.1	HF26420-RA	343	gibberellin 2-oxidase 6	Arabidopsis thaliana	MD17G1279100	1368	ATGA2OX4, ATGA2OX6, DTA1, GA2OX6	gibberellin 2-oxidase 6	chr1:486964-489391 FORWARD LENGTH=329
682	AT1G02400.1	HF26420-RA	343	gibberellin 2-oxidase 6	Arabidopsis thaliana	MD09G1286800	708	ATGA2OX4, ATGA2OX6, DTA1, GA2OX6	gibberellin 2-oxidase 6	chr1:486964-489391 FORWARD LENGTH=329
683	AT1G02400.1	HF32034-RA	359	gibberellin 2-oxidase 6	Arabidopsis thaliana	MD16G1148400	923	ATGA2OX4, ATGA2OX6, DTA1, GA2OX6	gibberellin 2-oxidase 6	chr1:486964-489391 FORWARD LENGTH=329
684	AT1G02400.1	HF32034-RA	359	gibberellin 2-oxidase 6	Arabidopsis thaliana	MD13G1148400	1367	ATGA2OX4, ATGA2OX6, DTA1, GA2OX6	gibberellin 2-oxidase 6	chr1:486964-489391 FORWARD LENGTH=329
685	AT1G02400.1	HF32034-RA	359	gibberellin 2-oxidase 6	Arabidopsis thaliana	MD17G1279100	1368	ATGA2OX4, ATGA2OX6, DTA1, GA2OX6	gibberellin 2-oxidase 6	chr1:486964-489391 FORWARD LENGTH=329
686	AT1G02400.1	HF32034-RA	359	gibberellin 2-oxidase 6	Arabidopsis thaliana	MD09G1286800	708	ATGA2OX4, ATGA2OX6, DTA1, GA2OX6	gibberellin 2-oxidase 6	chr1:486964-489391 FORWARD LENGTH=329
687	AT1G02400.1	HF37052-RA	355	gibberellin 2-oxidase 6	Arabidopsis thaliana	MD16G1148400	923	ATGA2OX4, ATGA2OX6, DTA1, GA2OX6	gibberellin 2-oxidase 6	chr1:486964-489391 FORWARD LENGTH=329
688	AT1G02400.1	HF37052-RA	355	gibberellin 2-oxidase 6	Arabidopsis thaliana	MD13G1148400	1367	ATGA2OX4, ATGA2OX6, DTA1, GA2OX6	gibberellin 2-oxidase 6	chr1:486964-489391 FORWARD LENGTH=329
689	AT1G02400.1	HF37052-RA	355	gibberellin 2-oxidase 6	Arabidopsis thaliana	MD17G1279100	1368	ATGA2OX4, ATGA2OX6, DTA1, GA2OX6	gibberellin 2-oxidase 6	chr1:486964-489391 FORWARD LENGTH=329
690	AT1G02400.1	HF37052-RA	355	gibberellin 2-oxidase 6	Arabidopsis thaliana	MD09G1286800	708	ATGA2OX4, ATGA2OX6, DTA1, GA2OX6	gibberellin 2-oxidase 6	chr1:486964-489391 FORWARD LENGTH=329
691	AT1G02400.1	HF43009-RA	346	gibberellin 2-oxidase 6	Arabidopsis thaliana	MD16G1148400	923	ATGA2OX4, ATGA2OX6, DTA1, GA2OX6	gibberellin 2-oxidase 6	chr1:486964-489391 FORWARD LENGTH=329
692	AT1G02400.1	HF43009-RA	346	gibberellin 2-oxidase 6	Arabidopsis thaliana	MD13G1148400	1367	ATGA2OX4, ATGA2OX6, DTA1, GA2OX6	gibberellin 2-oxidase 6	chr1:486964-489391 FORWARD LENGTH=329
693	AT1G02400.1	HF43009-RA	346	gibberellin 2-oxidase 6	Arabidopsis thaliana	MD17G1279100	1368	ATGA2OX4, ATGA2OX6, DTA1, GA2OX6	gibberellin 2-oxidase 6	chr1:486964-489391 FORWARD LENGTH=329
694	AT1G02400.1	HF43009-RA	346	gibberellin 2-oxidase 6	Arabidopsis thaliana	MD09G1286800	708	ATGA2OX4, ATGA2OX6, DTA1, GA2OX6	gibberellin 2-oxidase 6	chr1:486964-489391 FORWARD LENGTH=329
695	AT1G02410.1	HF06687-RA	295	cytochrome c oxidase assembly protein CtaG / Cox11 family	Arabidopsis thaliana	MD02G1272100	1326		cytochrome c oxidase assembly protein CtaG / Cox11 family	chr1:491300-492762 FORWARD LENGTH=287
696	AT1G02410.1	HF06687-RA	295	cytochrome c oxidase assembly protein CtaG / Cox11 family	Arabidopsis thaliana	MD07G1041100	1212		cytochrome c oxidase assembly protein CtaG / Cox11 family	chr1:491300-492762 FORWARD LENGTH=287
697	AT1G02420.1	HF34790-RA	504	Pentatricopeptide repeat (PPR) superfamily protein	Arabidopsis thaliana	MD08G1216300	2881		Pentatricopeptide repeat (PPR) superfamily protein	chr1:493683-495158 FORWARD LENGTH=491
698	AT1G02460.1	HF15740-RA	954	Pectin lyase-like superfamily protein	Arabidopsis thaliana	MD09G1287300	1377		Pectin lyase-like superfamily protein	chr1:504897-507099 REVERSE LENGTH=491
699	AT1G02460.1	HF15740-RA	954	Pectin lyase-like superfamily protein	Arabidopsis thaliana	MD04G1189500	1413		Pectin lyase-like superfamily protein	chr1:504897-507099 REVERSE LENGTH=491
700	AT1G02460.1	HF15740-RA	954	Pectin lyase-like superfamily protein	Arabidopsis thaliana	MD17G1279500	1741		Pectin lyase-like superfamily protein	chr1:504897-507099 REVERSE LENGTH=491
701	AT1G02460.1	HF15740-RA	954	Pectin lyase-like superfamily protein	Arabidopsis thaliana	MD04G1189600	950		Pectin lyase-like superfamily protein	chr1:504897-507099 REVERSE LENGTH=491
702	AT1G02460.1	HF37057-RA	452	Pectin lyase-like superfamily protein	Arabidopsis thaliana	MD09G1287300	1377		Pectin lyase-like superfamily protein	chr1:504897-507099 REVERSE LENGTH=491
703	AT1G02460.1	HF37057-RA	452	Pectin lyase-like superfamily protein	Arabidopsis thaliana	MD04G1189500	1413		Pectin lyase-like superfamily protein	chr1:504897-507099 REVERSE LENGTH=491
704	AT1G02460.1	HF37057-RA	452	Pectin lyase-like superfamily protein	Arabidopsis thaliana	MD17G1279500	1741		Pectin lyase-like superfamily protein	chr1:504897-507099 REVERSE LENGTH=491
705	AT1G02460.1	HF37057-RA	452	Pectin lyase-like superfamily protein	Arabidopsis thaliana	MD04G1189600	950		Pectin lyase-like superfamily protein	chr1:504897-507099 REVERSE LENGTH=491
706	AT1G02475.1	HF32031-RA	234	Polyketide cyclase/dehydrase and lipid transport superfamily protein	Arabidopsis thaliana	MD17G1279300	525		Polyketide cyclase/dehydrase and lipid transport superfamily protein	chr1:514110-515331 REVERSE LENGTH=219
707	AT1G02475.1	HF32031-RA	234	Polyketide cyclase/dehydrase and lipid transport superfamily protein	Arabidopsis thaliana	MD09G1287000	1033		Polyketide cyclase/dehydrase and lipid transport superfamily protein	chr1:514110-515331 REVERSE LENGTH=219
708	AT1G02475.1	HF37054-RA	222	Polyketide cyclase/dehydrase and lipid transport superfamily protein	Arabidopsis thaliana	MD17G1279300	525		Polyketide cyclase/dehydrase and lipid transport superfamily protein	chr1:514110-515331 REVERSE LENGTH=219
709	AT1G02475.1	HF37054-RA	222	Polyketide cyclase/dehydrase and lipid transport superfamily protein	Arabidopsis thaliana	MD09G1287000	1033		Polyketide cyclase/dehydrase and lipid transport superfamily protein	chr1:514110-515331 REVERSE LENGTH=219
710	AT1G02500.2	HF42957-RA	393	S-adenosylmethionine synthetase 1	Arabidopsis thaliana	MD16G1138300	1857	SAM1, SAM-1, MAT1, AtSAM1	S-adenosylmethionine synthetase 1	chr1:519037-520218 FORWARD LENGTH=393
711	AT1G02500.2	HF42957-RA	393	S-adenosylmethionine synthetase 1	Arabidopsis thaliana	MD13G1141700	1738	SAM1, SAM-1, MAT1, AtSAM1	S-adenosylmethionine synthetase 1	chr1:519037-520218 FORWARD LENGTH=393
712	AT1G02500.2	HF42957-RA	393	S-adenosylmethionine synthetase 1	Arabidopsis thaliana	MD12G1201100	1696	SAM1, SAM-1, MAT1, AtSAM1	S-adenosylmethionine synthetase 1	chr1:519037-520218 FORWARD LENGTH=393
713	AT1G02500.2	HF26363-RA	393	S-adenosylmethionine synthetase 1	Arabidopsis thaliana	MD16G1138300	1857	SAM1, SAM-1, MAT1, AtSAM1	S-adenosylmethionine synthetase 1	chr1:519037-520218 FORWARD LENGTH=393
714	AT1G02500.2	HF26363-RA	393	S-adenosylmethionine synthetase 1	Arabidopsis thaliana	MD13G1141700	1738	SAM1, SAM-1, MAT1, AtSAM1	S-adenosylmethionine synthetase 1	chr1:519037-520218 FORWARD LENGTH=393
715	AT1G02500.2	HF26363-RA	393	S-adenosylmethionine synthetase 1	Arabidopsis thaliana	MD12G1201100	1696	SAM1, SAM-1, MAT1, AtSAM1	S-adenosylmethionine synthetase 1	chr1:519037-520218 FORWARD LENGTH=393
716	AT1G02500.2	HF38030-RA	391	S-adenosylmethionine synthetase 1	Arabidopsis thaliana	MD16G1138300	1857	SAM1, SAM-1, MAT1, AtSAM1	S-adenosylmethionine synthetase 1	chr1:519037-520218 FORWARD LENGTH=393
717	AT1G02500.2	HF38030-RA	391	S-adenosylmethionine synthetase 1	Arabidopsis thaliana	MD13G1141700	1738	SAM1, SAM-1, MAT1, AtSAM1	S-adenosylmethionine synthetase 1	chr1:519037-520218 FORWARD LENGTH=393
718	AT1G02500.2	HF38030-RA	391	S-adenosylmethionine synthetase 1	Arabidopsis thaliana	MD12G1201100	1696	SAM1, SAM-1, MAT1, AtSAM1	S-adenosylmethionine synthetase 1	chr1:519037-520218 FORWARD LENGTH=393
719	AT1G02510.1	HF33324-RA	238	Outward rectifying potassium channel protein	Arabidopsis thaliana	MD09G1058700	818	KCO4, ATKCO4, ATTPK4, TPK4	Outward rectifying potassium channel protein	chr1:520687-521626 REVERSE LENGTH=284
720	AT1G02510.1	HF33324-RA	238	Outward rectifying potassium channel protein	Arabidopsis thaliana	MD09G1058400	861	KCO4, ATKCO4, ATTPK4, TPK4	Outward rectifying potassium channel protein	chr1:520687-521626 REVERSE LENGTH=284
721	AT1G02520.1	HF31989-RA	753	P-glycoprotein 11	Arabidopsis thaliana	MD13G1138600	1598	PGP11	P-glycoprotein 11	chr1:524134-528745 FORWARD LENGTH=1278
722	AT1G02520.1	HF31989-RA	753	P-glycoprotein 11	Arabidopsis thaliana	MD16G1135100	4452	PGP11	P-glycoprotein 11	chr1:524134-528745 FORWARD LENGTH=1278
723	AT1G02520.1	HF31989-RA	753	P-glycoprotein 11	Arabidopsis thaliana	MD17G1284700	3233	PGP11	P-glycoprotein 11	chr1:524134-528745 FORWARD LENGTH=1278
724	AT1G02520.1	HF31989-RA	753	P-glycoprotein 11	Arabidopsis thaliana	MD16G1134500	3801	PGP11	P-glycoprotein 11	chr1:524134-528745 FORWARD LENGTH=1278
725	AT1G02520.1	HF24311-RA	2372	P-glycoprotein 11	Arabidopsis thaliana	MD13G1138600	1598	PGP11	P-glycoprotein 11	chr1:524134-528745 FORWARD LENGTH=1278
726	AT1G02520.1	HF24311-RA	2372	P-glycoprotein 11	Arabidopsis thaliana	MD16G1135100	4452	PGP11	P-glycoprotein 11	chr1:524134-528745 FORWARD LENGTH=1278
727	AT1G02520.1	HF24311-RA	2372	P-glycoprotein 11	Arabidopsis thaliana	MD17G1284700	3233	PGP11	P-glycoprotein 11	chr1:524134-528745 FORWARD LENGTH=1278
728	AT1G02520.1	HF24311-RA	2372	P-glycoprotein 11	Arabidopsis thaliana	MD16G1134500	3801	PGP11	P-glycoprotein 11	chr1:524134-528745 FORWARD LENGTH=1278
729	AT1G02520.1	HF26340-RA	1322	P-glycoprotein 11	Arabidopsis thaliana	MD13G1138600	1598	PGP11	P-glycoprotein 11	chr1:524134-528745 FORWARD LENGTH=1278
730	AT1G02520.1	HF26340-RA	1322	P-glycoprotein 11	Arabidopsis thaliana	MD16G1135100	4452	PGP11	P-glycoprotein 11	chr1:524134-528745 FORWARD LENGTH=1278
731	AT1G02520.1	HF26340-RA	1322	P-glycoprotein 11	Arabidopsis thaliana	MD17G1284700	3233	PGP11	P-glycoprotein 11	chr1:524134-528745 FORWARD LENGTH=1278
732	AT1G02520.1	HF26340-RA	1322	P-glycoprotein 11	Arabidopsis thaliana	MD16G1134500	3801	PGP11	P-glycoprotein 11	chr1:524134-528745 FORWARD LENGTH=1278
733	AT1G02520.1	HF26338-RA	1294	P-glycoprotein 11	Arabidopsis thaliana	MD13G1138600	1598	PGP11	P-glycoprotein 11	chr1:524134-528745 FORWARD LENGTH=1278
734	AT1G02520.1	HF26338-RA	1294	P-glycoprotein 11	Arabidopsis thaliana	MD16G1135100	4452	PGP11	P-glycoprotein 11	chr1:524134-528745 FORWARD LENGTH=1278
735	AT1G02520.1	HF26338-RA	1294	P-glycoprotein 11	Arabidopsis thaliana	MD17G1284700	3233	PGP11	P-glycoprotein 11	chr1:524134-528745 FORWARD LENGTH=1278
736	AT1G02520.1	HF26338-RA	1294	P-glycoprotein 11	Arabidopsis thaliana	MD16G1134500	3801	PGP11	P-glycoprotein 11	chr1:524134-528745 FORWARD LENGTH=1278
737	AT1G02520.1	HF37090-RA	1056	P-glycoprotein 11	Arabidopsis thaliana	MD13G1138600	1598	PGP11	P-glycoprotein 11	chr1:524134-528745 FORWARD LENGTH=1278
738	AT1G02520.1	HF37090-RA	1056	P-glycoprotein 11	Arabidopsis thaliana	MD16G1135100	4452	PGP11	P-glycoprotein 11	chr1:524134-528745 FORWARD LENGTH=1278
739	AT1G02520.1	HF37090-RA	1056	P-glycoprotein 11	Arabidopsis thaliana	MD17G1284700	3233	PGP11	P-glycoprotein 11	chr1:524134-528745 FORWARD LENGTH=1278
740	AT1G02520.1	HF37090-RA	1056	P-glycoprotein 11	Arabidopsis thaliana	MD16G1134500	3801	PGP11	P-glycoprotein 11	chr1:524134-528745 FORWARD LENGTH=1278
741	AT1G02560.1	HF28486-RA	888	nuclear encoded CLP protease 5	Arabidopsis thaliana	MD03G1292800	1372	CLPP5, NCLPP5, NCLPP1	nuclear encoded CLP protease 5	chr1:538000-539805 FORWARD LENGTH=298
742	AT1G02560.1	HF28486-RA	888	nuclear encoded CLP protease 5	Arabidopsis thaliana	MD00G1140700	1404	CLPP5, NCLPP5, NCLPP1	nuclear encoded CLP protease 5	chr1:538000-539805 FORWARD LENGTH=298
743	AT1G02560.1	HF02729-RA	890	nuclear encoded CLP protease 5	Arabidopsis thaliana	MD03G1292800	1372	CLPP5, NCLPP5, NCLPP1	nuclear encoded CLP protease 5	chr1:538000-539805 FORWARD LENGTH=298
744	AT1G02560.1	HF02729-RA	890	nuclear encoded CLP protease 5	Arabidopsis thaliana	MD00G1140700	1404	CLPP5, NCLPP5, NCLPP1	nuclear encoded CLP protease 5	chr1:538000-539805 FORWARD LENGTH=298
745	AT1G02570.1	HF02726-RA	423	unknown protein; BEST Arabidopsis thaliana protein match is: unknown protein (TAIR:AT1G02575.1); Has 108 Blast hits to 55 proteins in 6 species: Archae - 0; Bacteria - 0; Metazoa - 0; Fungi - 0; Plants - 108; Viruses - 0; Other Eukaryotes - 0 (source: NCBI BLink).	Arabidopsis thaliana	MD03G1293600	369		unknown protein; BEST Arabidopsis thaliana protein match is: unknown protein (TAIR:AT1G02575.1); Has 108 Blast hits to 55 proteins in 6 species: Archae - 0; Bacteria - 0; Metazoa - 0; Fungi - 0; Plants - 108; Viruses - 0; Other Eukaryotes - 0 (source: NCBI BLink).	chr1:541380-542216 FORWARD LENGTH=278
746	AT1G02610.1	HF02702-RA	239	RING/FYVE/PHD zinc finger superfamily protein	Arabidopsis thaliana	MD03G1296100	998		RING/FYVE/PHD zinc finger superfamily protein	chr1:553181-555854 REVERSE LENGTH=221
747	AT1G02610.1	HF02702-RA	239	RING/FYVE/PHD zinc finger superfamily protein	Arabidopsis thaliana	MD11G1315500	970		RING/FYVE/PHD zinc finger superfamily protein	chr1:553181-555854 REVERSE LENGTH=221
748	AT1G02610.1	HF28513-RA	385	RING/FYVE/PHD zinc finger superfamily protein	Arabidopsis thaliana	MD03G1296100	998		RING/FYVE/PHD zinc finger superfamily protein	chr1:553181-555854 REVERSE LENGTH=221
749	AT1G02610.1	HF28513-RA	385	RING/FYVE/PHD zinc finger superfamily protein	Arabidopsis thaliana	MD11G1315500	970		RING/FYVE/PHD zinc finger superfamily protein	chr1:553181-555854 REVERSE LENGTH=221
750	AT1G02630.1	HF18555-RA	457	Nucleoside transporter family protein	Arabidopsis thaliana	MD15G1171300	1452		Nucleoside transporter family protein	chr1:561007-562382 REVERSE LENGTH=389
751	AT1G02630.1	HF18555-RA	457	Nucleoside transporter family protein	Arabidopsis thaliana	MD02G1029900	1365		Nucleoside transporter family protein	chr1:561007-562382 REVERSE LENGTH=389
752	AT1G02630.1	HF30412-RA	433	Nucleoside transporter family protein	Arabidopsis thaliana	MD15G1171300	1452		Nucleoside transporter family protein	chr1:561007-562382 REVERSE LENGTH=389
753	AT1G02630.1	HF30412-RA	433	Nucleoside transporter family protein	Arabidopsis thaliana	MD02G1029900	1365		Nucleoside transporter family protein	chr1:561007-562382 REVERSE LENGTH=389
754	AT1G02640.1	HF28517-RA	788	beta-xylosidase 2	Arabidopsis thaliana	MD03G1296500	2625	BXL2, ATBXL2	beta-xylosidase 2	chr1:564293-567580 FORWARD LENGTH=768
755	AT1G02640.1	HF28517-RA	788	beta-xylosidase 2	Arabidopsis thaliana	MD11G1315900	2706	BXL2, ATBXL2	beta-xylosidase 2	chr1:564293-567580 FORWARD LENGTH=768
756	AT1G02640.1	HF11842-RA	186	beta-xylosidase 2	Arabidopsis thaliana	MD03G1296500	2625	BXL2, ATBXL2	beta-xylosidase 2	chr1:564293-567580 FORWARD LENGTH=768
757	AT1G02640.1	HF11842-RA	186	beta-xylosidase 2	Arabidopsis thaliana	MD11G1315900	2706	BXL2, ATBXL2	beta-xylosidase 2	chr1:564293-567580 FORWARD LENGTH=768
758	AT1G02640.1	HF02699-RA	789	beta-xylosidase 2	Arabidopsis thaliana	MD03G1296500	2625	BXL2, ATBXL2	beta-xylosidase 2	chr1:564293-567580 FORWARD LENGTH=768
759	AT1G02640.1	HF02699-RA	789	beta-xylosidase 2	Arabidopsis thaliana	MD11G1315900	2706	BXL2, ATBXL2	beta-xylosidase 2	chr1:564293-567580 FORWARD LENGTH=768
760	AT1G02660.1	HF28521-RA	739	alpha/beta-Hydrolases superfamily protein	Arabidopsis thaliana	MD03G1296900	3307		alpha/beta-Hydrolases superfamily protein	chr1:572187-574746 REVERSE LENGTH=713
761	AT1G02660.1	HF28521-RA	739	alpha/beta-Hydrolases superfamily protein	Arabidopsis thaliana	MD11G1316500	2546		alpha/beta-Hydrolases superfamily protein	chr1:572187-574746 REVERSE LENGTH=713
762	AT1G02660.1	HF02694-RA	755	alpha/beta-Hydrolases superfamily protein	Arabidopsis thaliana	MD03G1296900	3307		alpha/beta-Hydrolases superfamily protein	chr1:572187-574746 REVERSE LENGTH=713
763	AT1G02660.1	HF02694-RA	755	alpha/beta-Hydrolases superfamily protein	Arabidopsis thaliana	MD11G1316500	2546		alpha/beta-Hydrolases superfamily protein	chr1:572187-574746 REVERSE LENGTH=713
764	AT1G02680.1	HF06804-RA	150	TBP-associated factor 13	Arabidopsis thaliana	MD02G1287100	657	TAF13	TBP-associated factor 13	chr1:581084-581919 FORWARD LENGTH=126
765	AT1G02700.1	HF02679-RA	288	unknown protein; FUNCTIONS IN: molecular_function unknown; INVOLVED IN: biological_process unknown; LOCATED IN: mitochondrion; BEST Arabidopsis thaliana protein match is: unknown protein (TAIR:AT4G02140.1); Has 49 Blast hits to 49 proteins in 21 species: Archae - 0; Bacteria - 0; Metazoa - 10; Fungi - 6; Plants - 29; Viruses - 0; Other Eukaryotes - 4 (source: NCBI BLink).	Arabidopsis thaliana	MD03G1298400	858		unknown protein; FUNCTIONS IN: molecular_function unknown; INVOLVED IN: biological_process unknown; LOCATED IN: mitochondrion; BEST Arabidopsis thaliana protein match is: unknown protein (TAIR:AT4G02140.1); Has 49 Blast hits to 49 proteins in 21 species: Archae - 0; Bacteria - 0; Metazoa - 10; Fungi - 6; Plants - 29; Viruses - 0; Other Eukaryotes - 4 (source: NCBI BLink).	chr1:588367-589232 FORWARD LENGTH=247
766	AT1G02780.1	HF28420-RA	91	Ribosomal protein L19e family protein	Arabidopsis thaliana	MD16G1134200	609	emb2386	Ribosomal protein L19e family protein	chr1:608120-609391 REVERSE LENGTH=214
767	AT1G02780.1	HF28420-RA	91	Ribosomal protein L19e family protein	Arabidopsis thaliana	MD11G1306300	1029	emb2386	Ribosomal protein L19e family protein	chr1:608120-609391 REVERSE LENGTH=214
768	AT1G02780.1	HF28420-RA	91	Ribosomal protein L19e family protein	Arabidopsis thaliana	MD03G1292100	1110	emb2386	Ribosomal protein L19e family protein	chr1:608120-609391 REVERSE LENGTH=214
769	AT1G02790.1	HF26561-RA	427	polygalacturonase 4	Arabidopsis thaliana	MD03G1291400	1760	PGA4	polygalacturonase 4	chr1:610681-612225 REVERSE LENGTH=422
770	AT1G02790.1	HF26561-RA	427	polygalacturonase 4	Arabidopsis thaliana	MD16G1163200	1705	PGA4	polygalacturonase 4	chr1:610681-612225 REVERSE LENGTH=422
771	AT1G02790.1	HF26561-RA	427	polygalacturonase 4	Arabidopsis thaliana	MD11G1306900	1892	PGA4	polygalacturonase 4	chr1:610681-612225 REVERSE LENGTH=422
772	AT1G02790.1	HF26561-RA	427	polygalacturonase 4	Arabidopsis thaliana	MD13G1163700	1602	PGA4	polygalacturonase 4	chr1:610681-612225 REVERSE LENGTH=422
773	AT1G02790.1	HF28428-RA	546	polygalacturonase 4	Arabidopsis thaliana	MD03G1291400	1760	PGA4	polygalacturonase 4	chr1:610681-612225 REVERSE LENGTH=422
774	AT1G02790.1	HF28428-RA	546	polygalacturonase 4	Arabidopsis thaliana	MD16G1163200	1705	PGA4	polygalacturonase 4	chr1:610681-612225 REVERSE LENGTH=422
775	AT1G02790.1	HF28428-RA	546	polygalacturonase 4	Arabidopsis thaliana	MD11G1306900	1892	PGA4	polygalacturonase 4	chr1:610681-612225 REVERSE LENGTH=422
776	AT1G02790.1	HF28428-RA	546	polygalacturonase 4	Arabidopsis thaliana	MD13G1163700	1602	PGA4	polygalacturonase 4	chr1:610681-612225 REVERSE LENGTH=422
777	AT1G02790.1	HF43112-RA	380	polygalacturonase 4	Arabidopsis thaliana	MD03G1291400	1760	PGA4	polygalacturonase 4	chr1:610681-612225 REVERSE LENGTH=422
778	AT1G02790.1	HF43112-RA	380	polygalacturonase 4	Arabidopsis thaliana	MD16G1163200	1705	PGA4	polygalacturonase 4	chr1:610681-612225 REVERSE LENGTH=422
779	AT1G02790.1	HF43112-RA	380	polygalacturonase 4	Arabidopsis thaliana	MD11G1306900	1892	PGA4	polygalacturonase 4	chr1:610681-612225 REVERSE LENGTH=422
780	AT1G02790.1	HF43112-RA	380	polygalacturonase 4	Arabidopsis thaliana	MD13G1163700	1602	PGA4	polygalacturonase 4	chr1:610681-612225 REVERSE LENGTH=422
781	AT1G02790.1	HF02742-RA	537	polygalacturonase 4	Arabidopsis thaliana	MD03G1291400	1760	PGA4	polygalacturonase 4	chr1:610681-612225 REVERSE LENGTH=422
782	AT1G02790.1	HF02742-RA	537	polygalacturonase 4	Arabidopsis thaliana	MD16G1163200	1705	PGA4	polygalacturonase 4	chr1:610681-612225 REVERSE LENGTH=422
783	AT1G02790.1	HF02742-RA	537	polygalacturonase 4	Arabidopsis thaliana	MD11G1306900	1892	PGA4	polygalacturonase 4	chr1:610681-612225 REVERSE LENGTH=422
784	AT1G02790.1	HF02742-RA	537	polygalacturonase 4	Arabidopsis thaliana	MD13G1163700	1602	PGA4	polygalacturonase 4	chr1:610681-612225 REVERSE LENGTH=422
785	AT1G02800.1	HF20472-RA	161	cellulase 2	Arabidopsis thaliana	NA	NA
786	AT1G02810.1	HF28433-RA	439	Plant invertase/pectin methylesterase inhibitor superfamily	Arabidopsis thaliana	MD03G1290900	1710		Plant invertase/pectin methylesterase inhibitor superfamily	chr1:618284-620333 FORWARD LENGTH=579
787	AT1G02810.1	HF28433-RA	439	Plant invertase/pectin methylesterase inhibitor superfamily	Arabidopsis thaliana	MD11G1307500	1800		Plant invertase/pectin methylesterase inhibitor superfamily	chr1:618284-620333 FORWARD LENGTH=579
788	AT1G02810.1	HF28433-RA	439	Plant invertase/pectin methylesterase inhibitor superfamily	Arabidopsis thaliana	MD15G1383400	405		Plant invertase/pectin methylesterase inhibitor superfamily	chr1:618284-620333 FORWARD LENGTH=579
789	AT1G02816.1	HF02753-RA	244	Protein of unknown function, DUF538	Arabidopsis thaliana	MD11G1308300	507		Protein of unknown function, DUF538	chr1:621637-622137 FORWARD LENGTH=166
790	AT1G02816.1	HF02753-RA	244	Protein of unknown function, DUF538	Arabidopsis thaliana	MD03G1290200	548		Protein of unknown function, DUF538	chr1:621637-622137 FORWARD LENGTH=166
791	AT1G02816.1	HF02753-RA	244	Protein of unknown function, DUF538	Arabidopsis thaliana	MD11G1308100	465		Protein of unknown function, DUF538	chr1:621637-622137 FORWARD LENGTH=166
792	AT1G02816.1	HF02753-RA	244	Protein of unknown function, DUF538	Arabidopsis thaliana	MD03G1290000	510		Protein of unknown function, DUF538	chr1:621637-622137 FORWARD LENGTH=166
793	AT1G02816.1	HF02753-RA	244	Protein of unknown function, DUF538	Arabidopsis thaliana	MD03G1290400	483		Protein of unknown function, DUF538	chr1:621637-622137 FORWARD LENGTH=166
794	AT1G02816.1	HF02753-RA	244	Protein of unknown function, DUF538	Arabidopsis thaliana	MD11G1308200	492		Protein of unknown function, DUF538	chr1:621637-622137 FORWARD LENGTH=166
795	AT1G02816.1	HF02754-RA	169	Protein of unknown function, DUF538	Arabidopsis thaliana	MD11G1308300	507		Protein of unknown function, DUF538	chr1:621637-622137 FORWARD LENGTH=166
796	AT1G02816.1	HF02754-RA	169	Protein of unknown function, DUF538	Arabidopsis thaliana	MD03G1290200	548		Protein of unknown function, DUF538	chr1:621637-622137 FORWARD LENGTH=166
797	AT1G02816.1	HF02754-RA	169	Protein of unknown function, DUF538	Arabidopsis thaliana	MD11G1308100	465		Protein of unknown function, DUF538	chr1:621637-622137 FORWARD LENGTH=166
798	AT1G02816.1	HF02754-RA	169	Protein of unknown function, DUF538	Arabidopsis thaliana	MD03G1290000	510		Protein of unknown function, DUF538	chr1:621637-622137 FORWARD LENGTH=166
799	AT1G02816.1	HF02754-RA	169	Protein of unknown function, DUF538	Arabidopsis thaliana	MD03G1290400	483		Protein of unknown function, DUF538	chr1:621637-622137 FORWARD LENGTH=166
800	AT1G02816.1	HF02754-RA	169	Protein of unknown function, DUF538	Arabidopsis thaliana	MD11G1308200	492		Protein of unknown function, DUF538	chr1:621637-622137 FORWARD LENGTH=166
801	AT1G02816.1	HF02752-RA	170	Protein of unknown function, DUF538	Arabidopsis thaliana	MD11G1308300	507		Protein of unknown function, DUF538	chr1:621637-622137 FORWARD LENGTH=166
802	AT1G02816.1	HF02752-RA	170	Protein of unknown function, DUF538	Arabidopsis thaliana	MD03G1290200	548		Protein of unknown function, DUF538	chr1:621637-622137 FORWARD LENGTH=166
803	AT1G02816.1	HF02752-RA	170	Protein of unknown function, DUF538	Arabidopsis thaliana	MD11G1308100	465		Protein of unknown function, DUF538	chr1:621637-622137 FORWARD LENGTH=166
804	AT1G02816.1	HF02752-RA	170	Protein of unknown function, DUF538	Arabidopsis thaliana	MD03G1290000	510		Protein of unknown function, DUF538	chr1:621637-622137 FORWARD LENGTH=166
805	AT1G02816.1	HF02752-RA	170	Protein of unknown function, DUF538	Arabidopsis thaliana	MD03G1290400	483		Protein of unknown function, DUF538	chr1:621637-622137 FORWARD LENGTH=166
806	AT1G02816.1	HF02752-RA	170	Protein of unknown function, DUF538	Arabidopsis thaliana	MD11G1308200	492		Protein of unknown function, DUF538	chr1:621637-622137 FORWARD LENGTH=166
807	AT1G02816.1	HF28439-RA	163	Protein of unknown function, DUF538	Arabidopsis thaliana	MD11G1308300	507		Protein of unknown function, DUF538	chr1:621637-622137 FORWARD LENGTH=166
808	AT1G02816.1	HF28439-RA	163	Protein of unknown function, DUF538	Arabidopsis thaliana	MD03G1290200	548		Protein of unknown function, DUF538	chr1:621637-622137 FORWARD LENGTH=166
809	AT1G02816.1	HF28439-RA	163	Protein of unknown function, DUF538	Arabidopsis thaliana	MD11G1308100	465		Protein of unknown function, DUF538	chr1:621637-622137 FORWARD LENGTH=166
810	AT1G02816.1	HF28439-RA	163	Protein of unknown function, DUF538	Arabidopsis thaliana	MD03G1290000	510		Protein of unknown function, DUF538	chr1:621637-622137 FORWARD LENGTH=166
811	AT1G02816.1	HF28439-RA	163	Protein of unknown function, DUF538	Arabidopsis thaliana	MD03G1290400	483		Protein of unknown function, DUF538	chr1:621637-622137 FORWARD LENGTH=166
812	AT1G02816.1	HF28439-RA	163	Protein of unknown function, DUF538	Arabidopsis thaliana	MD11G1308200	492		Protein of unknown function, DUF538	chr1:621637-622137 FORWARD LENGTH=166
813	AT1G02816.1	HF28440-RA	176	Protein of unknown function, DUF538	Arabidopsis thaliana	MD11G1308300	507		Protein of unknown function, DUF538	chr1:621637-622137 FORWARD LENGTH=166
814	AT1G02816.1	HF28440-RA	176	Protein of unknown function, DUF538	Arabidopsis thaliana	MD03G1290200	548		Protein of unknown function, DUF538	chr1:621637-622137 FORWARD LENGTH=166
815	AT1G02816.1	HF28440-RA	176	Protein of unknown function, DUF538	Arabidopsis thaliana	MD11G1308100	465		Protein of unknown function, DUF538	chr1:621637-622137 FORWARD LENGTH=166
816	AT1G02816.1	HF28440-RA	176	Protein of unknown function, DUF538	Arabidopsis thaliana	MD03G1290000	510		Protein of unknown function, DUF538	chr1:621637-622137 FORWARD LENGTH=166
817	AT1G02816.1	HF28440-RA	176	Protein of unknown function, DUF538	Arabidopsis thaliana	MD03G1290400	483		Protein of unknown function, DUF538	chr1:621637-622137 FORWARD LENGTH=166
818	AT1G02816.1	HF28440-RA	176	Protein of unknown function, DUF538	Arabidopsis thaliana	MD11G1308200	492		Protein of unknown function, DUF538	chr1:621637-622137 FORWARD LENGTH=166
819	AT1G02840.2	HF28456-RA	417	RNA-binding (RRM/RBD/RNP motifs) family protein	Arabidopsis thaliana	NA	NA
820	AT1G02840.2	HF31213-RA	142	RNA-binding (RRM/RBD/RNP motifs) family protein	Arabidopsis thaliana	NA	NA
821	AT1G02840.2	HF02774-RA	451	RNA-binding (RRM/RBD/RNP motifs) family protein	Arabidopsis thaliana	NA	NA
822	AT1G02850.1	HF06074-RA	114	beta glucosidase 11	Arabidopsis thaliana	NA	NA
823	AT1G02850.1	HF06937-RA	115	beta glucosidase 11	Arabidopsis thaliana	NA	NA
824	AT1G02850.1	HF06072-RA	160	beta glucosidase 11	Arabidopsis thaliana	NA	NA
825	AT1G02850.2	HF06073-RA	494	beta glucosidase 11	Arabidopsis thaliana	MD11G1150500	421	BGLU11	beta glucosidase 11	chr1:630569-633085 FORWARD LENGTH=497
826	AT1G02850.2	HF06073-RA	494	beta glucosidase 11	Arabidopsis thaliana	MD11G1151200	1949	BGLU11	beta glucosidase 11	chr1:630569-633085 FORWARD LENGTH=497
827	AT1G02850.2	HF06073-RA	494	beta glucosidase 11	Arabidopsis thaliana	MD11G1150800	1506	BGLU11	beta glucosidase 11	chr1:630569-633085 FORWARD LENGTH=497
828	AT1G02850.2	HF40609-RA	138	beta glucosidase 11	Arabidopsis thaliana	MD11G1150500	421	BGLU11	beta glucosidase 11	chr1:630569-633085 FORWARD LENGTH=497
829	AT1G02850.2	HF40609-RA	138	beta glucosidase 11	Arabidopsis thaliana	MD11G1151200	1949	BGLU11	beta glucosidase 11	chr1:630569-633085 FORWARD LENGTH=497
830	AT1G02850.2	HF40609-RA	138	beta glucosidase 11	Arabidopsis thaliana	MD11G1150800	1506	BGLU11	beta glucosidase 11	chr1:630569-633085 FORWARD LENGTH=497
831	AT1G02850.3	HF40621-RA	61	beta glucosidase 11	Arabidopsis thaliana	NA	NA
832	AT1G02850.5	HF33600-RA	94	beta glucosidase 11	Arabidopsis thaliana	MD11G1150300	510	BGLU11	beta glucosidase 11	chr1:630569-633085 FORWARD LENGTH=520
833	AT1G02860.1	HF28469-RA	73	SPX (SYG1/Pho81/XPR1) domain-containing protein	Arabidopsis thaliana	MD03G1287000	1574	NLA, BAH1	SPX (SYG1/Pho81/XPR1) domain-containing protein	chr1:635474-637083 FORWARD LENGTH=335
834	AT1G02860.1	HF28469-RA	73	SPX (SYG1/Pho81/XPR1) domain-containing protein	Arabidopsis thaliana	MD03G1286900	639	NLA, BAH1	SPX (SYG1/Pho81/XPR1) domain-containing protein	chr1:635474-637083 FORWARD LENGTH=335
835	AT1G02860.1	HF28469-RA	73	SPX (SYG1/Pho81/XPR1) domain-containing protein	Arabidopsis thaliana	MD03G1286600	430	NLA, BAH1	SPX (SYG1/Pho81/XPR1) domain-containing protein	chr1:635474-637083 FORWARD LENGTH=335
836	AT1G02860.1	HF28469-RA	73	SPX (SYG1/Pho81/XPR1) domain-containing protein	Arabidopsis thaliana	MD11G1313600	1346	NLA, BAH1	SPX (SYG1/Pho81/XPR1) domain-containing protein	chr1:635474-637083 FORWARD LENGTH=335
837	AT1G02860.1	HF28469-RA	73	SPX (SYG1/Pho81/XPR1) domain-containing protein	Arabidopsis thaliana	MD11G1313200	952	NLA, BAH1	SPX (SYG1/Pho81/XPR1) domain-containing protein	chr1:635474-637083 FORWARD LENGTH=335
838	AT1G02860.1	HF28477-RA	316	SPX (SYG1/Pho81/XPR1) domain-containing protein	Arabidopsis thaliana	MD03G1287000	1574	NLA, BAH1	SPX (SYG1/Pho81/XPR1) domain-containing protein	chr1:635474-637083 FORWARD LENGTH=335
839	AT1G02860.1	HF28477-RA	316	SPX (SYG1/Pho81/XPR1) domain-containing protein	Arabidopsis thaliana	MD03G1286900	639	NLA, BAH1	SPX (SYG1/Pho81/XPR1) domain-containing protein	chr1:635474-637083 FORWARD LENGTH=335
840	AT1G02860.1	HF28477-RA	316	SPX (SYG1/Pho81/XPR1) domain-containing protein	Arabidopsis thaliana	MD03G1286600	430	NLA, BAH1	SPX (SYG1/Pho81/XPR1) domain-containing protein	chr1:635474-637083 FORWARD LENGTH=335
841	AT1G02860.1	HF28477-RA	316	SPX (SYG1/Pho81/XPR1) domain-containing protein	Arabidopsis thaliana	MD11G1313600	1346	NLA, BAH1	SPX (SYG1/Pho81/XPR1) domain-containing protein	chr1:635474-637083 FORWARD LENGTH=335
842	AT1G02860.1	HF28477-RA	316	SPX (SYG1/Pho81/XPR1) domain-containing protein	Arabidopsis thaliana	MD11G1313200	952	NLA, BAH1	SPX (SYG1/Pho81/XPR1) domain-containing protein	chr1:635474-637083 FORWARD LENGTH=335
843	AT1G02860.1	HF02776-RA	629	SPX (SYG1/Pho81/XPR1) domain-containing protein	Arabidopsis thaliana	MD03G1287000	1574	NLA, BAH1	SPX (SYG1/Pho81/XPR1) domain-containing protein	chr1:635474-637083 FORWARD LENGTH=335
844	AT1G02860.1	HF02776-RA	629	SPX (SYG1/Pho81/XPR1) domain-containing protein	Arabidopsis thaliana	MD03G1286900	639	NLA, BAH1	SPX (SYG1/Pho81/XPR1) domain-containing protein	chr1:635474-637083 FORWARD LENGTH=335
845	AT1G02860.1	HF02776-RA	629	SPX (SYG1/Pho81/XPR1) domain-containing protein	Arabidopsis thaliana	MD03G1286600	430	NLA, BAH1	SPX (SYG1/Pho81/XPR1) domain-containing protein	chr1:635474-637083 FORWARD LENGTH=335
846	AT1G02860.1	HF02776-RA	629	SPX (SYG1/Pho81/XPR1) domain-containing protein	Arabidopsis thaliana	MD11G1313600	1346	NLA, BAH1	SPX (SYG1/Pho81/XPR1) domain-containing protein	chr1:635474-637083 FORWARD LENGTH=335
847	AT1G02860.1	HF02776-RA	629	SPX (SYG1/Pho81/XPR1) domain-containing protein	Arabidopsis thaliana	MD11G1313200	952	NLA, BAH1	SPX (SYG1/Pho81/XPR1) domain-containing protein	chr1:635474-637083 FORWARD LENGTH=335
848	AT1G02860.1	HF28480-RA	395	SPX (SYG1/Pho81/XPR1) domain-containing protein	Arabidopsis thaliana	MD03G1287000	1574	NLA, BAH1	SPX (SYG1/Pho81/XPR1) domain-containing protein	chr1:635474-637083 FORWARD LENGTH=335
849	AT1G02860.1	HF28480-RA	395	SPX (SYG1/Pho81/XPR1) domain-containing protein	Arabidopsis thaliana	MD03G1286900	639	NLA, BAH1	SPX (SYG1/Pho81/XPR1) domain-containing protein	chr1:635474-637083 FORWARD LENGTH=335
850	AT1G02860.1	HF28480-RA	395	SPX (SYG1/Pho81/XPR1) domain-containing protein	Arabidopsis thaliana	MD03G1286600	430	NLA, BAH1	SPX (SYG1/Pho81/XPR1) domain-containing protein	chr1:635474-637083 FORWARD LENGTH=335
851	AT1G02860.1	HF28480-RA	395	SPX (SYG1/Pho81/XPR1) domain-containing protein	Arabidopsis thaliana	MD11G1313600	1346	NLA, BAH1	SPX (SYG1/Pho81/XPR1) domain-containing protein	chr1:635474-637083 FORWARD LENGTH=335
852	AT1G02860.1	HF28480-RA	395	SPX (SYG1/Pho81/XPR1) domain-containing protein	Arabidopsis thaliana	MD11G1313200	952	NLA, BAH1	SPX (SYG1/Pho81/XPR1) domain-containing protein	chr1:635474-637083 FORWARD LENGTH=335
853	AT1G02880.3	HF28414-RA	257	thiamin pyrophosphokinase1	Arabidopsis thaliana	MD03G1285900	1177	TPK1	thiamin pyrophosphokinase1	chr1:643063-644485 REVERSE LENGTH=267
854	AT1G02880.3	HF28414-RA	257	thiamin pyrophosphokinase1	Arabidopsis thaliana	MD11G1305700	1093	TPK1	thiamin pyrophosphokinase1	chr1:643063-644485 REVERSE LENGTH=267
855	AT1G02880.4	HF43686-RA	194	thiamin pyrophosphokinase1	Arabidopsis thaliana	MD06G1023300	673	TPK1	thiamin pyrophosphokinase1	chr1:643063-643921 REVERSE LENGTH=180
856	AT1G02880.4	HF43686-RA	194	thiamin pyrophosphokinase1	Arabidopsis thaliana	MD11G1034700	841	TPK1	thiamin pyrophosphokinase1	chr1:643063-643921 REVERSE LENGTH=180
857	AT1G02880.4	HF43686-RA	194	thiamin pyrophosphokinase1	Arabidopsis thaliana	MD02G1044100	227	TPK1	thiamin pyrophosphokinase1	chr1:643063-643921 REVERSE LENGTH=180
858	AT1G02890.1	HF02782-RA	1516	AAA-type ATPase family protein	Arabidopsis thaliana	MD11G1305400	2437		AAA-type ATPase family protein	chr1:645372-651797 REVERSE LENGTH=1246
859	AT1G02910.1	HF28396-RA	443	tetratricopeptide repeat (TPR)-containing protein	Arabidopsis thaliana	MD11G1304300	1574	LPA1	tetratricopeptide repeat (TPR)-containing protein	chr1:655749-658125 REVERSE LENGTH=453
860	AT1G02910.1	HF28396-RA	443	tetratricopeptide repeat (TPR)-containing protein	Arabidopsis thaliana	MD03G1284800	1674	LPA1	tetratricopeptide repeat (TPR)-containing protein	chr1:655749-658125 REVERSE LENGTH=453
861	AT1G02910.1	HF02792-RA	450	tetratricopeptide repeat (TPR)-containing protein	Arabidopsis thaliana	MD11G1304300	1574	LPA1	tetratricopeptide repeat (TPR)-containing protein	chr1:655749-658125 REVERSE LENGTH=453
862	AT1G02910.1	HF02792-RA	450	tetratricopeptide repeat (TPR)-containing protein	Arabidopsis thaliana	MD03G1284800	1674	LPA1	tetratricopeptide repeat (TPR)-containing protein	chr1:655749-658125 REVERSE LENGTH=453
863	AT1G02960.1	HF02808-RA	424	unknown protein; BEST Arabidopsis thaliana protein match is: unknown protein (TAIR:AT1G02965.1); Has 83 Blast hits to 82 proteins in 37 species: Archae - 0; Bacteria - 2; Metazoa - 20; Fungi - 7; Plants - 29; Viruses - 0; Other Eukaryotes - 25 (source: NCBI BLink).	Arabidopsis thaliana	NA	NA
864	AT1G02960.2	HF28389-RA	243	unknown protein; BEST Arabidopsis thaliana protein match is: unknown protein (TAIR:AT1G02965.1); Has 100 Blast hits to 99 proteins in 48 species: Archae - 0; Bacteria - 4; Metazoa - 26; Fungi - 13; Plants - 29; Viruses - 0; Other Eukaryotes - 28 (source: NCBI BLink).	Arabidopsis thaliana	MD03G1283300	2010		unknown protein; BEST Arabidopsis thaliana protein match is: unknown protein (TAIR:AT1G02965.1); Has 100 Blast hits to 99 proteins in 48 species: Archae - 0; Bacteria - 4; Metazoa - 26; Fungi - 13; Plants - 29; Viruses - 0; Other Eukaryotes - 28 (source: NCBI BLink).	chr1:667002-669773 REVERSE LENGTH=471
865	AT1G02970.1	HF28384-RA	455	WEE1 kinase homolog	Arabidopsis thaliana	MD03G1283400	1738	WEE1, ATWEE1	WEE1 kinase homolog	chr1:673408-676127 FORWARD LENGTH=500
866	AT1G02970.1	HF28384-RA	455	WEE1 kinase homolog	Arabidopsis thaliana	MD11G1303200	1815	WEE1, ATWEE1	WEE1 kinase homolog	chr1:673408-676127 FORWARD LENGTH=500
867	AT1G02970.1	HF28384-RA	455	WEE1 kinase homolog	Arabidopsis thaliana	MD11G1302700	516	WEE1, ATWEE1	WEE1 kinase homolog	chr1:673408-676127 FORWARD LENGTH=500
868	AT1G02970.1	HF02807-RA	519	WEE1 kinase homolog	Arabidopsis thaliana	MD03G1283400	1738	WEE1, ATWEE1	WEE1 kinase homolog	chr1:673408-676127 FORWARD LENGTH=500
869	AT1G02970.1	HF02807-RA	519	WEE1 kinase homolog	Arabidopsis thaliana	MD11G1303200	1815	WEE1, ATWEE1	WEE1 kinase homolog	chr1:673408-676127 FORWARD LENGTH=500
870	AT1G02970.1	HF02807-RA	519	WEE1 kinase homolog	Arabidopsis thaliana	MD11G1302700	516	WEE1, ATWEE1	WEE1 kinase homolog	chr1:673408-676127 FORWARD LENGTH=500
871	AT1G02970.1	HF02804-RA	188	WEE1 kinase homolog	Arabidopsis thaliana	MD03G1283400	1738	WEE1, ATWEE1	WEE1 kinase homolog	chr1:673408-676127 FORWARD LENGTH=500
872	AT1G02970.1	HF02804-RA	188	WEE1 kinase homolog	Arabidopsis thaliana	MD11G1303200	1815	WEE1, ATWEE1	WEE1 kinase homolog	chr1:673408-676127 FORWARD LENGTH=500
873	AT1G02970.1	HF02804-RA	188	WEE1 kinase homolog	Arabidopsis thaliana	MD11G1302700	516	WEE1, ATWEE1	WEE1 kinase homolog	chr1:673408-676127 FORWARD LENGTH=500
874	AT1G02970.1	HF28387-RA	529	WEE1 kinase homolog	Arabidopsis thaliana	MD03G1283400	1738	WEE1, ATWEE1	WEE1 kinase homolog	chr1:673408-676127 FORWARD LENGTH=500
875	AT1G02970.1	HF28387-RA	529	WEE1 kinase homolog	Arabidopsis thaliana	MD11G1303200	1815	WEE1, ATWEE1	WEE1 kinase homolog	chr1:673408-676127 FORWARD LENGTH=500
876	AT1G02970.1	HF28387-RA	529	WEE1 kinase homolog	Arabidopsis thaliana	MD11G1302700	516	WEE1, ATWEE1	WEE1 kinase homolog	chr1:673408-676127 FORWARD LENGTH=500
877	AT1G03000.1	HF02817-RA	1135	peroxin 6	Arabidopsis thaliana	MD11G1301700	3430	PEX6	peroxin 6	chr1:688057-692453 REVERSE LENGTH=941
878	AT1G03000.1	HF02817-RA	1135	peroxin 6	Arabidopsis thaliana	MD03G1281700	626	PEX6	peroxin 6	chr1:688057-692453 REVERSE LENGTH=941
879	AT1G03000.1	HF02817-RA	1135	peroxin 6	Arabidopsis thaliana	MD03G1281800	413	PEX6	peroxin 6	chr1:688057-692453 REVERSE LENGTH=941
880	AT1G03000.1	HF02817-RA	1135	peroxin 6	Arabidopsis thaliana	MD03G1281600	605	PEX6	peroxin 6	chr1:688057-692453 REVERSE LENGTH=941
881	AT1G03000.1	HF02817-RA	1135	peroxin 6	Arabidopsis thaliana	MD03G1281900	1198	PEX6	peroxin 6	chr1:688057-692453 REVERSE LENGTH=941
882	AT1G03000.1	HF28377-RA	1373	peroxin 6	Arabidopsis thaliana	MD11G1301700	3430	PEX6	peroxin 6	chr1:688057-692453 REVERSE LENGTH=941
883	AT1G03000.1	HF28377-RA	1373	peroxin 6	Arabidopsis thaliana	MD03G1281700	626	PEX6	peroxin 6	chr1:688057-692453 REVERSE LENGTH=941
884	AT1G03000.1	HF28377-RA	1373	peroxin 6	Arabidopsis thaliana	MD03G1281800	413	PEX6	peroxin 6	chr1:688057-692453 REVERSE LENGTH=941
885	AT1G03000.1	HF28377-RA	1373	peroxin 6	Arabidopsis thaliana	MD03G1281600	605	PEX6	peroxin 6	chr1:688057-692453 REVERSE LENGTH=941
886	AT1G03000.1	HF28377-RA	1373	peroxin 6	Arabidopsis thaliana	MD03G1281900	1198	PEX6	peroxin 6	chr1:688057-692453 REVERSE LENGTH=941
887	AT1G03000.1	HF02818-RA	220	peroxin 6	Arabidopsis thaliana	MD11G1301700	3430	PEX6	peroxin 6	chr1:688057-692453 REVERSE LENGTH=941
888	AT1G03000.1	HF02818-RA	220	peroxin 6	Arabidopsis thaliana	MD03G1281700	626	PEX6	peroxin 6	chr1:688057-692453 REVERSE LENGTH=941
889	AT1G03000.1	HF02818-RA	220	peroxin 6	Arabidopsis thaliana	MD03G1281800	413	PEX6	peroxin 6	chr1:688057-692453 REVERSE LENGTH=941
890	AT1G03000.1	HF02818-RA	220	peroxin 6	Arabidopsis thaliana	MD03G1281600	605	PEX6	peroxin 6	chr1:688057-692453 REVERSE LENGTH=941
891	AT1G03000.1	HF02818-RA	220	peroxin 6	Arabidopsis thaliana	MD03G1281900	1198	PEX6	peroxin 6	chr1:688057-692453 REVERSE LENGTH=941
892	AT1G03000.1	HF06985-RA	193	peroxin 6	Arabidopsis thaliana	MD11G1301700	3430	PEX6	peroxin 6	chr1:688057-692453 REVERSE LENGTH=941
893	AT1G03000.1	HF06985-RA	193	peroxin 6	Arabidopsis thaliana	MD03G1281700	626	PEX6	peroxin 6	chr1:688057-692453 REVERSE LENGTH=941
894	AT1G03000.1	HF06985-RA	193	peroxin 6	Arabidopsis thaliana	MD03G1281800	413	PEX6	peroxin 6	chr1:688057-692453 REVERSE LENGTH=941
895	AT1G03000.1	HF06985-RA	193	peroxin 6	Arabidopsis thaliana	MD03G1281600	605	PEX6	peroxin 6	chr1:688057-692453 REVERSE LENGTH=941
896	AT1G03000.1	HF06985-RA	193	peroxin 6	Arabidopsis thaliana	MD03G1281900	1198	PEX6	peroxin 6	chr1:688057-692453 REVERSE LENGTH=941
897	AT1G03010.1	HF02837-RA	693	Phototropic-responsive NPH3 family protein	Arabidopsis thaliana	MD11G1301000	2186		Phototropic-responsive NPH3 family protein	chr1:693480-696188 FORWARD LENGTH=634
898	AT1G03010.1	HF02837-RA	693	Phototropic-responsive NPH3 family protein	Arabidopsis thaliana	MD03G1278600	2642		Phototropic-responsive NPH3 family protein	chr1:693480-696188 FORWARD LENGTH=634
899	AT1G03010.1	HF02837-RA	693	Phototropic-responsive NPH3 family protein	Arabidopsis thaliana	MD11G1301100	241		Phototropic-responsive NPH3 family protein	chr1:693480-696188 FORWARD LENGTH=634
900	AT1G03010.1	HF02837-RA	693	Phototropic-responsive NPH3 family protein	Arabidopsis thaliana	MD03G1278700	1049		Phototropic-responsive NPH3 family protein	chr1:693480-696188 FORWARD LENGTH=634
901	AT1G03010.1	HF28373-RA	693	Phototropic-responsive NPH3 family protein	Arabidopsis thaliana	MD11G1301000	2186		Phototropic-responsive NPH3 family protein	chr1:693480-696188 FORWARD LENGTH=634
902	AT1G03010.1	HF28373-RA	693	Phototropic-responsive NPH3 family protein	Arabidopsis thaliana	MD03G1278600	2642		Phototropic-responsive NPH3 family protein	chr1:693480-696188 FORWARD LENGTH=634
903	AT1G03010.1	HF28373-RA	693	Phototropic-responsive NPH3 family protein	Arabidopsis thaliana	MD11G1301100	241		Phototropic-responsive NPH3 family protein	chr1:693480-696188 FORWARD LENGTH=634
904	AT1G03010.1	HF28373-RA	693	Phototropic-responsive NPH3 family protein	Arabidopsis thaliana	MD03G1278700	1049		Phototropic-responsive NPH3 family protein	chr1:693480-696188 FORWARD LENGTH=634
905	AT1G03050.1	HF17205-RA	597	ENTH/ANTH/VHS superfamily protein	Arabidopsis thaliana	MD16G1015500	1446		ENTH/ANTH/VHS superfamily protein	chr1:707726-709860 FORWARD LENGTH=599
906	AT1G03050.1	HF17205-RA	597	ENTH/ANTH/VHS superfamily protein	Arabidopsis thaliana	MD08G1222400	2224		ENTH/ANTH/VHS superfamily protein	chr1:707726-709860 FORWARD LENGTH=599
907	AT1G03050.1	HF17205-RA	597	ENTH/ANTH/VHS superfamily protein	Arabidopsis thaliana	MD15G1415800	1998		ENTH/ANTH/VHS superfamily protein	chr1:707726-709860 FORWARD LENGTH=599
908	AT1G03050.1	HF34734-RA	607	ENTH/ANTH/VHS superfamily protein	Arabidopsis thaliana	MD16G1015500	1446		ENTH/ANTH/VHS superfamily protein	chr1:707726-709860 FORWARD LENGTH=599
909	AT1G03050.1	HF34734-RA	607	ENTH/ANTH/VHS superfamily protein	Arabidopsis thaliana	MD08G1222400	2224		ENTH/ANTH/VHS superfamily protein	chr1:707726-709860 FORWARD LENGTH=599
910	AT1G03050.1	HF34734-RA	607	ENTH/ANTH/VHS superfamily protein	Arabidopsis thaliana	MD15G1415800	1998		ENTH/ANTH/VHS superfamily protein	chr1:707726-709860 FORWARD LENGTH=599
911	AT1G03055.1	HF28185-RA	326	unknown protein; BEST Arabidopsis thaliana protein match is: unknown protein (TAIR:AT1G64680.1); Has 143 Blast hits to 143 proteins in 26 species: Archae - 0; Bacteria - 6; Metazoa - 0; Fungi - 0; Plants - 122; Viruses - 0; Other Eukaryotes - 15 (source: NCBI BLink).	Arabidopsis thaliana	MD03G1256200	792		unknown protein; BEST Arabidopsis thaliana protein match is: unknown protein (TAIR:AT1G64680.1); Has 143 Blast hits to 143 proteins in 26 species: Archae - 0; Bacteria - 6; Metazoa - 0; Fungi - 0; Plants - 122; Viruses - 0; Other Eukaryotes - 15 (source: NCBI BLink).	chr1:710102-711763 REVERSE LENGTH=264
912	AT1G03055.1	HF28185-RA	326	unknown protein; BEST Arabidopsis thaliana protein match is: unknown protein (TAIR:AT1G64680.1); Has 143 Blast hits to 143 proteins in 26 species: Archae - 0; Bacteria - 6; Metazoa - 0; Fungi - 0; Plants - 122; Viruses - 0; Other Eukaryotes - 15 (source: NCBI BLink).	Arabidopsis thaliana	MD11G1277000	970		unknown protein; BEST Arabidopsis thaliana protein match is: unknown protein (TAIR:AT1G64680.1); Has 143 Blast hits to 143 proteins in 26 species: Archae - 0; Bacteria - 6; Metazoa - 0; Fungi - 0; Plants - 122; Viruses - 0; Other Eukaryotes - 15 (source: NCBI BLink).	chr1:710102-711763 REVERSE LENGTH=264
913	AT1G03055.1	HF03031-RA	319	unknown protein; BEST Arabidopsis thaliana protein match is: unknown protein (TAIR:AT1G64680.1); Has 143 Blast hits to 143 proteins in 26 species: Archae - 0; Bacteria - 6; Metazoa - 0; Fungi - 0; Plants - 122; Viruses - 0; Other Eukaryotes - 15 (source: NCBI BLink).	Arabidopsis thaliana	MD03G1256200	792		unknown protein; BEST Arabidopsis thaliana protein match is: unknown protein (TAIR:AT1G64680.1); Has 143 Blast hits to 143 proteins in 26 species: Archae - 0; Bacteria - 6; Metazoa - 0; Fungi - 0; Plants - 122; Viruses - 0; Other Eukaryotes - 15 (source: NCBI BLink).	chr1:710102-711763 REVERSE LENGTH=264
914	AT1G03055.1	HF03031-RA	319	unknown protein; BEST Arabidopsis thaliana protein match is: unknown protein (TAIR:AT1G64680.1); Has 143 Blast hits to 143 proteins in 26 species: Archae - 0; Bacteria - 6; Metazoa - 0; Fungi - 0; Plants - 122; Viruses - 0; Other Eukaryotes - 15 (source: NCBI BLink).	Arabidopsis thaliana	MD11G1277000	970		unknown protein; BEST Arabidopsis thaliana protein match is: unknown protein (TAIR:AT1G64680.1); Has 143 Blast hits to 143 proteins in 26 species: Archae - 0; Bacteria - 6; Metazoa - 0; Fungi - 0; Plants - 122; Viruses - 0; Other Eukaryotes - 15 (source: NCBI BLink).	chr1:710102-711763 REVERSE LENGTH=264
915	AT1G03060.1	HF28462-RA	127	Beige/BEACH domain ;WD domain, G-beta repeat protein	Arabidopsis thaliana	MD11G1278500	11000	SPI	Beige/BEACH domain ;WD domain, G-beta repeat protein	chr1:712971-726891 REVERSE LENGTH=3601
916	AT1G03060.1	HF28462-RA	127	Beige/BEACH domain ;WD domain, G-beta repeat protein	Arabidopsis thaliana	MD03G1257800	11673	SPI	Beige/BEACH domain ;WD domain, G-beta repeat protein	chr1:712971-726891 REVERSE LENGTH=3601
917	AT1G03060.1	HF28198-RA	4258	Beige/BEACH domain ;WD domain, G-beta repeat protein	Arabidopsis thaliana	MD11G1278500	11000	SPI	Beige/BEACH domain ;WD domain, G-beta repeat protein	chr1:712971-726891 REVERSE LENGTH=3601
918	AT1G03060.1	HF28198-RA	4258	Beige/BEACH domain ;WD domain, G-beta repeat protein	Arabidopsis thaliana	MD03G1257800	11673	SPI	Beige/BEACH domain ;WD domain, G-beta repeat protein	chr1:712971-726891 REVERSE LENGTH=3601
919	AT1G03060.1	HF03019-RA	3600	Beige/BEACH domain ;WD domain, G-beta repeat protein	Arabidopsis thaliana	MD11G1278500	11000	SPI	Beige/BEACH domain ;WD domain, G-beta repeat protein	chr1:712971-726891 REVERSE LENGTH=3601
920	AT1G03060.1	HF03019-RA	3600	Beige/BEACH domain ;WD domain, G-beta repeat protein	Arabidopsis thaliana	MD03G1257800	11673	SPI	Beige/BEACH domain ;WD domain, G-beta repeat protein	chr1:712971-726891 REVERSE LENGTH=3601
921	AT1G03060.1	HF28464-RA	333	Beige/BEACH domain ;WD domain, G-beta repeat protein	Arabidopsis thaliana	MD11G1278500	11000	SPI	Beige/BEACH domain ;WD domain, G-beta repeat protein	chr1:712971-726891 REVERSE LENGTH=3601
922	AT1G03060.1	HF28464-RA	333	Beige/BEACH domain ;WD domain, G-beta repeat protein	Arabidopsis thaliana	MD03G1257800	11673	SPI	Beige/BEACH domain ;WD domain, G-beta repeat protein	chr1:712971-726891 REVERSE LENGTH=3601
923	AT1G03070.2	HF03005-RA	245	Bax inhibitor-1 family protein	Arabidopsis thaliana	MD13G1198700	1307		Bax inhibitor-1 family protein	chr1:730148-731379 FORWARD LENGTH=247
924	AT1G03070.2	HF03005-RA	245	Bax inhibitor-1 family protein	Arabidopsis thaliana	MD11G1279800	1248		Bax inhibitor-1 family protein	chr1:730148-731379 FORWARD LENGTH=247
925	AT1G03070.2	HF03005-RA	245	Bax inhibitor-1 family protein	Arabidopsis thaliana	MD03G1259200	1009		Bax inhibitor-1 family protein	chr1:730148-731379 FORWARD LENGTH=247
926	AT1G03070.2	HF01772-RA	241	Bax inhibitor-1 family protein	Arabidopsis thaliana	MD13G1198700	1307		Bax inhibitor-1 family protein	chr1:730148-731379 FORWARD LENGTH=247
927	AT1G03070.2	HF01772-RA	241	Bax inhibitor-1 family protein	Arabidopsis thaliana	MD11G1279800	1248		Bax inhibitor-1 family protein	chr1:730148-731379 FORWARD LENGTH=247
928	AT1G03070.2	HF01772-RA	241	Bax inhibitor-1 family protein	Arabidopsis thaliana	MD03G1259200	1009		Bax inhibitor-1 family protein	chr1:730148-731379 FORWARD LENGTH=247
929	AT1G03070.2	HF28210-RA	241	Bax inhibitor-1 family protein	Arabidopsis thaliana	MD13G1198700	1307		Bax inhibitor-1 family protein	chr1:730148-731379 FORWARD LENGTH=247
930	AT1G03070.2	HF28210-RA	241	Bax inhibitor-1 family protein	Arabidopsis thaliana	MD11G1279800	1248		Bax inhibitor-1 family protein	chr1:730148-731379 FORWARD LENGTH=247
931	AT1G03070.2	HF28210-RA	241	Bax inhibitor-1 family protein	Arabidopsis thaliana	MD03G1259200	1009		Bax inhibitor-1 family protein	chr1:730148-731379 FORWARD LENGTH=247
932	AT1G03080.1	HF28214-RA	1853	kinase interacting (KIP1-like) family protein	Arabidopsis thaliana	MD11G1280400	6100		kinase interacting (KIP1-like) family protein	chr1:731794-737332 REVERSE LENGTH=1733
933	AT1G03080.1	HF28214-RA	1853	kinase interacting (KIP1-like) family protein	Arabidopsis thaliana	MD03G1260100	6099		kinase interacting (KIP1-like) family protein	chr1:731794-737332 REVERSE LENGTH=1733
934	AT1G03080.1	HF02990-RA	1794	kinase interacting (KIP1-like) family protein	Arabidopsis thaliana	MD11G1280400	6100		kinase interacting (KIP1-like) family protein	chr1:731794-737332 REVERSE LENGTH=1733
935	AT1G03080.1	HF02990-RA	1794	kinase interacting (KIP1-like) family protein	Arabidopsis thaliana	MD03G1260100	6099		kinase interacting (KIP1-like) family protein	chr1:731794-737332 REVERSE LENGTH=1733
936	AT1G03090.1	HF02989-RA	128	methylcrotonyl-CoA carboxylase alpha chain, mitochondrial / 3-methylcrotonyl-CoA carboxylase 1 (MCCA)	Arabidopsis thaliana	NA	NA
937	AT1G03090.2	HF28215-RA	787	methylcrotonyl-CoA carboxylase alpha chain, mitochondrial / 3-methylcrotonyl-CoA carboxylase 1 (MCCA)	Arabidopsis thaliana	MD11G1280500	2671	MCCA	methylcrotonyl-CoA carboxylase alpha chain, mitochondrial / 3-methylcrotonyl-CoA carboxylase 1 (MCCA)	chr1:739715-743819 FORWARD LENGTH=734
938	AT1G03090.2	HF28215-RA	787	methylcrotonyl-CoA carboxylase alpha chain, mitochondrial / 3-methylcrotonyl-CoA carboxylase 1 (MCCA)	Arabidopsis thaliana	MD03G1260200	576	MCCA	methylcrotonyl-CoA carboxylase alpha chain, mitochondrial / 3-methylcrotonyl-CoA carboxylase 1 (MCCA)	chr1:739715-743819 FORWARD LENGTH=734
939	AT1G03100.1	HF28224-RA	782	Pentatricopeptide repeat (PPR) superfamily protein	Arabidopsis thaliana	MD11G1281500	2412		Pentatricopeptide repeat (PPR) superfamily protein	chr1:744026-746407 REVERSE LENGTH=793
940	AT1G03110.1	HF02974-RA	392	Transducin/WD40 repeat-like superfamily protein	Arabidopsis thaliana	MD11G1282600	1624	TRM82, AtTRM82	Transducin/WD40 repeat-like superfamily protein	chr1:749359-751796 FORWARD LENGTH=427
941	AT1G03110.1	HF02974-RA	392	Transducin/WD40 repeat-like superfamily protein	Arabidopsis thaliana	MD03G1261900	1413	TRM82, AtTRM82	Transducin/WD40 repeat-like superfamily protein	chr1:749359-751796 FORWARD LENGTH=427
942	AT1G03110.1	HF28232-RA	415	Transducin/WD40 repeat-like superfamily protein	Arabidopsis thaliana	MD11G1282600	1624	TRM82, AtTRM82	Transducin/WD40 repeat-like superfamily protein	chr1:749359-751796 FORWARD LENGTH=427
943	AT1G03110.1	HF28232-RA	415	Transducin/WD40 repeat-like superfamily protein	Arabidopsis thaliana	MD03G1261900	1413	TRM82, AtTRM82	Transducin/WD40 repeat-like superfamily protein	chr1:749359-751796 FORWARD LENGTH=427
944	AT1G03130.1	HF13897-RA	213	photosystem I subunit D-2	Arabidopsis thaliana	MD16G1191400	642	PSAD-2	photosystem I subunit D-2	chr1:753528-754142 REVERSE LENGTH=204
945	AT1G03130.1	HF13897-RA	213	photosystem I subunit D-2	Arabidopsis thaliana	MD13G1191300	954	PSAD-2	photosystem I subunit D-2	chr1:753528-754142 REVERSE LENGTH=204
946	AT1G03140.1	HF02963-RA	416	splicing factor Prp18 family protein	Arabidopsis thaliana	MD11G1284100	1272		splicing factor Prp18 family protein	chr1:754471-756223 REVERSE LENGTH=420
947	AT1G03140.1	HF02963-RA	416	splicing factor Prp18 family protein	Arabidopsis thaliana	MD03G1263300	1526		splicing factor Prp18 family protein	chr1:754471-756223 REVERSE LENGTH=420
948	AT1G03140.1	HF28244-RA	416	splicing factor Prp18 family protein	Arabidopsis thaliana	MD11G1284100	1272		splicing factor Prp18 family protein	chr1:754471-756223 REVERSE LENGTH=420
949	AT1G03140.1	HF28244-RA	416	splicing factor Prp18 family protein	Arabidopsis thaliana	MD03G1263300	1526		splicing factor Prp18 family protein	chr1:754471-756223 REVERSE LENGTH=420
950	AT1G03150.1	HF02962-RA	174	Acyl-CoA N-acyltransferases (NAT) superfamily protein	Arabidopsis thaliana	MD03G1263400	971		Acyl-CoA N-acyltransferases (NAT) superfamily protein	chr1:756461-758441 FORWARD LENGTH=174
951	AT1G03150.1	HF02962-RA	174	Acyl-CoA N-acyltransferases (NAT) superfamily protein	Arabidopsis thaliana	MD11G1284200	1106		Acyl-CoA N-acyltransferases (NAT) superfamily protein	chr1:756461-758441 FORWARD LENGTH=174
952	AT1G03150.1	HF28245-RA	190	Acyl-CoA N-acyltransferases (NAT) superfamily protein	Arabidopsis thaliana	MD03G1263400	971		Acyl-CoA N-acyltransferases (NAT) superfamily protein	chr1:756461-758441 FORWARD LENGTH=174
953	AT1G03150.1	HF28245-RA	190	Acyl-CoA N-acyltransferases (NAT) superfamily protein	Arabidopsis thaliana	MD11G1284200	1106		Acyl-CoA N-acyltransferases (NAT) superfamily protein	chr1:756461-758441 FORWARD LENGTH=174
954	AT1G03160.1	HF28264-RA	921	FZO-like	Arabidopsis thaliana	MD11G1311600	651	FZL	FZO-like	chr1:761321-766053 FORWARD LENGTH=912
955	AT1G03160.1	HF28264-RA	921	FZO-like	Arabidopsis thaliana	MD11G1286100	3098	FZL	FZO-like	chr1:761321-766053 FORWARD LENGTH=912
956	AT1G03160.1	HF28264-RA	921	FZO-like	Arabidopsis thaliana	MD11G1312200	1803	FZL	FZO-like	chr1:761321-766053 FORWARD LENGTH=912
957	AT1G03160.1	HF28264-RA	921	FZO-like	Arabidopsis thaliana	MD00G1063200	393	FZL	FZO-like	chr1:761321-766053 FORWARD LENGTH=912
958	AT1G03160.2	HF28463-RA	438	FZO-like	Arabidopsis thaliana	MD11G1311400	788	FZL	FZO-like	chr1:761321-765091 FORWARD LENGTH=740
959	AT1G03160.2	HF28463-RA	438	FZO-like	Arabidopsis thaliana	MD11G1311300	713	FZL	FZO-like	chr1:761321-765091 FORWARD LENGTH=740
960	AT1G03160.2	HF28463-RA	438	FZO-like	Arabidopsis thaliana	MD11G1311700	1299	FZL	FZO-like	chr1:761321-765091 FORWARD LENGTH=740
961	AT1G03170.1	HF28265-RA	365	Protein of unknown function (DUF3049)	Arabidopsis thaliana	MD11G1286200	1098		Protein of unknown function (DUF3049)	chr1:769805-770527 FORWARD LENGTH=240
962	AT1G03190.2	HF28270-RA	449	RAD3-like DNA-binding helicase protein	Arabidopsis thaliana	MD03G1266200	2692	ATXPD, UVH6	RAD3-like DNA-binding helicase protein	chr1:775822-779863 FORWARD LENGTH=758
963	AT1G03190.2	HF28270-RA	449	RAD3-like DNA-binding helicase protein	Arabidopsis thaliana	MD11G1286700	801	ATXPD, UVH6	RAD3-like DNA-binding helicase protein	chr1:775822-779863 FORWARD LENGTH=758
964	AT1G03190.2	HF28270-RA	449	RAD3-like DNA-binding helicase protein	Arabidopsis thaliana	MD11G1286800	1373	ATXPD, UVH6	RAD3-like DNA-binding helicase protein	chr1:775822-779863 FORWARD LENGTH=758
965	AT1G03190.2	HF28269-RA	69	RAD3-like DNA-binding helicase protein	Arabidopsis thaliana	MD03G1266200	2692	ATXPD, UVH6	RAD3-like DNA-binding helicase protein	chr1:775822-779863 FORWARD LENGTH=758
966	AT1G03190.2	HF28269-RA	69	RAD3-like DNA-binding helicase protein	Arabidopsis thaliana	MD11G1286700	801	ATXPD, UVH6	RAD3-like DNA-binding helicase protein	chr1:775822-779863 FORWARD LENGTH=758
967	AT1G03190.2	HF28269-RA	69	RAD3-like DNA-binding helicase protein	Arabidopsis thaliana	MD11G1286800	1373	ATXPD, UVH6	RAD3-like DNA-binding helicase protein	chr1:775822-779863 FORWARD LENGTH=758
968	AT1G03190.2	HF02941-RA	759	RAD3-like DNA-binding helicase protein	Arabidopsis thaliana	MD03G1266200	2692	ATXPD, UVH6	RAD3-like DNA-binding helicase protein	chr1:775822-779863 FORWARD LENGTH=758
969	AT1G03190.2	HF02941-RA	759	RAD3-like DNA-binding helicase protein	Arabidopsis thaliana	MD11G1286700	801	ATXPD, UVH6	RAD3-like DNA-binding helicase protein	chr1:775822-779863 FORWARD LENGTH=758
970	AT1G03190.2	HF02941-RA	759	RAD3-like DNA-binding helicase protein	Arabidopsis thaliana	MD11G1286800	1373	ATXPD, UVH6	RAD3-like DNA-binding helicase protein	chr1:775822-779863 FORWARD LENGTH=758
971	AT1G03220.1	HF13841-RA	409	Eukaryotic aspartyl protease family protein	Arabidopsis thaliana	MD04G1208100	1344		Eukaryotic aspartyl protease family protein	chr1:787143-788444 FORWARD LENGTH=433
972	AT1G03220.1	HF13841-RA	409	Eukaryotic aspartyl protease family protein	Arabidopsis thaliana	MD16G1185000	228		Eukaryotic aspartyl protease family protein	chr1:787143-788444 FORWARD LENGTH=433
973	AT1G03220.1	HF13841-RA	409	Eukaryotic aspartyl protease family protein	Arabidopsis thaliana	MD13G1184900	315		Eukaryotic aspartyl protease family protein	chr1:787143-788444 FORWARD LENGTH=433
974	AT1G03220.1	HF13841-RA	409	Eukaryotic aspartyl protease family protein	Arabidopsis thaliana	MD16G1185100	582		Eukaryotic aspartyl protease family protein	chr1:787143-788444 FORWARD LENGTH=433
975	AT1G03220.1	HF13841-RA	409	Eukaryotic aspartyl protease family protein	Arabidopsis thaliana	MD13G1184800	1317		Eukaryotic aspartyl protease family protein	chr1:787143-788444 FORWARD LENGTH=433
976	AT1G03220.1	HF13841-RA	409	Eukaryotic aspartyl protease family protein	Arabidopsis thaliana	MD16G1185300	636		Eukaryotic aspartyl protease family protein	chr1:787143-788444 FORWARD LENGTH=433
977	AT1G03220.1	HF13841-RA	409	Eukaryotic aspartyl protease family protein	Arabidopsis thaliana	MD11G1287900	1320		Eukaryotic aspartyl protease family protein	chr1:787143-788444 FORWARD LENGTH=433
978	AT1G03220.1	HF13841-RA	409	Eukaryotic aspartyl protease family protein	Arabidopsis thaliana	MD12G1222100	1350		Eukaryotic aspartyl protease family protein	chr1:787143-788444 FORWARD LENGTH=433
979	AT1G03220.1	HF22446-RA	132	Eukaryotic aspartyl protease family protein	Arabidopsis thaliana	MD04G1208100	1344		Eukaryotic aspartyl protease family protein	chr1:787143-788444 FORWARD LENGTH=433
980	AT1G03220.1	HF22446-RA	132	Eukaryotic aspartyl protease family protein	Arabidopsis thaliana	MD16G1185000	228		Eukaryotic aspartyl protease family protein	chr1:787143-788444 FORWARD LENGTH=433
981	AT1G03220.1	HF22446-RA	132	Eukaryotic aspartyl protease family protein	Arabidopsis thaliana	MD13G1184900	315		Eukaryotic aspartyl protease family protein	chr1:787143-788444 FORWARD LENGTH=433
982	AT1G03220.1	HF22446-RA	132	Eukaryotic aspartyl protease family protein	Arabidopsis thaliana	MD16G1185100	582		Eukaryotic aspartyl protease family protein	chr1:787143-788444 FORWARD LENGTH=433
983	AT1G03220.1	HF22446-RA	132	Eukaryotic aspartyl protease family protein	Arabidopsis thaliana	MD13G1184800	1317		Eukaryotic aspartyl protease family protein	chr1:787143-788444 FORWARD LENGTH=433
984	AT1G03220.1	HF22446-RA	132	Eukaryotic aspartyl protease family protein	Arabidopsis thaliana	MD16G1185300	636		Eukaryotic aspartyl protease family protein	chr1:787143-788444 FORWARD LENGTH=433
985	AT1G03220.1	HF22446-RA	132	Eukaryotic aspartyl protease family protein	Arabidopsis thaliana	MD11G1287900	1320		Eukaryotic aspartyl protease family protein	chr1:787143-788444 FORWARD LENGTH=433
986	AT1G03220.1	HF22446-RA	132	Eukaryotic aspartyl protease family protein	Arabidopsis thaliana	MD12G1222100	1350		Eukaryotic aspartyl protease family protein	chr1:787143-788444 FORWARD LENGTH=433
987	AT1G03220.1	HF15908-RA	1052	Eukaryotic aspartyl protease family protein	Arabidopsis thaliana	MD04G1208100	1344		Eukaryotic aspartyl protease family protein	chr1:787143-788444 FORWARD LENGTH=433
988	AT1G03220.1	HF15908-RA	1052	Eukaryotic aspartyl protease family protein	Arabidopsis thaliana	MD16G1185000	228		Eukaryotic aspartyl protease family protein	chr1:787143-788444 FORWARD LENGTH=433
989	AT1G03220.1	HF15908-RA	1052	Eukaryotic aspartyl protease family protein	Arabidopsis thaliana	MD13G1184900	315		Eukaryotic aspartyl protease family protein	chr1:787143-788444 FORWARD LENGTH=433
990	AT1G03220.1	HF15908-RA	1052	Eukaryotic aspartyl protease family protein	Arabidopsis thaliana	MD16G1185100	582		Eukaryotic aspartyl protease family protein	chr1:787143-788444 FORWARD LENGTH=433
991	AT1G03220.1	HF15908-RA	1052	Eukaryotic aspartyl protease family protein	Arabidopsis thaliana	MD13G1184800	1317		Eukaryotic aspartyl protease family protein	chr1:787143-788444 FORWARD LENGTH=433
992	AT1G03220.1	HF15908-RA	1052	Eukaryotic aspartyl protease family protein	Arabidopsis thaliana	MD16G1185300	636		Eukaryotic aspartyl protease family protein	chr1:787143-788444 FORWARD LENGTH=433
993	AT1G03220.1	HF15908-RA	1052	Eukaryotic aspartyl protease family protein	Arabidopsis thaliana	MD11G1287900	1320		Eukaryotic aspartyl protease family protein	chr1:787143-788444 FORWARD LENGTH=433
994	AT1G03220.1	HF15908-RA	1052	Eukaryotic aspartyl protease family protein	Arabidopsis thaliana	MD12G1222100	1350		Eukaryotic aspartyl protease family protein	chr1:787143-788444 FORWARD LENGTH=433
995	AT1G03220.1	HF38234-RA	612	Eukaryotic aspartyl protease family protein	Arabidopsis thaliana	MD04G1208100	1344		Eukaryotic aspartyl protease family protein	chr1:787143-788444 FORWARD LENGTH=433
996	AT1G03220.1	HF38234-RA	612	Eukaryotic aspartyl protease family protein	Arabidopsis thaliana	MD16G1185000	228		Eukaryotic aspartyl protease family protein	chr1:787143-788444 FORWARD LENGTH=433
997	AT1G03220.1	HF38234-RA	612	Eukaryotic aspartyl protease family protein	Arabidopsis thaliana	MD13G1184900	315		Eukaryotic aspartyl protease family protein	chr1:787143-788444 FORWARD LENGTH=433
998	AT1G03220.1	HF38234-RA	612	Eukaryotic aspartyl protease family protein	Arabidopsis thaliana	MD16G1185100	582		Eukaryotic aspartyl protease family protein	chr1:787143-788444 FORWARD LENGTH=433
999	AT1G03220.1	HF38234-RA	612	Eukaryotic aspartyl protease family protein	Arabidopsis thaliana	MD13G1184800	1317		Eukaryotic aspartyl protease family protein	chr1:787143-788444 FORWARD LENGTH=433
1000	AT1G03220.1	HF38234-RA	612	Eukaryotic aspartyl protease family protein	Arabidopsis thaliana	MD16G1185300	636		Eukaryotic aspartyl protease family protein	chr1:787143-788444 FORWARD LENGTH=433
1001	AT1G03220.1	HF38234-RA	612	Eukaryotic aspartyl protease family protein	Arabidopsis thaliana	MD11G1287900	1320		Eukaryotic aspartyl protease family protein	chr1:787143-788444 FORWARD LENGTH=433
1002	AT1G03220.1	HF38234-RA	612	Eukaryotic aspartyl protease family protein	Arabidopsis thaliana	MD12G1222100	1350		Eukaryotic aspartyl protease family protein	chr1:787143-788444 FORWARD LENGTH=433
1003	AT1G03220.1	HF13840-RA	239	Eukaryotic aspartyl protease family protein	Arabidopsis thaliana	MD04G1208100	1344		Eukaryotic aspartyl protease family protein	chr1:787143-788444 FORWARD LENGTH=433
1004	AT1G03220.1	HF13840-RA	239	Eukaryotic aspartyl protease family protein	Arabidopsis thaliana	MD16G1185000	228		Eukaryotic aspartyl protease family protein	chr1:787143-788444 FORWARD LENGTH=433
1005	AT1G03220.1	HF13840-RA	239	Eukaryotic aspartyl protease family protein	Arabidopsis thaliana	MD13G1184900	315		Eukaryotic aspartyl protease family protein	chr1:787143-788444 FORWARD LENGTH=433
1006	AT1G03220.1	HF13840-RA	239	Eukaryotic aspartyl protease family protein	Arabidopsis thaliana	MD16G1185100	582		Eukaryotic aspartyl protease family protein	chr1:787143-788444 FORWARD LENGTH=433
1007	AT1G03220.1	HF13840-RA	239	Eukaryotic aspartyl protease family protein	Arabidopsis thaliana	MD13G1184800	1317		Eukaryotic aspartyl protease family protein	chr1:787143-788444 FORWARD LENGTH=433
1008	AT1G03220.1	HF13840-RA	239	Eukaryotic aspartyl protease family protein	Arabidopsis thaliana	MD16G1185300	636		Eukaryotic aspartyl protease family protein	chr1:787143-788444 FORWARD LENGTH=433
1009	AT1G03220.1	HF13840-RA	239	Eukaryotic aspartyl protease family protein	Arabidopsis thaliana	MD11G1287900	1320		Eukaryotic aspartyl protease family protein	chr1:787143-788444 FORWARD LENGTH=433
1010	AT1G03220.1	HF13840-RA	239	Eukaryotic aspartyl protease family protein	Arabidopsis thaliana	MD12G1222100	1350		Eukaryotic aspartyl protease family protein	chr1:787143-788444 FORWARD LENGTH=433
1011	AT1G03220.1	HF28283-RA	439	Eukaryotic aspartyl protease family protein	Arabidopsis thaliana	MD04G1208100	1344		Eukaryotic aspartyl protease family protein	chr1:787143-788444 FORWARD LENGTH=433
1012	AT1G03220.1	HF28283-RA	439	Eukaryotic aspartyl protease family protein	Arabidopsis thaliana	MD16G1185000	228		Eukaryotic aspartyl protease family protein	chr1:787143-788444 FORWARD LENGTH=433
1013	AT1G03220.1	HF28283-RA	439	Eukaryotic aspartyl protease family protein	Arabidopsis thaliana	MD13G1184900	315		Eukaryotic aspartyl protease family protein	chr1:787143-788444 FORWARD LENGTH=433
1014	AT1G03220.1	HF28283-RA	439	Eukaryotic aspartyl protease family protein	Arabidopsis thaliana	MD16G1185100	582		Eukaryotic aspartyl protease family protein	chr1:787143-788444 FORWARD LENGTH=433
1015	AT1G03220.1	HF28283-RA	439	Eukaryotic aspartyl protease family protein	Arabidopsis thaliana	MD13G1184800	1317		Eukaryotic aspartyl protease family protein	chr1:787143-788444 FORWARD LENGTH=433
1016	AT1G03220.1	HF28283-RA	439	Eukaryotic aspartyl protease family protein	Arabidopsis thaliana	MD16G1185300	636		Eukaryotic aspartyl protease family protein	chr1:787143-788444 FORWARD LENGTH=433
1017	AT1G03220.1	HF28283-RA	439	Eukaryotic aspartyl protease family protein	Arabidopsis thaliana	MD11G1287900	1320		Eukaryotic aspartyl protease family protein	chr1:787143-788444 FORWARD LENGTH=433
1018	AT1G03220.1	HF28283-RA	439	Eukaryotic aspartyl protease family protein	Arabidopsis thaliana	MD12G1222100	1350		Eukaryotic aspartyl protease family protein	chr1:787143-788444 FORWARD LENGTH=433
1019	AT1G03230.1	HF13844-RA	134	Eukaryotic aspartyl protease family protein	Arabidopsis thaliana	MD13G1184500	222		Eukaryotic aspartyl protease family protein	chr1:790110-791414 FORWARD LENGTH=434
1020	AT1G03250.1	HF28289-RA	333	unknown protein; Has 89 Blast hits to 89 proteins in 31 species: Archae - 0; Bacteria - 0; Metazoa - 31; Fungi - 0; Plants - 48; Viruses - 0; Other Eukaryotes - 10 (source: NCBI BLink).	Arabidopsis thaliana	MD11G1288600	1308		unknown protein; Has 89 Blast hits to 89 proteins in 31 species: Archae - 0; Bacteria - 0; Metazoa - 31; Fungi - 0; Plants - 48; Viruses - 0; Other Eukaryotes - 10 (source: NCBI BLink).	chr1:793576-795159 REVERSE LENGTH=245
1021	AT1G03260.1	HF02933-RA	238	SNARE associated Golgi protein family	Arabidopsis thaliana	MD11G1288700	567		SNARE associated Golgi protein family	chr1:795678-798102 REVERSE LENGTH=274
1022	AT1G03260.1	HF02933-RA	238	SNARE associated Golgi protein family	Arabidopsis thaliana	MD03G1267800	996		SNARE associated Golgi protein family	chr1:795678-798102 REVERSE LENGTH=274
1023	AT1G03280.1	HF09422-RA	470	Transcription factor TFIIE, alpha subunit	Arabidopsis thaliana	MD14G1221400	2176		Transcription factor TFIIE, alpha subunit	chr1:803635-806758 FORWARD LENGTH=479
1024	AT1G03280.1	HF09422-RA	470	Transcription factor TFIIE, alpha subunit	Arabidopsis thaliana	MD06G1210700	2048		Transcription factor TFIIE, alpha subunit	chr1:803635-806758 FORWARD LENGTH=479
1025	AT1G03280.1	HF24678-RA	470	Transcription factor TFIIE, alpha subunit	Arabidopsis thaliana	MD14G1221400	2176		Transcription factor TFIIE, alpha subunit	chr1:803635-806758 FORWARD LENGTH=479
1026	AT1G03280.1	HF24678-RA	470	Transcription factor TFIIE, alpha subunit	Arabidopsis thaliana	MD06G1210700	2048		Transcription factor TFIIE, alpha subunit	chr1:803635-806758 FORWARD LENGTH=479
1027	AT1G03290.2	HF36634-RA	149	unknown protein; FUNCTIONS IN: molecular_function unknown; INVOLVED IN: biological_process unknown; LOCATED IN: cellular_component unknown; EXPRESSED IN: 22 plant structures; EXPRESSED DURING: 13 growth stages; BEST Arabidopsis thaliana protein match is: unknown protein (TAIR:AT4G02880.2).	Arabidopsis thaliana	MD11G1124600	486		unknown protein; FUNCTIONS IN: molecular_function unknown; INVOLVED IN: biological_process unknown; LOCATED IN: cellular_component unknown; EXPRESSED IN: 22 plant structures; EXPRESSED DURING: 13 growth stages; BEST Arabidopsis thaliana protein match is: unknown protein (TAIR:AT4G02880.2).	chr1:807970-810680 FORWARD LENGTH=571
1028	AT1G03290.2	HF22817-RA	147	unknown protein; FUNCTIONS IN: molecular_function unknown; INVOLVED IN: biological_process unknown; LOCATED IN: cellular_component unknown; EXPRESSED IN: 22 plant structures; EXPRESSED DURING: 13 growth stages; BEST Arabidopsis thaliana protein match is: unknown protein (TAIR:AT4G02880.2).	Arabidopsis thaliana	MD11G1124600	486		unknown protein; FUNCTIONS IN: molecular_function unknown; INVOLVED IN: biological_process unknown; LOCATED IN: cellular_component unknown; EXPRESSED IN: 22 plant structures; EXPRESSED DURING: 13 growth stages; BEST Arabidopsis thaliana protein match is: unknown protein (TAIR:AT4G02880.2).	chr1:807970-810680 FORWARD LENGTH=571
1029	AT1G03290.2	HF28898-RA	271	unknown protein; FUNCTIONS IN: molecular_function unknown; INVOLVED IN: biological_process unknown; LOCATED IN: cellular_component unknown; EXPRESSED IN: 22 plant structures; EXPRESSED DURING: 13 growth stages; BEST Arabidopsis thaliana protein match is: unknown protein (TAIR:AT4G02880.2).	Arabidopsis thaliana	MD11G1124600	486		unknown protein; FUNCTIONS IN: molecular_function unknown; INVOLVED IN: biological_process unknown; LOCATED IN: cellular_component unknown; EXPRESSED IN: 22 plant structures; EXPRESSED DURING: 13 growth stages; BEST Arabidopsis thaliana protein match is: unknown protein (TAIR:AT4G02880.2).	chr1:807970-810680 FORWARD LENGTH=571
1030	AT1G03290.2	HF24713-RA	123	unknown protein; FUNCTIONS IN: molecular_function unknown; INVOLVED IN: biological_process unknown; LOCATED IN: cellular_component unknown; EXPRESSED IN: 22 plant structures; EXPRESSED DURING: 13 growth stages; BEST Arabidopsis thaliana protein match is: unknown protein (TAIR:AT4G02880.2).	Arabidopsis thaliana	MD11G1124600	486		unknown protein; FUNCTIONS IN: molecular_function unknown; INVOLVED IN: biological_process unknown; LOCATED IN: cellular_component unknown; EXPRESSED IN: 22 plant structures; EXPRESSED DURING: 13 growth stages; BEST Arabidopsis thaliana protein match is: unknown protein (TAIR:AT4G02880.2).	chr1:807970-810680 FORWARD LENGTH=571
1031	AT1G03310.1	HF02923-RA	870	debranching enzyme 1	Arabidopsis thaliana	MD11G1289600	2976	ATISA2, ISA2, DBE1, BE2	debranching enzyme 1	chr1:813975-816623 FORWARD LENGTH=882
1032	AT1G03310.1	HF02923-RA	870	debranching enzyme 1	Arabidopsis thaliana	MD03G1268800	2716	ATISA2, ISA2, DBE1, BE2	debranching enzyme 1	chr1:813975-816623 FORWARD LENGTH=882
1033	AT1G03330.1	HF11215-RA	93	Small nuclear ribonucleoprotein family protein	Arabidopsis thaliana	MD05G1209800	875		Small nuclear ribonucleoprotein family protein	chr1:818161-819297 REVERSE LENGTH=93
1034	AT1G03330.1	HF11215-RA	93	Small nuclear ribonucleoprotein family protein	Arabidopsis thaliana	MD10G1196100	864		Small nuclear ribonucleoprotein family protein	chr1:818161-819297 REVERSE LENGTH=93
1035	AT1G03350.1	HF02907-RA	467	BSD domain-containing protein	Arabidopsis thaliana	MD11G1291800	1778		BSD domain-containing protein	chr1:822834-824246 REVERSE LENGTH=470
1036	AT1G03350.1	HF02907-RA	467	BSD domain-containing protein	Arabidopsis thaliana	MD03G1271200	1533		BSD domain-containing protein	chr1:822834-824246 REVERSE LENGTH=470
1037	AT1G03350.1	HF02907-RA	467	BSD domain-containing protein	Arabidopsis thaliana	MD13G1179600	575		BSD domain-containing protein	chr1:822834-824246 REVERSE LENGTH=470
1038	AT1G03350.1	HF28312-RA	580	BSD domain-containing protein	Arabidopsis thaliana	MD11G1291800	1778		BSD domain-containing protein	chr1:822834-824246 REVERSE LENGTH=470
1039	AT1G03350.1	HF28312-RA	580	BSD domain-containing protein	Arabidopsis thaliana	MD03G1271200	1533		BSD domain-containing protein	chr1:822834-824246 REVERSE LENGTH=470
1040	AT1G03350.1	HF28312-RA	580	BSD domain-containing protein	Arabidopsis thaliana	MD13G1179600	575		BSD domain-containing protein	chr1:822834-824246 REVERSE LENGTH=470
1041	AT1G03370.1	HF12387-RA	1583	C2 calcium/lipid-binding and GRAM domain containing protein	Arabidopsis thaliana	MD10G1340200	4338		C2 calcium/lipid-binding and GRAM domain containing protein	chr1:830968-834996 FORWARD LENGTH=1020
1042	AT1G03370.1	HF12387-RA	1583	C2 calcium/lipid-binding and GRAM domain containing protein	Arabidopsis thaliana	MD05G1362700	1919		C2 calcium/lipid-binding and GRAM domain containing protein	chr1:830968-834996 FORWARD LENGTH=1020
1043	AT1G03370.1	HF12387-RA	1583	C2 calcium/lipid-binding and GRAM domain containing protein	Arabidopsis thaliana	MD05G1362600	1028		C2 calcium/lipid-binding and GRAM domain containing protein	chr1:830968-834996 FORWARD LENGTH=1020
1044	AT1G03370.1	HF14994-RA	1012	C2 calcium/lipid-binding and GRAM domain containing protein	Arabidopsis thaliana	MD10G1340200	4338		C2 calcium/lipid-binding and GRAM domain containing protein	chr1:830968-834996 FORWARD LENGTH=1020
1045	AT1G03370.1	HF14994-RA	1012	C2 calcium/lipid-binding and GRAM domain containing protein	Arabidopsis thaliana	MD05G1362700	1919		C2 calcium/lipid-binding and GRAM domain containing protein	chr1:830968-834996 FORWARD LENGTH=1020
1046	AT1G03370.1	HF14994-RA	1012	C2 calcium/lipid-binding and GRAM domain containing protein	Arabidopsis thaliana	MD05G1362600	1028		C2 calcium/lipid-binding and GRAM domain containing protein	chr1:830968-834996 FORWARD LENGTH=1020
1047	AT1G03380.1	HF02888-RA	1004	homolog of yeast autophagy 18 (ATG18) G	Arabidopsis thaliana	MD11G1293800	3668	ATATG18G, ATG18G	homolog of yeast autophagy 18 (ATG18) G	chr1:836155-840362 FORWARD LENGTH=959
1048	AT1G03380.1	HF02888-RA	1004	homolog of yeast autophagy 18 (ATG18) G	Arabidopsis thaliana	MD03G1212100	959	ATATG18G, ATG18G	homolog of yeast autophagy 18 (ATG18) G	chr1:836155-840362 FORWARD LENGTH=959
1049	AT1G03380.1	HF02888-RA	1004	homolog of yeast autophagy 18 (ATG18) G	Arabidopsis thaliana	MD03G1272800	3551	ATATG18G, ATG18G	homolog of yeast autophagy 18 (ATG18) G	chr1:836155-840362 FORWARD LENGTH=959
1050	AT1G03380.1	HF28326-RA	993	homolog of yeast autophagy 18 (ATG18) G	Arabidopsis thaliana	MD11G1293800	3668	ATATG18G, ATG18G	homolog of yeast autophagy 18 (ATG18) G	chr1:836155-840362 FORWARD LENGTH=959
1051	AT1G03380.1	HF28326-RA	993	homolog of yeast autophagy 18 (ATG18) G	Arabidopsis thaliana	MD03G1212100	959	ATATG18G, ATG18G	homolog of yeast autophagy 18 (ATG18) G	chr1:836155-840362 FORWARD LENGTH=959
1052	AT1G03380.1	HF28326-RA	993	homolog of yeast autophagy 18 (ATG18) G	Arabidopsis thaliana	MD03G1272800	3551	ATATG18G, ATG18G	homolog of yeast autophagy 18 (ATG18) G	chr1:836155-840362 FORWARD LENGTH=959
1053	AT1G03390.1	HF30511-RA	286	HXXXD-type acyl-transferase family protein	Arabidopsis thaliana	MD15G1181300	1053		HXXXD-type acyl-transferase family protein	chr1:841033-842418 REVERSE LENGTH=461
1054	AT1G03390.1	HF30511-RA	286	HXXXD-type acyl-transferase family protein	Arabidopsis thaliana	MD02G1042700	1458		HXXXD-type acyl-transferase family protein	chr1:841033-842418 REVERSE LENGTH=461
1055	AT1G03430.1	HF05994-RA	150	histidine-containing phosphotransfer factor 5	Arabidopsis thaliana	MD11G1160500	844	AHP5	histidine-containing phosphotransfer factor 5	chr1:848159-849235 FORWARD LENGTH=157
1056	AT1G03440.1	HF28328-RA	405	Leucine-rich repeat (LRR) family protein	Arabidopsis thaliana	MD03G1273000	1206		Leucine-rich repeat (LRR) family protein	chr1:852681-853874 FORWARD LENGTH=397
1057	AT1G03440.1	HF28328-RA	405	Leucine-rich repeat (LRR) family protein	Arabidopsis thaliana	MD11G1294000	1218		Leucine-rich repeat (LRR) family protein	chr1:852681-853874 FORWARD LENGTH=397
1058	AT1G03440.1	HF02886-RA	405	Leucine-rich repeat (LRR) family protein	Arabidopsis thaliana	MD03G1273000	1206		Leucine-rich repeat (LRR) family protein	chr1:852681-853874 FORWARD LENGTH=397
1059	AT1G03440.1	HF02886-RA	405	Leucine-rich repeat (LRR) family protein	Arabidopsis thaliana	MD11G1294000	1218		Leucine-rich repeat (LRR) family protein	chr1:852681-853874 FORWARD LENGTH=397
1060	AT1G03470.2	HF02854-RA	364	Kinase interacting (KIP1-like) family protein	Arabidopsis thaliana	MD11G1298500	751		Kinase interacting (KIP1-like) family protein	chr1:866217-867493 REVERSE LENGTH=269
1061	AT1G03475.1	HF34010-RA	388	Coproporphyrinogen III oxidase	Arabidopsis thaliana	MD17G1131200	1619	LIN2, HEMF1, ATCPO-I	Coproporphyrinogen III oxidase	chr1:869302-871175 REVERSE LENGTH=386
1062	AT1G03475.1	HF34010-RA	388	Coproporphyrinogen III oxidase	Arabidopsis thaliana	MD09G1144600	1647	LIN2, HEMF1, ATCPO-I	Coproporphyrinogen III oxidase	chr1:869302-871175 REVERSE LENGTH=386
1063	AT1G03475.1	HF29116-RA	374	Coproporphyrinogen III oxidase	Arabidopsis thaliana	MD17G1131200	1619	LIN2, HEMF1, ATCPO-I	Coproporphyrinogen III oxidase	chr1:869302-871175 REVERSE LENGTH=386
1064	AT1G03475.1	HF29116-RA	374	Coproporphyrinogen III oxidase	Arabidopsis thaliana	MD09G1144600	1647	LIN2, HEMF1, ATCPO-I	Coproporphyrinogen III oxidase	chr1:869302-871175 REVERSE LENGTH=386
1065	AT1G03495.1	HF29488-RA	273	HXXXD-type acyl-transferase family protein	Arabidopsis thaliana	NA	NA
1066	AT1G03510.1	HF29506-RA	430	Tetratricopeptide repeat (TPR)-like superfamily protein	Arabidopsis thaliana	MD17G1083400	1293		Tetratricopeptide repeat (TPR)-like superfamily protein	chr1:876258-877547 REVERSE LENGTH=429
1067	AT1G03510.1	HF29506-RA	430	Tetratricopeptide repeat (TPR)-like superfamily protein	Arabidopsis thaliana	MD09G1093700	1293		Tetratricopeptide repeat (TPR)-like superfamily protein	chr1:876258-877547 REVERSE LENGTH=429
1068	AT1G03510.1	HF33588-RA	1452	Tetratricopeptide repeat (TPR)-like superfamily protein	Arabidopsis thaliana	MD17G1083400	1293		Tetratricopeptide repeat (TPR)-like superfamily protein	chr1:876258-877547 REVERSE LENGTH=429
1069	AT1G03510.1	HF33588-RA	1452	Tetratricopeptide repeat (TPR)-like superfamily protein	Arabidopsis thaliana	MD09G1093700	1293		Tetratricopeptide repeat (TPR)-like superfamily protein	chr1:876258-877547 REVERSE LENGTH=429
1070	AT1G03520.1	HF33582-RA	433	Core-2/I-branching beta-1,6-N-acetylglucosaminyltransferase family protein	Arabidopsis thaliana	MD17G1082300	2187		Core-2/I-branching beta-1,6-N-acetylglucosaminyltransferase family protein	chr1:877948-879553 REVERSE LENGTH=447
1071	AT1G03520.1	HF33582-RA	433	Core-2/I-branching beta-1,6-N-acetylglucosaminyltransferase family protein	Arabidopsis thaliana	MD09G1092300	2167		Core-2/I-branching beta-1,6-N-acetylglucosaminyltransferase family protein	chr1:877948-879553 REVERSE LENGTH=447
1072	AT1G03520.1	HF29515-RA	433	Core-2/I-branching beta-1,6-N-acetylglucosaminyltransferase family protein	Arabidopsis thaliana	MD17G1082300	2187		Core-2/I-branching beta-1,6-N-acetylglucosaminyltransferase family protein	chr1:877948-879553 REVERSE LENGTH=447
1073	AT1G03520.1	HF29515-RA	433	Core-2/I-branching beta-1,6-N-acetylglucosaminyltransferase family protein	Arabidopsis thaliana	MD09G1092300	2167		Core-2/I-branching beta-1,6-N-acetylglucosaminyltransferase family protein	chr1:877948-879553 REVERSE LENGTH=447
1074	AT1G03530.1	HF33578-RA	742	nuclear assembly factor 1	Arabidopsis thaliana	MD17G1081900	2688	ATNAF1, NAF1	nuclear assembly factor 1	chr1:880638-883338 REVERSE LENGTH=801
1075	AT1G03530.1	HF33578-RA	742	nuclear assembly factor 1	Arabidopsis thaliana	MD09G1092000	2600	ATNAF1, NAF1	nuclear assembly factor 1	chr1:880638-883338 REVERSE LENGTH=801
1076	AT1G03530.1	HF29518-RA	762	nuclear assembly factor 1	Arabidopsis thaliana	MD17G1081900	2688	ATNAF1, NAF1	nuclear assembly factor 1	chr1:880638-883338 REVERSE LENGTH=801
1077	AT1G03530.1	HF29518-RA	762	nuclear assembly factor 1	Arabidopsis thaliana	MD09G1092000	2600	ATNAF1, NAF1	nuclear assembly factor 1	chr1:880638-883338 REVERSE LENGTH=801
1078	AT1G03540.1	HF33577-RA	628	Pentatricopeptide repeat (PPR-like) superfamily protein	Arabidopsis thaliana	MD09G1091800	1959		Pentatricopeptide repeat (PPR-like) superfamily protein	chr1:883782-885611 FORWARD LENGTH=609
1079	AT1G03560.1	HF33568-RA	175	Pentatricopeptide repeat (PPR-like) superfamily protein	Arabidopsis thaliana	MD17G1080900	2372		Pentatricopeptide repeat (PPR-like) superfamily protein	chr1:890428-892410 REVERSE LENGTH=660
1080	AT1G03560.1	HF33568-RA	175	Pentatricopeptide repeat (PPR-like) superfamily protein	Arabidopsis thaliana	MD09G1090900	522		Pentatricopeptide repeat (PPR-like) superfamily protein	chr1:890428-892410 REVERSE LENGTH=660
1081	AT1G03600.1	HF29535-RA	171	photosystem II family protein	Arabidopsis thaliana	MD09G1090500	522	PSB27	photosystem II family protein	chr1:898916-899440 FORWARD LENGTH=174
1082	AT1G03600.1	HF29535-RA	171	photosystem II family protein	Arabidopsis thaliana	MD17G1079700	516	PSB27	photosystem II family protein	chr1:898916-899440 FORWARD LENGTH=174
1083	AT1G03600.1	HF33560-RA	173	photosystem II family protein	Arabidopsis thaliana	MD09G1090500	522	PSB27	photosystem II family protein	chr1:898916-899440 FORWARD LENGTH=174
1084	AT1G03600.1	HF33560-RA	173	photosystem II family protein	Arabidopsis thaliana	MD17G1079700	516	PSB27	photosystem II family protein	chr1:898916-899440 FORWARD LENGTH=174
1085	AT1G03600.1	HF28661-RA	80	photosystem II family protein	Arabidopsis thaliana	MD09G1090500	522	PSB27	photosystem II family protein	chr1:898916-899440 FORWARD LENGTH=174
1086	AT1G03600.1	HF28661-RA	80	photosystem II family protein	Arabidopsis thaliana	MD17G1079700	516	PSB27	photosystem II family protein	chr1:898916-899440 FORWARD LENGTH=174
1087	AT1G03620.1	HF33555-RA	211	ELMO/CED-12 family protein	Arabidopsis thaliana	MD17G1079100	1270		ELMO/CED-12 family protein	chr1:904319-906013 REVERSE LENGTH=265
1088	AT1G03620.1	HF33555-RA	211	ELMO/CED-12 family protein	Arabidopsis thaliana	MD09G1089700	1026		ELMO/CED-12 family protein	chr1:904319-906013 REVERSE LENGTH=265
1089	AT1G03620.1	HF29541-RA	474	ELMO/CED-12 family protein	Arabidopsis thaliana	MD17G1079100	1270		ELMO/CED-12 family protein	chr1:904319-906013 REVERSE LENGTH=265
1090	AT1G03620.1	HF29541-RA	474	ELMO/CED-12 family protein	Arabidopsis thaliana	MD09G1089700	1026		ELMO/CED-12 family protein	chr1:904319-906013 REVERSE LENGTH=265
1091	AT1G03630.2	HF34850-RA	86	protochlorophyllide oxidoreductase C	Arabidopsis thaliana	NA	NA
1092	AT1G03650.1	HF36752-RA	163	Acyl-CoA N-acyltransferases (NAT) superfamily protein	Arabidopsis thaliana	MD09G1249800	751		Acyl-CoA N-acyltransferases (NAT) superfamily protein	chr1:910249-911103 REVERSE LENGTH=158
1093	AT1G03670.1	HF03623-RA	574	ankyrin repeat family protein	Arabidopsis thaliana	MD11G1226900	1758		ankyrin repeat family protein	chr1:914222-916222 REVERSE LENGTH=616
1094	AT1G03670.1	HF03623-RA	574	ankyrin repeat family protein	Arabidopsis thaliana	MD02G1193600	969		ankyrin repeat family protein	chr1:914222-916222 REVERSE LENGTH=616
1095	AT1G03670.1	HF03623-RA	574	ankyrin repeat family protein	Arabidopsis thaliana	MD02G1116900	1248		ankyrin repeat family protein	chr1:914222-916222 REVERSE LENGTH=616
1096	AT1G03670.1	HF03623-RA	574	ankyrin repeat family protein	Arabidopsis thaliana	MD13G1283400	931		ankyrin repeat family protein	chr1:914222-916222 REVERSE LENGTH=616
1097	AT1G03670.1	HF03623-RA	574	ankyrin repeat family protein	Arabidopsis thaliana	MD05G1212100	1620		ankyrin repeat family protein	chr1:914222-916222 REVERSE LENGTH=616
1098	AT1G03670.1	HF03623-RA	574	ankyrin repeat family protein	Arabidopsis thaliana	MD05G1213100	1408		ankyrin repeat family protein	chr1:914222-916222 REVERSE LENGTH=616
1099	AT1G03670.1	HF03623-RA	574	ankyrin repeat family protein	Arabidopsis thaliana	MD04G1020900	1151		ankyrin repeat family protein	chr1:914222-916222 REVERSE LENGTH=616
1100	AT1G03670.1	HF38210-RA	672	ankyrin repeat family protein	Arabidopsis thaliana	MD11G1226900	1758		ankyrin repeat family protein	chr1:914222-916222 REVERSE LENGTH=616
1101	AT1G03670.1	HF38210-RA	672	ankyrin repeat family protein	Arabidopsis thaliana	MD02G1193600	969		ankyrin repeat family protein	chr1:914222-916222 REVERSE LENGTH=616
1102	AT1G03670.1	HF38210-RA	672	ankyrin repeat family protein	Arabidopsis thaliana	MD02G1116900	1248		ankyrin repeat family protein	chr1:914222-916222 REVERSE LENGTH=616
1103	AT1G03670.1	HF38210-RA	672	ankyrin repeat family protein	Arabidopsis thaliana	MD13G1283400	931		ankyrin repeat family protein	chr1:914222-916222 REVERSE LENGTH=616
1104	AT1G03670.1	HF38210-RA	672	ankyrin repeat family protein	Arabidopsis thaliana	MD05G1212100	1620		ankyrin repeat family protein	chr1:914222-916222 REVERSE LENGTH=616
1105	AT1G03670.1	HF38210-RA	672	ankyrin repeat family protein	Arabidopsis thaliana	MD05G1213100	1408		ankyrin repeat family protein	chr1:914222-916222 REVERSE LENGTH=616
1106	AT1G03670.1	HF38210-RA	672	ankyrin repeat family protein	Arabidopsis thaliana	MD04G1020900	1151		ankyrin repeat family protein	chr1:914222-916222 REVERSE LENGTH=616
1107	AT1G03670.1	HF11234-RA	641	ankyrin repeat family protein	Arabidopsis thaliana	MD11G1226900	1758		ankyrin repeat family protein	chr1:914222-916222 REVERSE LENGTH=616
1108	AT1G03670.1	HF11234-RA	641	ankyrin repeat family protein	Arabidopsis thaliana	MD02G1193600	969		ankyrin repeat family protein	chr1:914222-916222 REVERSE LENGTH=616
1109	AT1G03670.1	HF11234-RA	641	ankyrin repeat family protein	Arabidopsis thaliana	MD02G1116900	1248		ankyrin repeat family protein	chr1:914222-916222 REVERSE LENGTH=616
1110	AT1G03670.1	HF11234-RA	641	ankyrin repeat family protein	Arabidopsis thaliana	MD13G1283400	931		ankyrin repeat family protein	chr1:914222-916222 REVERSE LENGTH=616
1111	AT1G03670.1	HF11234-RA	641	ankyrin repeat family protein	Arabidopsis thaliana	MD05G1212100	1620		ankyrin repeat family protein	chr1:914222-916222 REVERSE LENGTH=616
1112	AT1G03670.1	HF11234-RA	641	ankyrin repeat family protein	Arabidopsis thaliana	MD05G1213100	1408		ankyrin repeat family protein	chr1:914222-916222 REVERSE LENGTH=616
1113	AT1G03670.1	HF11234-RA	641	ankyrin repeat family protein	Arabidopsis thaliana	MD04G1020900	1151		ankyrin repeat family protein	chr1:914222-916222 REVERSE LENGTH=616
1114	AT1G03670.1	HF27249-RA	512	ankyrin repeat family protein	Arabidopsis thaliana	MD11G1226900	1758		ankyrin repeat family protein	chr1:914222-916222 REVERSE LENGTH=616
1115	AT1G03670.1	HF27249-RA	512	ankyrin repeat family protein	Arabidopsis thaliana	MD02G1193600	969		ankyrin repeat family protein	chr1:914222-916222 REVERSE LENGTH=616
1116	AT1G03670.1	HF27249-RA	512	ankyrin repeat family protein	Arabidopsis thaliana	MD02G1116900	1248		ankyrin repeat family protein	chr1:914222-916222 REVERSE LENGTH=616
1117	AT1G03670.1	HF27249-RA	512	ankyrin repeat family protein	Arabidopsis thaliana	MD13G1283400	931		ankyrin repeat family protein	chr1:914222-916222 REVERSE LENGTH=616
1118	AT1G03670.1	HF27249-RA	512	ankyrin repeat family protein	Arabidopsis thaliana	MD05G1212100	1620		ankyrin repeat family protein	chr1:914222-916222 REVERSE LENGTH=616
1119	AT1G03670.1	HF27249-RA	512	ankyrin repeat family protein	Arabidopsis thaliana	MD05G1213100	1408		ankyrin repeat family protein	chr1:914222-916222 REVERSE LENGTH=616
1120	AT1G03670.1	HF27249-RA	512	ankyrin repeat family protein	Arabidopsis thaliana	MD04G1020900	1151		ankyrin repeat family protein	chr1:914222-916222 REVERSE LENGTH=616
1121	AT1G03670.1	HF00868-RA	336	ankyrin repeat family protein	Arabidopsis thaliana	MD11G1226900	1758		ankyrin repeat family protein	chr1:914222-916222 REVERSE LENGTH=616
1122	AT1G03670.1	HF00868-RA	336	ankyrin repeat family protein	Arabidopsis thaliana	MD02G1193600	969		ankyrin repeat family protein	chr1:914222-916222 REVERSE LENGTH=616
1123	AT1G03670.1	HF00868-RA	336	ankyrin repeat family protein	Arabidopsis thaliana	MD02G1116900	1248		ankyrin repeat family protein	chr1:914222-916222 REVERSE LENGTH=616
1124	AT1G03670.1	HF00868-RA	336	ankyrin repeat family protein	Arabidopsis thaliana	MD13G1283400	931		ankyrin repeat family protein	chr1:914222-916222 REVERSE LENGTH=616
1125	AT1G03670.1	HF00868-RA	336	ankyrin repeat family protein	Arabidopsis thaliana	MD05G1212100	1620		ankyrin repeat family protein	chr1:914222-916222 REVERSE LENGTH=616
1126	AT1G03670.1	HF00868-RA	336	ankyrin repeat family protein	Arabidopsis thaliana	MD05G1213100	1408		ankyrin repeat family protein	chr1:914222-916222 REVERSE LENGTH=616
1127	AT1G03670.1	HF00868-RA	336	ankyrin repeat family protein	Arabidopsis thaliana	MD04G1020900	1151		ankyrin repeat family protein	chr1:914222-916222 REVERSE LENGTH=616
1128	AT1G03670.1	HF19202-RA	661	ankyrin repeat family protein	Arabidopsis thaliana	MD11G1226900	1758		ankyrin repeat family protein	chr1:914222-916222 REVERSE LENGTH=616
1129	AT1G03670.1	HF19202-RA	661	ankyrin repeat family protein	Arabidopsis thaliana	MD02G1193600	969		ankyrin repeat family protein	chr1:914222-916222 REVERSE LENGTH=616
1130	AT1G03670.1	HF19202-RA	661	ankyrin repeat family protein	Arabidopsis thaliana	MD02G1116900	1248		ankyrin repeat family protein	chr1:914222-916222 REVERSE LENGTH=616
1131	AT1G03670.1	HF19202-RA	661	ankyrin repeat family protein	Arabidopsis thaliana	MD13G1283400	931		ankyrin repeat family protein	chr1:914222-916222 REVERSE LENGTH=616
1132	AT1G03670.1	HF19202-RA	661	ankyrin repeat family protein	Arabidopsis thaliana	MD05G1212100	1620		ankyrin repeat family protein	chr1:914222-916222 REVERSE LENGTH=616
1133	AT1G03670.1	HF19202-RA	661	ankyrin repeat family protein	Arabidopsis thaliana	MD05G1213100	1408		ankyrin repeat family protein	chr1:914222-916222 REVERSE LENGTH=616
1134	AT1G03670.1	HF19202-RA	661	ankyrin repeat family protein	Arabidopsis thaliana	MD04G1020900	1151		ankyrin repeat family protein	chr1:914222-916222 REVERSE LENGTH=616
1135	AT1G03700.1	HF12057-RA	164	Uncharacterised protein family (UPF0497)	Arabidopsis thaliana	MD10G1295200	495		Uncharacterised protein family (UPF0497)	chr1:921038-921844 FORWARD LENGTH=164
1136	AT1G03700.1	HF12057-RA	164	Uncharacterised protein family (UPF0497)	Arabidopsis thaliana	MD05G1313000	495		Uncharacterised protein family (UPF0497)	chr1:921038-921844 FORWARD LENGTH=164
1137	AT1G03700.1	HF12057-RA	164	Uncharacterised protein family (UPF0497)	Arabidopsis thaliana	MD17G1240500	495		Uncharacterised protein family (UPF0497)	chr1:921038-921844 FORWARD LENGTH=164
1138	AT1G03700.1	HF17993-RA	164	Uncharacterised protein family (UPF0497)	Arabidopsis thaliana	MD10G1295200	495		Uncharacterised protein family (UPF0497)	chr1:921038-921844 FORWARD LENGTH=164
1139	AT1G03700.1	HF17993-RA	164	Uncharacterised protein family (UPF0497)	Arabidopsis thaliana	MD05G1313000	495		Uncharacterised protein family (UPF0497)	chr1:921038-921844 FORWARD LENGTH=164
1140	AT1G03700.1	HF17993-RA	164	Uncharacterised protein family (UPF0497)	Arabidopsis thaliana	MD17G1240500	495		Uncharacterised protein family (UPF0497)	chr1:921038-921844 FORWARD LENGTH=164
1141	AT1G03750.1	HF32385-RA	959	switch 2	Arabidopsis thaliana	MD17G1236900	4652	CHR9	switch 2	chr1:937920-941068 FORWARD LENGTH=862
1142	AT1G03760.1	HF36707-RA	395	Prefoldin chaperone subunit family protein	Arabidopsis thaliana	MD09G1244900	1666		Prefoldin chaperone subunit family protein	chr1:941211-943320 REVERSE LENGTH=391
1143	AT1G03780.2	HF25658-RA	63	targeting protein for XKLP2	Arabidopsis thaliana	MD09G1243900	2628	TPX2	targeting protein for XKLP2	chr1:947785-951696 REVERSE LENGTH=758
1144	AT1G03780.2	HF25658-RA	63	targeting protein for XKLP2	Arabidopsis thaliana	MD17G1235800	2634	TPX2	targeting protein for XKLP2	chr1:947785-951696 REVERSE LENGTH=758
1145	AT1G03780.2	HF01964-RA	74	targeting protein for XKLP2	Arabidopsis thaliana	MD09G1243900	2628	TPX2	targeting protein for XKLP2	chr1:947785-951696 REVERSE LENGTH=758
1146	AT1G03780.2	HF01964-RA	74	targeting protein for XKLP2	Arabidopsis thaliana	MD17G1235800	2634	TPX2	targeting protein for XKLP2	chr1:947785-951696 REVERSE LENGTH=758
1147	AT1G03780.2	HF36701-RA	791	targeting protein for XKLP2	Arabidopsis thaliana	MD09G1243900	2628	TPX2	targeting protein for XKLP2	chr1:947785-951696 REVERSE LENGTH=758
1148	AT1G03780.2	HF36701-RA	791	targeting protein for XKLP2	Arabidopsis thaliana	MD17G1235800	2634	TPX2	targeting protein for XKLP2	chr1:947785-951696 REVERSE LENGTH=758
1149	AT1G03780.2	HF32396-RA	804	targeting protein for XKLP2	Arabidopsis thaliana	MD09G1243900	2628	TPX2	targeting protein for XKLP2	chr1:947785-951696 REVERSE LENGTH=758
1150	AT1G03780.2	HF32396-RA	804	targeting protein for XKLP2	Arabidopsis thaliana	MD17G1235800	2634	TPX2	targeting protein for XKLP2	chr1:947785-951696 REVERSE LENGTH=758
1151	AT1G03790.1	HF36696-RA	439	Zinc finger C-x8-C-x5-C-x3-H type family protein	Arabidopsis thaliana	MD17G1235500	1320	SOM	Zinc finger C-x8-C-x5-C-x3-H type family protein	chr1:954589-955770 FORWARD LENGTH=393
1152	AT1G03790.1	HF36696-RA	439	Zinc finger C-x8-C-x5-C-x3-H type family protein	Arabidopsis thaliana	MD09G1243500	1320	SOM	Zinc finger C-x8-C-x5-C-x3-H type family protein	chr1:954589-955770 FORWARD LENGTH=393
1153	AT1G03790.1	HF32399-RA	439	Zinc finger C-x8-C-x5-C-x3-H type family protein	Arabidopsis thaliana	MD17G1235500	1320	SOM	Zinc finger C-x8-C-x5-C-x3-H type family protein	chr1:954589-955770 FORWARD LENGTH=393
1154	AT1G03790.1	HF32399-RA	439	Zinc finger C-x8-C-x5-C-x3-H type family protein	Arabidopsis thaliana	MD09G1243500	1320	SOM	Zinc finger C-x8-C-x5-C-x3-H type family protein	chr1:954589-955770 FORWARD LENGTH=393
1155	AT1G03860.3	HF03463-RA	284	prohibitin 2	Arabidopsis thaliana	NA	NA
1156	AT1G03900.1	HF11070-RA	277	non-intrinsic ABC protein 4	Arabidopsis thaliana	MD05G1194700	1153	ATNAP4, NAP4	non-intrinsic ABC protein 4	chr1:991252-992852 FORWARD LENGTH=272
1157	AT1G03900.1	HF11070-RA	277	non-intrinsic ABC protein 4	Arabidopsis thaliana	MD10G1181300	1452	ATNAP4, NAP4	non-intrinsic ABC protein 4	chr1:991252-992852 FORWARD LENGTH=272
1158	AT1G03900.1	HF30011-RA	315	non-intrinsic ABC protein 4	Arabidopsis thaliana	MD05G1194700	1153	ATNAP4, NAP4	non-intrinsic ABC protein 4	chr1:991252-992852 FORWARD LENGTH=272
1159	AT1G03900.1	HF30011-RA	315	non-intrinsic ABC protein 4	Arabidopsis thaliana	MD10G1181300	1452	ATNAP4, NAP4	non-intrinsic ABC protein 4	chr1:991252-992852 FORWARD LENGTH=272
1160	AT1G03905.1	HF11068-RA	287	P-loop containing nucleoside triphosphate hydrolases superfamily protein	Arabidopsis thaliana	MD05G1194500	1580		P-loop containing nucleoside triphosphate hydrolases superfamily protein	chr1:993478-995594 FORWARD LENGTH=290
1161	AT1G03910.1	HF20723-RA	1334	EXPRESSED IN: 25 plant structures; EXPRESSED DURING: 13 growth stages; CONTAINS InterPro DOMAIN/s: Cactin protein, cactus-binding domain, C-terminal (InterPro:IPR019134), Cactin, central region (InterPro:IPR018816); BEST Arabidopsis thaliana protein match is: unknown protein (TAIR:AT2G36815.2); Has 11711 Blast hits to 7382 proteins in 452 species: Archae - 31; Bacteria - 352; Metazoa - 6006; Fung…	Arabidopsis thaliana	MD14G1096200	2498		EXPRESSED IN: 25 plant structures; EXPRESSED DURING: 13 growth stages; CONTAINS InterPro DOMAIN/s: Cactin protein, cactus-binding domain, C-terminal (InterPro:IPR019134), Cactin, central region (InterPro:IPR018816); BEST Arabidopsis thaliana protein match is: unknown protein (TAIR:AT2G36815.2); Has 11711 Blast hits to 7382 proteins in 452 species: Archae - 31; Bacteria - 352; Metazoa - 6006; Fung…	chr1:996432-1000231 FORWARD LENGTH=672
1162	AT1G03910.1	HF20723-RA	1334	EXPRESSED IN: 25 plant structures; EXPRESSED DURING: 13 growth stages; CONTAINS InterPro DOMAIN/s: Cactin protein, cactus-binding domain, C-terminal (InterPro:IPR019134), Cactin, central region (InterPro:IPR018816); BEST Arabidopsis thaliana protein match is: unknown protein (TAIR:AT2G36815.2); Has 11711 Blast hits to 7382 proteins in 452 species: Archae - 31; Bacteria - 352; Metazoa - 6006; Fung…	Arabidopsis thaliana	MD12G1102100	1910		EXPRESSED IN: 25 plant structures; EXPRESSED DURING: 13 growth stages; CONTAINS InterPro DOMAIN/s: Cactin protein, cactus-binding domain, C-terminal (InterPro:IPR019134), Cactin, central region (InterPro:IPR018816); BEST Arabidopsis thaliana protein match is: unknown protein (TAIR:AT2G36815.2); Has 11711 Blast hits to 7382 proteins in 452 species: Archae - 31; Bacteria - 352; Metazoa - 6006; Fung…	chr1:996432-1000231 FORWARD LENGTH=672
1163	AT1G03910.1	HF04971-RA	478	EXPRESSED IN: 25 plant structures; EXPRESSED DURING: 13 growth stages; CONTAINS InterPro DOMAIN/s: Cactin protein, cactus-binding domain, C-terminal (InterPro:IPR019134), Cactin, central region (InterPro:IPR018816); BEST Arabidopsis thaliana protein match is: unknown protein (TAIR:AT2G36815.2); Has 11711 Blast hits to 7382 proteins in 452 species: Archae - 31; Bacteria - 352; Metazoa - 6006; Fung…	Arabidopsis thaliana	MD14G1096200	2498		EXPRESSED IN: 25 plant structures; EXPRESSED DURING: 13 growth stages; CONTAINS InterPro DOMAIN/s: Cactin protein, cactus-binding domain, C-terminal (InterPro:IPR019134), Cactin, central region (InterPro:IPR018816); BEST Arabidopsis thaliana protein match is: unknown protein (TAIR:AT2G36815.2); Has 11711 Blast hits to 7382 proteins in 452 species: Archae - 31; Bacteria - 352; Metazoa - 6006; Fung…	chr1:996432-1000231 FORWARD LENGTH=672
1164	AT1G03910.1	HF04971-RA	478	EXPRESSED IN: 25 plant structures; EXPRESSED DURING: 13 growth stages; CONTAINS InterPro DOMAIN/s: Cactin protein, cactus-binding domain, C-terminal (InterPro:IPR019134), Cactin, central region (InterPro:IPR018816); BEST Arabidopsis thaliana protein match is: unknown protein (TAIR:AT2G36815.2); Has 11711 Blast hits to 7382 proteins in 452 species: Archae - 31; Bacteria - 352; Metazoa - 6006; Fung…	Arabidopsis thaliana	MD12G1102100	1910		EXPRESSED IN: 25 plant structures; EXPRESSED DURING: 13 growth stages; CONTAINS InterPro DOMAIN/s: Cactin protein, cactus-binding domain, C-terminal (InterPro:IPR019134), Cactin, central region (InterPro:IPR018816); BEST Arabidopsis thaliana protein match is: unknown protein (TAIR:AT2G36815.2); Has 11711 Blast hits to 7382 proteins in 452 species: Archae - 31; Bacteria - 352; Metazoa - 6006; Fung…	chr1:996432-1000231 FORWARD LENGTH=672
1165	AT1G03940.1	HF16890-RA	473	HXXXD-type acyl-transferase family protein	Arabidopsis thaliana	MD07G1008000	1275		HXXXD-type acyl-transferase family protein	chr1:1009542-1010951 REVERSE LENGTH=469
1166	AT1G03940.1	HF16890-RA	473	HXXXD-type acyl-transferase family protein	Arabidopsis thaliana	MD17G1085800	822		HXXXD-type acyl-transferase family protein	chr1:1009542-1010951 REVERSE LENGTH=469
1167	AT1G03940.1	HF16890-RA	473	HXXXD-type acyl-transferase family protein	Arabidopsis thaliana	MD09G1097600	1419		HXXXD-type acyl-transferase family protein	chr1:1009542-1010951 REVERSE LENGTH=469
1168	AT1G03940.1	HF16890-RA	473	HXXXD-type acyl-transferase family protein	Arabidopsis thaliana	MD17G1085900	303		HXXXD-type acyl-transferase family protein	chr1:1009542-1010951 REVERSE LENGTH=469
1169	AT1G03940.1	HF33625-RA	472	HXXXD-type acyl-transferase family protein	Arabidopsis thaliana	MD07G1008000	1275		HXXXD-type acyl-transferase family protein	chr1:1009542-1010951 REVERSE LENGTH=469
1170	AT1G03940.1	HF33625-RA	472	HXXXD-type acyl-transferase family protein	Arabidopsis thaliana	MD17G1085800	822		HXXXD-type acyl-transferase family protein	chr1:1009542-1010951 REVERSE LENGTH=469
1171	AT1G03940.1	HF33625-RA	472	HXXXD-type acyl-transferase family protein	Arabidopsis thaliana	MD09G1097600	1419		HXXXD-type acyl-transferase family protein	chr1:1009542-1010951 REVERSE LENGTH=469
1172	AT1G03940.1	HF33625-RA	472	HXXXD-type acyl-transferase family protein	Arabidopsis thaliana	MD17G1085900	303		HXXXD-type acyl-transferase family protein	chr1:1009542-1010951 REVERSE LENGTH=469
1173	AT1G03940.1	HF29486-RA	88	HXXXD-type acyl-transferase family protein	Arabidopsis thaliana	MD07G1008000	1275		HXXXD-type acyl-transferase family protein	chr1:1009542-1010951 REVERSE LENGTH=469
1174	AT1G03940.1	HF29486-RA	88	HXXXD-type acyl-transferase family protein	Arabidopsis thaliana	MD17G1085800	822		HXXXD-type acyl-transferase family protein	chr1:1009542-1010951 REVERSE LENGTH=469
1175	AT1G03940.1	HF29486-RA	88	HXXXD-type acyl-transferase family protein	Arabidopsis thaliana	MD09G1097600	1419		HXXXD-type acyl-transferase family protein	chr1:1009542-1010951 REVERSE LENGTH=469
1176	AT1G03940.1	HF29486-RA	88	HXXXD-type acyl-transferase family protein	Arabidopsis thaliana	MD17G1085900	303		HXXXD-type acyl-transferase family protein	chr1:1009542-1010951 REVERSE LENGTH=469
1177	AT1G03950.1	HF30002-RA	211	vacuolar protein sorting-associated protein 2.3	Arabidopsis thaliana	MD10G1180500	1111	VPS2.3	vacuolar protein sorting-associated protein 2.3	chr1:1011388-1013212 REVERSE LENGTH=210
1178	AT1G03950.1	HF30002-RA	211	vacuolar protein sorting-associated protein 2.3	Arabidopsis thaliana	MD05G1193900	1205	VPS2.3	vacuolar protein sorting-associated protein 2.3	chr1:1011388-1013212 REVERSE LENGTH=210
1179	AT1G03950.1	HF11062-RA	231	vacuolar protein sorting-associated protein 2.3	Arabidopsis thaliana	MD10G1180500	1111	VPS2.3	vacuolar protein sorting-associated protein 2.3	chr1:1011388-1013212 REVERSE LENGTH=210
1180	AT1G03950.1	HF11062-RA	231	vacuolar protein sorting-associated protein 2.3	Arabidopsis thaliana	MD05G1193900	1205	VPS2.3	vacuolar protein sorting-associated protein 2.3	chr1:1011388-1013212 REVERSE LENGTH=210
1181	AT1G04000.1	HF11051-RA	142	unknown protein; BEST Arabidopsis thaliana protein match is: unknown protein (TAIR:AT5G44060.1); Has 62 Blast hits to 62 proteins in 10 species: Archae - 0; Bacteria - 0; Metazoa - 0; Fungi - 0; Plants - 62; Viruses - 0; Other Eukaryotes - 0 (source: NCBI BLink).	Arabidopsis thaliana	NA	NA
1182	AT1G04010.1	HF29988-RA	709	phospholipid sterol acyl transferase 1	Arabidopsis thaliana	MD10G1178900	2217	PSAT1, ATPSAT1	phospholipid sterol acyl transferase 1	chr1:1031703-1036128 REVERSE LENGTH=633
1183	AT1G04010.1	HF29988-RA	709	phospholipid sterol acyl transferase 1	Arabidopsis thaliana	MD05G1192400	2547	PSAT1, ATPSAT1	phospholipid sterol acyl transferase 1	chr1:1031703-1036128 REVERSE LENGTH=633
1184	AT1G04010.1	HF11047-RA	686	phospholipid sterol acyl transferase 1	Arabidopsis thaliana	MD10G1178900	2217	PSAT1, ATPSAT1	phospholipid sterol acyl transferase 1	chr1:1031703-1036128 REVERSE LENGTH=633
1185	AT1G04010.1	HF11047-RA	686	phospholipid sterol acyl transferase 1	Arabidopsis thaliana	MD05G1192400	2547	PSAT1, ATPSAT1	phospholipid sterol acyl transferase 1	chr1:1031703-1036128 REVERSE LENGTH=633
1186	AT1G04020.1	HF11045-RA	676	breast cancer associated RING 1	Arabidopsis thaliana	MD05G1192200	2361	ATBARD1, BARD1, ROW1	breast cancer associated RING 1	chr1:1036610-1040045 FORWARD LENGTH=714
1187	AT1G04020.1	HF11045-RA	676	breast cancer associated RING 1	Arabidopsis thaliana	MD10G1178800	2869	ATBARD1, BARD1, ROW1	breast cancer associated RING 1	chr1:1036610-1040045 FORWARD LENGTH=714
1188	AT1G04020.2	HF29987-RA	1080	breast cancer associated RING 1	Arabidopsis thaliana	NA	NA
1189	AT1G04030.1	HF11043-RA	457	unknown protein; BEST Arabidopsis thaliana protein match is: unknown protein (TAIR:AT5G44040.1); Has 1835 Blast hits to 1511 proteins in 238 species: Archae - 7; Bacteria - 164; Metazoa - 377; Fungi - 135; Plants - 187; Viruses - 22; Other Eukaryotes - 943 (source: NCBI BLink).	Arabidopsis thaliana	MD04G1231100	1333		unknown protein; BEST Arabidopsis thaliana protein match is: unknown protein (TAIR:AT5G44040.1); Has 1835 Blast hits to 1511 proteins in 238 species: Archae - 7; Bacteria - 164; Metazoa - 377; Fungi - 135; Plants - 187; Viruses - 22; Other Eukaryotes - 943 (source: NCBI BLink).	chr1:1040597-1042313 FORWARD LENGTH=434
1190	AT1G04030.1	HF11043-RA	457	unknown protein; BEST Arabidopsis thaliana protein match is: unknown protein (TAIR:AT5G44040.1); Has 1835 Blast hits to 1511 proteins in 238 species: Archae - 7; Bacteria - 164; Metazoa - 377; Fungi - 135; Plants - 187; Viruses - 22; Other Eukaryotes - 943 (source: NCBI BLink).	Arabidopsis thaliana	MD10G1178600	962		unknown protein; BEST Arabidopsis thaliana protein match is: unknown protein (TAIR:AT5G44040.1); Has 1835 Blast hits to 1511 proteins in 238 species: Archae - 7; Bacteria - 164; Metazoa - 377; Fungi - 135; Plants - 187; Viruses - 22; Other Eukaryotes - 943 (source: NCBI BLink).	chr1:1040597-1042313 FORWARD LENGTH=434
1191	AT1G04030.1	HF11043-RA	457	unknown protein; BEST Arabidopsis thaliana protein match is: unknown protein (TAIR:AT5G44040.1); Has 1835 Blast hits to 1511 proteins in 238 species: Archae - 7; Bacteria - 164; Metazoa - 377; Fungi - 135; Plants - 187; Viruses - 22; Other Eukaryotes - 943 (source: NCBI BLink).	Arabidopsis thaliana	MD12G1249400	1429		unknown protein; BEST Arabidopsis thaliana protein match is: unknown protein (TAIR:AT5G44040.1); Has 1835 Blast hits to 1511 proteins in 238 species: Archae - 7; Bacteria - 164; Metazoa - 377; Fungi - 135; Plants - 187; Viruses - 22; Other Eukaryotes - 943 (source: NCBI BLink).	chr1:1040597-1042313 FORWARD LENGTH=434
1192	AT1G04030.1	HF11043-RA	457	unknown protein; BEST Arabidopsis thaliana protein match is: unknown protein (TAIR:AT5G44040.1); Has 1835 Blast hits to 1511 proteins in 238 species: Archae - 7; Bacteria - 164; Metazoa - 377; Fungi - 135; Plants - 187; Viruses - 22; Other Eukaryotes - 943 (source: NCBI BLink).	Arabidopsis thaliana	MD05G1191900	1671		unknown protein; BEST Arabidopsis thaliana protein match is: unknown protein (TAIR:AT5G44040.1); Has 1835 Blast hits to 1511 proteins in 238 species: Archae - 7; Bacteria - 164; Metazoa - 377; Fungi - 135; Plants - 187; Viruses - 22; Other Eukaryotes - 943 (source: NCBI BLink).	chr1:1040597-1042313 FORWARD LENGTH=434
1193	AT1G04030.1	HF38431-RA	419	unknown protein; BEST Arabidopsis thaliana protein match is: unknown protein (TAIR:AT5G44040.1); Has 1835 Blast hits to 1511 proteins in 238 species: Archae - 7; Bacteria - 164; Metazoa - 377; Fungi - 135; Plants - 187; Viruses - 22; Other Eukaryotes - 943 (source: NCBI BLink).	Arabidopsis thaliana	MD04G1231100	1333		unknown protein; BEST Arabidopsis thaliana protein match is: unknown protein (TAIR:AT5G44040.1); Has 1835 Blast hits to 1511 proteins in 238 species: Archae - 7; Bacteria - 164; Metazoa - 377; Fungi - 135; Plants - 187; Viruses - 22; Other Eukaryotes - 943 (source: NCBI BLink).	chr1:1040597-1042313 FORWARD LENGTH=434
1194	AT1G04030.1	HF38431-RA	419	unknown protein; BEST Arabidopsis thaliana protein match is: unknown protein (TAIR:AT5G44040.1); Has 1835 Blast hits to 1511 proteins in 238 species: Archae - 7; Bacteria - 164; Metazoa - 377; Fungi - 135; Plants - 187; Viruses - 22; Other Eukaryotes - 943 (source: NCBI BLink).	Arabidopsis thaliana	MD10G1178600	962		unknown protein; BEST Arabidopsis thaliana protein match is: unknown protein (TAIR:AT5G44040.1); Has 1835 Blast hits to 1511 proteins in 238 species: Archae - 7; Bacteria - 164; Metazoa - 377; Fungi - 135; Plants - 187; Viruses - 22; Other Eukaryotes - 943 (source: NCBI BLink).	chr1:1040597-1042313 FORWARD LENGTH=434
1195	AT1G04030.1	HF38431-RA	419	unknown protein; BEST Arabidopsis thaliana protein match is: unknown protein (TAIR:AT5G44040.1); Has 1835 Blast hits to 1511 proteins in 238 species: Archae - 7; Bacteria - 164; Metazoa - 377; Fungi - 135; Plants - 187; Viruses - 22; Other Eukaryotes - 943 (source: NCBI BLink).	Arabidopsis thaliana	MD12G1249400	1429		unknown protein; BEST Arabidopsis thaliana protein match is: unknown protein (TAIR:AT5G44040.1); Has 1835 Blast hits to 1511 proteins in 238 species: Archae - 7; Bacteria - 164; Metazoa - 377; Fungi - 135; Plants - 187; Viruses - 22; Other Eukaryotes - 943 (source: NCBI BLink).	chr1:1040597-1042313 FORWARD LENGTH=434
1196	AT1G04030.1	HF38431-RA	419	unknown protein; BEST Arabidopsis thaliana protein match is: unknown protein (TAIR:AT5G44040.1); Has 1835 Blast hits to 1511 proteins in 238 species: Archae - 7; Bacteria - 164; Metazoa - 377; Fungi - 135; Plants - 187; Viruses - 22; Other Eukaryotes - 943 (source: NCBI BLink).	Arabidopsis thaliana	MD05G1191900	1671		unknown protein; BEST Arabidopsis thaliana protein match is: unknown protein (TAIR:AT5G44040.1); Has 1835 Blast hits to 1511 proteins in 238 species: Archae - 7; Bacteria - 164; Metazoa - 377; Fungi - 135; Plants - 187; Viruses - 22; Other Eukaryotes - 943 (source: NCBI BLink).	chr1:1040597-1042313 FORWARD LENGTH=434
1197	AT1G04030.1	HF31718-RA	402	unknown protein; BEST Arabidopsis thaliana protein match is: unknown protein (TAIR:AT5G44040.1); Has 1835 Blast hits to 1511 proteins in 238 species: Archae - 7; Bacteria - 164; Metazoa - 377; Fungi - 135; Plants - 187; Viruses - 22; Other Eukaryotes - 943 (source: NCBI BLink).	Arabidopsis thaliana	MD04G1231100	1333		unknown protein; BEST Arabidopsis thaliana protein match is: unknown protein (TAIR:AT5G44040.1); Has 1835 Blast hits to 1511 proteins in 238 species: Archae - 7; Bacteria - 164; Metazoa - 377; Fungi - 135; Plants - 187; Viruses - 22; Other Eukaryotes - 943 (source: NCBI BLink).	chr1:1040597-1042313 FORWARD LENGTH=434
1198	AT1G04030.1	HF31718-RA	402	unknown protein; BEST Arabidopsis thaliana protein match is: unknown protein (TAIR:AT5G44040.1); Has 1835 Blast hits to 1511 proteins in 238 species: Archae - 7; Bacteria - 164; Metazoa - 377; Fungi - 135; Plants - 187; Viruses - 22; Other Eukaryotes - 943 (source: NCBI BLink).	Arabidopsis thaliana	MD10G1178600	962		unknown protein; BEST Arabidopsis thaliana protein match is: unknown protein (TAIR:AT5G44040.1); Has 1835 Blast hits to 1511 proteins in 238 species: Archae - 7; Bacteria - 164; Metazoa - 377; Fungi - 135; Plants - 187; Viruses - 22; Other Eukaryotes - 943 (source: NCBI BLink).	chr1:1040597-1042313 FORWARD LENGTH=434
1199	AT1G04030.1	HF31718-RA	402	unknown protein; BEST Arabidopsis thaliana protein match is: unknown protein (TAIR:AT5G44040.1); Has 1835 Blast hits to 1511 proteins in 238 species: Archae - 7; Bacteria - 164; Metazoa - 377; Fungi - 135; Plants - 187; Viruses - 22; Other Eukaryotes - 943 (source: NCBI BLink).	Arabidopsis thaliana	MD12G1249400	1429		unknown protein; BEST Arabidopsis thaliana protein match is: unknown protein (TAIR:AT5G44040.1); Has 1835 Blast hits to 1511 proteins in 238 species: Archae - 7; Bacteria - 164; Metazoa - 377; Fungi - 135; Plants - 187; Viruses - 22; Other Eukaryotes - 943 (source: NCBI BLink).	chr1:1040597-1042313 FORWARD LENGTH=434
1200	AT1G04030.1	HF31718-RA	402	unknown protein; BEST Arabidopsis thaliana protein match is: unknown protein (TAIR:AT5G44040.1); Has 1835 Blast hits to 1511 proteins in 238 species: Archae - 7; Bacteria - 164; Metazoa - 377; Fungi - 135; Plants - 187; Viruses - 22; Other Eukaryotes - 943 (source: NCBI BLink).	Arabidopsis thaliana	MD05G1191900	1671		unknown protein; BEST Arabidopsis thaliana protein match is: unknown protein (TAIR:AT5G44040.1); Has 1835 Blast hits to 1511 proteins in 238 species: Archae - 7; Bacteria - 164; Metazoa - 377; Fungi - 135; Plants - 187; Viruses - 22; Other Eukaryotes - 943 (source: NCBI BLink).	chr1:1040597-1042313 FORWARD LENGTH=434
1201	AT1G04080.1	HF29962-RA	1036	Tetratricopeptide repeat (TPR)-like superfamily protein	Arabidopsis thaliana	MD11G1043400	210	PRP39	Tetratricopeptide repeat (TPR)-like superfamily protein	chr1:1051803-1056550 FORWARD LENGTH=768
1202	AT1G04080.1	HF29962-RA	1036	Tetratricopeptide repeat (TPR)-like superfamily protein	Arabidopsis thaliana	MD00G1060100	3002	PRP39	Tetratricopeptide repeat (TPR)-like superfamily protein	chr1:1051803-1056550 FORWARD LENGTH=768
1203	AT1G04080.1	HF43622-RA	336	Tetratricopeptide repeat (TPR)-like superfamily protein	Arabidopsis thaliana	MD11G1043400	210	PRP39	Tetratricopeptide repeat (TPR)-like superfamily protein	chr1:1051803-1056550 FORWARD LENGTH=768
1204	AT1G04080.1	HF43622-RA	336	Tetratricopeptide repeat (TPR)-like superfamily protein	Arabidopsis thaliana	MD00G1060100	3002	PRP39	Tetratricopeptide repeat (TPR)-like superfamily protein	chr1:1051803-1056550 FORWARD LENGTH=768
1205	AT1G04080.1	HF19353-RA	312	Tetratricopeptide repeat (TPR)-like superfamily protein	Arabidopsis thaliana	MD11G1043400	210	PRP39	Tetratricopeptide repeat (TPR)-like superfamily protein	chr1:1051803-1056550 FORWARD LENGTH=768
1206	AT1G04080.1	HF19353-RA	312	Tetratricopeptide repeat (TPR)-like superfamily protein	Arabidopsis thaliana	MD00G1060100	3002	PRP39	Tetratricopeptide repeat (TPR)-like superfamily protein	chr1:1051803-1056550 FORWARD LENGTH=768
1207	AT1G04080.1	HF10999-RA	840	Tetratricopeptide repeat (TPR)-like superfamily protein	Arabidopsis thaliana	MD11G1043400	210	PRP39	Tetratricopeptide repeat (TPR)-like superfamily protein	chr1:1051803-1056550 FORWARD LENGTH=768
1208	AT1G04080.1	HF10999-RA	840	Tetratricopeptide repeat (TPR)-like superfamily protein	Arabidopsis thaliana	MD00G1060100	3002	PRP39	Tetratricopeptide repeat (TPR)-like superfamily protein	chr1:1051803-1056550 FORWARD LENGTH=768
1209	AT1G04080.2	HF00278-RA	154	Tetratricopeptide repeat (TPR)-like superfamily protein	Arabidopsis thaliana	MD05G1189300	915	PRP39	Tetratricopeptide repeat (TPR)-like superfamily protein	chr1:1053171-1056550 FORWARD LENGTH=582
1210	AT1G04080.2	HF41677-RA	117	Tetratricopeptide repeat (TPR)-like superfamily protein	Arabidopsis thaliana	MD05G1189300	915	PRP39	Tetratricopeptide repeat (TPR)-like superfamily protein	chr1:1053171-1056550 FORWARD LENGTH=582
1211	AT1G04080.3	HF27100-RA	262	Tetratricopeptide repeat (TPR)-like superfamily protein	Arabidopsis thaliana	NA	NA
1212	AT1G04080.3	HF28284-RA	126	Tetratricopeptide repeat (TPR)-like superfamily protein	Arabidopsis thaliana	NA	NA
1213	AT1G04080.3	HF26399-RA	211	Tetratricopeptide repeat (TPR)-like superfamily protein	Arabidopsis thaliana	NA	NA
1214	AT1G04080.3	HF27428-RA	193	Tetratricopeptide repeat (TPR)-like superfamily protein	Arabidopsis thaliana	NA	NA
1215	AT1G04080.3	HF01425-RA	127	Tetratricopeptide repeat (TPR)-like superfamily protein	Arabidopsis thaliana	NA	NA
1216	AT1G04090.1	HF10995-RA	568	Plant protein of unknown function (DUF946)	Arabidopsis thaliana	MD05G1189000	2090		Plant protein of unknown function (DUF946)	chr1:1057225-1059247 FORWARD LENGTH=572
1217	AT1G04090.1	HF10995-RA	568	Plant protein of unknown function (DUF946)	Arabidopsis thaliana	MD10G1176600	2183		Plant protein of unknown function (DUF946)	chr1:1057225-1059247 FORWARD LENGTH=572
1218	AT1G04110.1	HF10989-RA	169	Subtilase family protein	Arabidopsis thaliana	MD04G1071900	669	SDD1	Subtilase family protein	chr1:1061457-1063784 REVERSE LENGTH=775
1219	AT1G04110.1	HF10989-RA	169	Subtilase family protein	Arabidopsis thaliana	MD00G1069300	600	SDD1	Subtilase family protein	chr1:1061457-1063784 REVERSE LENGTH=775
1220	AT1G04110.1	HF10989-RA	169	Subtilase family protein	Arabidopsis thaliana	MD04G1071600	393	SDD1	Subtilase family protein	chr1:1061457-1063784 REVERSE LENGTH=775
1221	AT1G04110.1	HF10989-RA	169	Subtilase family protein	Arabidopsis thaliana	MD04G1071700	2142	SDD1	Subtilase family protein	chr1:1061457-1063784 REVERSE LENGTH=775
1222	AT1G04110.1	HF10989-RA	169	Subtilase family protein	Arabidopsis thaliana	MD04G1035700	403	SDD1	Subtilase family protein	chr1:1061457-1063784 REVERSE LENGTH=775
1223	AT1G04110.1	HF10989-RA	169	Subtilase family protein	Arabidopsis thaliana	MD04G1071200	1588	SDD1	Subtilase family protein	chr1:1061457-1063784 REVERSE LENGTH=775
1224	AT1G04110.1	HF10989-RA	169	Subtilase family protein	Arabidopsis thaliana	MD05G1188400	2356	SDD1	Subtilase family protein	chr1:1061457-1063784 REVERSE LENGTH=775
1225	AT1G04110.1	HF10989-RA	169	Subtilase family protein	Arabidopsis thaliana	MD04G1072100	2046	SDD1	Subtilase family protein	chr1:1061457-1063784 REVERSE LENGTH=775
1226	AT1G04110.1	HF10989-RA	169	Subtilase family protein	Arabidopsis thaliana	MD10G1175900	2301	SDD1	Subtilase family protein	chr1:1061457-1063784 REVERSE LENGTH=775
1227	AT1G04110.1	HF10989-RA	169	Subtilase family protein	Arabidopsis thaliana	MD04G1072600	498	SDD1	Subtilase family protein	chr1:1061457-1063784 REVERSE LENGTH=775
1228	AT1G04110.1	HF10989-RA	169	Subtilase family protein	Arabidopsis thaliana	MD06G1068900	324	SDD1	Subtilase family protein	chr1:1061457-1063784 REVERSE LENGTH=775
1229	AT1G04110.1	HF10989-RA	169	Subtilase family protein	Arabidopsis thaliana	MD04G1071500	2313	SDD1	Subtilase family protein	chr1:1061457-1063784 REVERSE LENGTH=775
1230	AT1G04110.1	HF10989-RA	169	Subtilase family protein	Arabidopsis thaliana	MD00G1069500	2277	SDD1	Subtilase family protein	chr1:1061457-1063784 REVERSE LENGTH=775
1231	AT1G04110.1	HF29953-RA	218	Subtilase family protein	Arabidopsis thaliana	MD04G1071900	669	SDD1	Subtilase family protein	chr1:1061457-1063784 REVERSE LENGTH=775
1232	AT1G04110.1	HF29953-RA	218	Subtilase family protein	Arabidopsis thaliana	MD00G1069300	600	SDD1	Subtilase family protein	chr1:1061457-1063784 REVERSE LENGTH=775
1233	AT1G04110.1	HF29953-RA	218	Subtilase family protein	Arabidopsis thaliana	MD04G1071600	393	SDD1	Subtilase family protein	chr1:1061457-1063784 REVERSE LENGTH=775
1234	AT1G04110.1	HF29953-RA	218	Subtilase family protein	Arabidopsis thaliana	MD04G1071700	2142	SDD1	Subtilase family protein	chr1:1061457-1063784 REVERSE LENGTH=775
1235	AT1G04110.1	HF29953-RA	218	Subtilase family protein	Arabidopsis thaliana	MD04G1035700	403	SDD1	Subtilase family protein	chr1:1061457-1063784 REVERSE LENGTH=775
1236	AT1G04110.1	HF29953-RA	218	Subtilase family protein	Arabidopsis thaliana	MD04G1071200	1588	SDD1	Subtilase family protein	chr1:1061457-1063784 REVERSE LENGTH=775
1237	AT1G04110.1	HF29953-RA	218	Subtilase family protein	Arabidopsis thaliana	MD05G1188400	2356	SDD1	Subtilase family protein	chr1:1061457-1063784 REVERSE LENGTH=775
1238	AT1G04110.1	HF29953-RA	218	Subtilase family protein	Arabidopsis thaliana	MD04G1072100	2046	SDD1	Subtilase family protein	chr1:1061457-1063784 REVERSE LENGTH=775
1239	AT1G04110.1	HF29953-RA	218	Subtilase family protein	Arabidopsis thaliana	MD10G1175900	2301	SDD1	Subtilase family protein	chr1:1061457-1063784 REVERSE LENGTH=775
1240	AT1G04110.1	HF29953-RA	218	Subtilase family protein	Arabidopsis thaliana	MD04G1072600	498	SDD1	Subtilase family protein	chr1:1061457-1063784 REVERSE LENGTH=775
1241	AT1G04110.1	HF29953-RA	218	Subtilase family protein	Arabidopsis thaliana	MD06G1068900	324	SDD1	Subtilase family protein	chr1:1061457-1063784 REVERSE LENGTH=775
1242	AT1G04110.1	HF29953-RA	218	Subtilase family protein	Arabidopsis thaliana	MD04G1071500	2313	SDD1	Subtilase family protein	chr1:1061457-1063784 REVERSE LENGTH=775
1243	AT1G04110.1	HF29953-RA	218	Subtilase family protein	Arabidopsis thaliana	MD00G1069500	2277	SDD1	Subtilase family protein	chr1:1061457-1063784 REVERSE LENGTH=775
1244	AT1G04110.1	HF08262-RA	97	Subtilase family protein	Arabidopsis thaliana	MD04G1071900	669	SDD1	Subtilase family protein	chr1:1061457-1063784 REVERSE LENGTH=775
1245	AT1G04110.1	HF08262-RA	97	Subtilase family protein	Arabidopsis thaliana	MD00G1069300	600	SDD1	Subtilase family protein	chr1:1061457-1063784 REVERSE LENGTH=775
1246	AT1G04110.1	HF08262-RA	97	Subtilase family protein	Arabidopsis thaliana	MD04G1071600	393	SDD1	Subtilase family protein	chr1:1061457-1063784 REVERSE LENGTH=775
1247	AT1G04110.1	HF08262-RA	97	Subtilase family protein	Arabidopsis thaliana	MD04G1071700	2142	SDD1	Subtilase family protein	chr1:1061457-1063784 REVERSE LENGTH=775
1248	AT1G04110.1	HF08262-RA	97	Subtilase family protein	Arabidopsis thaliana	MD04G1035700	403	SDD1	Subtilase family protein	chr1:1061457-1063784 REVERSE LENGTH=775
1249	AT1G04110.1	HF08262-RA	97	Subtilase family protein	Arabidopsis thaliana	MD04G1071200	1588	SDD1	Subtilase family protein	chr1:1061457-1063784 REVERSE LENGTH=775
1250	AT1G04110.1	HF08262-RA	97	Subtilase family protein	Arabidopsis thaliana	MD05G1188400	2356	SDD1	Subtilase family protein	chr1:1061457-1063784 REVERSE LENGTH=775
1251	AT1G04110.1	HF08262-RA	97	Subtilase family protein	Arabidopsis thaliana	MD04G1072100	2046	SDD1	Subtilase family protein	chr1:1061457-1063784 REVERSE LENGTH=775
1252	AT1G04110.1	HF08262-RA	97	Subtilase family protein	Arabidopsis thaliana	MD10G1175900	2301	SDD1	Subtilase family protein	chr1:1061457-1063784 REVERSE LENGTH=775
1253	AT1G04110.1	HF08262-RA	97	Subtilase family protein	Arabidopsis thaliana	MD04G1072600	498	SDD1	Subtilase family protein	chr1:1061457-1063784 REVERSE LENGTH=775
1254	AT1G04110.1	HF08262-RA	97	Subtilase family protein	Arabidopsis thaliana	MD06G1068900	324	SDD1	Subtilase family protein	chr1:1061457-1063784 REVERSE LENGTH=775
1255	AT1G04110.1	HF08262-RA	97	Subtilase family protein	Arabidopsis thaliana	MD04G1071500	2313	SDD1	Subtilase family protein	chr1:1061457-1063784 REVERSE LENGTH=775
1256	AT1G04110.1	HF08262-RA	97	Subtilase family protein	Arabidopsis thaliana	MD00G1069500	2277	SDD1	Subtilase family protein	chr1:1061457-1063784 REVERSE LENGTH=775
1257	AT1G04120.1	HF29944-RA	2013	multidrug resistance-associated protein 5	Arabidopsis thaliana	MD05G1187600	5578	ATMRP5, MRP5, ATABCC5, ABCC5	multidrug resistance-associated protein 5	chr1:1064848-1070396 REVERSE LENGTH=1514
1258	AT1G04120.1	HF29944-RA	2013	multidrug resistance-associated protein 5	Arabidopsis thaliana	MD10G1175300	5585	ATMRP5, MRP5, ATABCC5, ABCC5	multidrug resistance-associated protein 5	chr1:1064848-1070396 REVERSE LENGTH=1514
1259	AT1G04120.1	HF10983-RA	2025	multidrug resistance-associated protein 5	Arabidopsis thaliana	MD05G1187600	5578	ATMRP5, MRP5, ATABCC5, ABCC5	multidrug resistance-associated protein 5	chr1:1064848-1070396 REVERSE LENGTH=1514
1260	AT1G04120.1	HF10983-RA	2025	multidrug resistance-associated protein 5	Arabidopsis thaliana	MD10G1175300	5585	ATMRP5, MRP5, ATABCC5, ABCC5	multidrug resistance-associated protein 5	chr1:1064848-1070396 REVERSE LENGTH=1514
1261	AT1G04130.1	HF29933-RA	353	Tetratricopeptide repeat (TPR)-like superfamily protein	Arabidopsis thaliana	MD05G1186500	1177	TPR2, AtTPR2	Tetratricopeptide repeat (TPR)-like superfamily protein	chr1:1073465-1075374 FORWARD LENGTH=360
1262	AT1G04130.1	HF29933-RA	353	Tetratricopeptide repeat (TPR)-like superfamily protein	Arabidopsis thaliana	MD10G1174200	697	TPR2, AtTPR2	Tetratricopeptide repeat (TPR)-like superfamily protein	chr1:1073465-1075374 FORWARD LENGTH=360
1263	AT1G04130.1	HF29933-RA	353	Tetratricopeptide repeat (TPR)-like superfamily protein	Arabidopsis thaliana	MD05G1186300	794	TPR2, AtTPR2	Tetratricopeptide repeat (TPR)-like superfamily protein	chr1:1073465-1075374 FORWARD LENGTH=360
1264	AT1G04130.1	HF29933-RA	353	Tetratricopeptide repeat (TPR)-like superfamily protein	Arabidopsis thaliana	MD10G1174300	867	TPR2, AtTPR2	Tetratricopeptide repeat (TPR)-like superfamily protein	chr1:1073465-1075374 FORWARD LENGTH=360
1265	AT1G04140.1	HF19496-RA	753	Transducin family protein / WD-40 repeat family protein	Arabidopsis thaliana	MD13G1226100	3173		Transducin family protein / WD-40 repeat family protein	chr1:1075984-1080321 REVERSE LENGTH=790
1266	AT1G04140.1	HF19496-RA	753	Transducin family protein / WD-40 repeat family protein	Arabidopsis thaliana	MD16G1231400	3085		Transducin family protein / WD-40 repeat family protein	chr1:1075984-1080321 REVERSE LENGTH=790
1267	AT1G04140.1	HF19496-RA	753	Transducin family protein / WD-40 repeat family protein	Arabidopsis thaliana	MD10G1173800	3220		Transducin family protein / WD-40 repeat family protein	chr1:1075984-1080321 REVERSE LENGTH=790
1268	AT1G04140.1	HF02051-RA	779	Transducin family protein / WD-40 repeat family protein	Arabidopsis thaliana	MD13G1226100	3173		Transducin family protein / WD-40 repeat family protein	chr1:1075984-1080321 REVERSE LENGTH=790
1269	AT1G04140.1	HF02051-RA	779	Transducin family protein / WD-40 repeat family protein	Arabidopsis thaliana	MD16G1231400	3085		Transducin family protein / WD-40 repeat family protein	chr1:1075984-1080321 REVERSE LENGTH=790
1270	AT1G04140.1	HF02051-RA	779	Transducin family protein / WD-40 repeat family protein	Arabidopsis thaliana	MD10G1173800	3220		Transducin family protein / WD-40 repeat family protein	chr1:1075984-1080321 REVERSE LENGTH=790
1271	AT1G04140.1	HF10966-RA	782	Transducin family protein / WD-40 repeat family protein	Arabidopsis thaliana	MD13G1226100	3173		Transducin family protein / WD-40 repeat family protein	chr1:1075984-1080321 REVERSE LENGTH=790
1272	AT1G04140.1	HF10966-RA	782	Transducin family protein / WD-40 repeat family protein	Arabidopsis thaliana	MD16G1231400	3085		Transducin family protein / WD-40 repeat family protein	chr1:1075984-1080321 REVERSE LENGTH=790
1273	AT1G04140.1	HF10966-RA	782	Transducin family protein / WD-40 repeat family protein	Arabidopsis thaliana	MD10G1173800	3220		Transducin family protein / WD-40 repeat family protein	chr1:1075984-1080321 REVERSE LENGTH=790
1274	AT1G04140.1	HF29929-RA	1315	Transducin family protein / WD-40 repeat family protein	Arabidopsis thaliana	MD13G1226100	3173		Transducin family protein / WD-40 repeat family protein	chr1:1075984-1080321 REVERSE LENGTH=790
1275	AT1G04140.1	HF29929-RA	1315	Transducin family protein / WD-40 repeat family protein	Arabidopsis thaliana	MD16G1231400	3085		Transducin family protein / WD-40 repeat family protein	chr1:1075984-1080321 REVERSE LENGTH=790
1276	AT1G04140.1	HF29929-RA	1315	Transducin family protein / WD-40 repeat family protein	Arabidopsis thaliana	MD10G1173800	3220		Transducin family protein / WD-40 repeat family protein	chr1:1075984-1080321 REVERSE LENGTH=790
1277	AT1G04150.1	HF10964-RA	658	C2 calcium/lipid-binding plant phosphoribosyltransferase family protein	Arabidopsis thaliana	MD05G1185200	3090		C2 calcium/lipid-binding plant phosphoribosyltransferase family protein	chr1:1081208-1084246 REVERSE LENGTH=1012
1278	AT1G04160.1	HF19501-RA	1504	myosin XI B	Arabidopsis thaliana	NA	NA
1279	AT1G04160.1	HF02056-RA	1452	myosin XI B	Arabidopsis thaliana	NA	NA
1280	AT1G04170.1	HF43146-RA	659	eukaryotic translation initiation factor 2 gamma subunit	Arabidopsis thaliana	MD16G1166900	2178	EIF2 GAMMA	eukaryotic translation initiation factor 2 gamma subunit	chr1:1097423-1099702 FORWARD LENGTH=465
1281	AT1G04170.1	HF43146-RA	659	eukaryotic translation initiation factor 2 gamma subunit	Arabidopsis thaliana	MD00G1127900	1883	EIF2 GAMMA	eukaryotic translation initiation factor 2 gamma subunit	chr1:1097423-1099702 FORWARD LENGTH=465
1282	AT1G04170.1	HF26590-RA	944	eukaryotic translation initiation factor 2 gamma subunit	Arabidopsis thaliana	MD16G1166900	2178	EIF2 GAMMA	eukaryotic translation initiation factor 2 gamma subunit	chr1:1097423-1099702 FORWARD LENGTH=465
1283	AT1G04170.1	HF26590-RA	944	eukaryotic translation initiation factor 2 gamma subunit	Arabidopsis thaliana	MD00G1127900	1883	EIF2 GAMMA	eukaryotic translation initiation factor 2 gamma subunit	chr1:1097423-1099702 FORWARD LENGTH=465
1284	AT1G04190.1	HF01764-RA	332	Tetratricopeptide repeat (TPR)-like superfamily protein	Arabidopsis thaliana	MD13G1198100	1663	TPR3	Tetratricopeptide repeat (TPR)-like superfamily protein	chr1:1106617-1108557 REVERSE LENGTH=328
1285	AT1G04190.1	HF01764-RA	332	Tetratricopeptide repeat (TPR)-like superfamily protein	Arabidopsis thaliana	MD16G1198200	1638	TPR3	Tetratricopeptide repeat (TPR)-like superfamily protein	chr1:1106617-1108557 REVERSE LENGTH=328
1286	AT1G04190.1	HF13962-RA	332	Tetratricopeptide repeat (TPR)-like superfamily protein	Arabidopsis thaliana	MD13G1198100	1663	TPR3	Tetratricopeptide repeat (TPR)-like superfamily protein	chr1:1106617-1108557 REVERSE LENGTH=328
1287	AT1G04190.1	HF13962-RA	332	Tetratricopeptide repeat (TPR)-like superfamily protein	Arabidopsis thaliana	MD16G1198200	1638	TPR3	Tetratricopeptide repeat (TPR)-like superfamily protein	chr1:1106617-1108557 REVERSE LENGTH=328
1288	AT1G04200.1	HF13978-RA	948	FUNCTIONS IN: molecular_function unknown; INVOLVED IN: N-terminal protein myristoylation; LOCATED IN: cellular_component unknown; EXPRESSED IN: 22 plant structures; EXPRESSED DURING: 13 growth stages; CONTAINS InterPro DOMAIN/s: Dymeclin (InterPro:IPR019142); Has 395 Blast hits to 389 proteins in 117 species: Archae - 0; Bacteria - 0; Metazoa - 262; Fungi - 21; Plants - 68; Viruses - 0; Other Euk…	Arabidopsis thaliana	MD13G1199900	2796		FUNCTIONS IN: molecular_function unknown; INVOLVED IN: N-terminal protein myristoylation; LOCATED IN: cellular_component unknown; EXPRESSED IN: 22 plant structures; EXPRESSED DURING: 13 growth stages; CONTAINS InterPro DOMAIN/s: Dymeclin (InterPro:IPR019142); Has 395 Blast hits to 389 proteins in 117 species: Archae - 0; Bacteria - 0; Metazoa - 262; Fungi - 21; Plants - 68; Viruses - 0; Other Euk…	chr1:1109676-1113875 FORWARD LENGTH=732
1289	AT1G04200.1	HF13978-RA	948	FUNCTIONS IN: molecular_function unknown; INVOLVED IN: N-terminal protein myristoylation; LOCATED IN: cellular_component unknown; EXPRESSED IN: 22 plant structures; EXPRESSED DURING: 13 growth stages; CONTAINS InterPro DOMAIN/s: Dymeclin (InterPro:IPR019142); Has 395 Blast hits to 389 proteins in 117 species: Archae - 0; Bacteria - 0; Metazoa - 262; Fungi - 21; Plants - 68; Viruses - 0; Other Euk…	Arabidopsis thaliana	MD16G1199900	3270		FUNCTIONS IN: molecular_function unknown; INVOLVED IN: N-terminal protein myristoylation; LOCATED IN: cellular_component unknown; EXPRESSED IN: 22 plant structures; EXPRESSED DURING: 13 growth stages; CONTAINS InterPro DOMAIN/s: Dymeclin (InterPro:IPR019142); Has 395 Blast hits to 389 proteins in 117 species: Archae - 0; Bacteria - 0; Metazoa - 262; Fungi - 21; Plants - 68; Viruses - 0; Other Euk…	chr1:1109676-1113875 FORWARD LENGTH=732
1290	AT1G04200.1	HF26734-RA	594	FUNCTIONS IN: molecular_function unknown; INVOLVED IN: N-terminal protein myristoylation; LOCATED IN: cellular_component unknown; EXPRESSED IN: 22 plant structures; EXPRESSED DURING: 13 growth stages; CONTAINS InterPro DOMAIN/s: Dymeclin (InterPro:IPR019142); Has 395 Blast hits to 389 proteins in 117 species: Archae - 0; Bacteria - 0; Metazoa - 262; Fungi - 21; Plants - 68; Viruses - 0; Other Euk…	Arabidopsis thaliana	MD13G1199900	2796		FUNCTIONS IN: molecular_function unknown; INVOLVED IN: N-terminal protein myristoylation; LOCATED IN: cellular_component unknown; EXPRESSED IN: 22 plant structures; EXPRESSED DURING: 13 growth stages; CONTAINS InterPro DOMAIN/s: Dymeclin (InterPro:IPR019142); Has 395 Blast hits to 389 proteins in 117 species: Archae - 0; Bacteria - 0; Metazoa - 262; Fungi - 21; Plants - 68; Viruses - 0; Other Euk…	chr1:1109676-1113875 FORWARD LENGTH=732
1291	AT1G04200.1	HF26734-RA	594	FUNCTIONS IN: molecular_function unknown; INVOLVED IN: N-terminal protein myristoylation; LOCATED IN: cellular_component unknown; EXPRESSED IN: 22 plant structures; EXPRESSED DURING: 13 growth stages; CONTAINS InterPro DOMAIN/s: Dymeclin (InterPro:IPR019142); Has 395 Blast hits to 389 proteins in 117 species: Archae - 0; Bacteria - 0; Metazoa - 262; Fungi - 21; Plants - 68; Viruses - 0; Other Euk…	Arabidopsis thaliana	MD16G1199900	3270		FUNCTIONS IN: molecular_function unknown; INVOLVED IN: N-terminal protein myristoylation; LOCATED IN: cellular_component unknown; EXPRESSED IN: 22 plant structures; EXPRESSED DURING: 13 growth stages; CONTAINS InterPro DOMAIN/s: Dymeclin (InterPro:IPR019142); Has 395 Blast hits to 389 proteins in 117 species: Archae - 0; Bacteria - 0; Metazoa - 262; Fungi - 21; Plants - 68; Viruses - 0; Other Euk…	chr1:1109676-1113875 FORWARD LENGTH=732
1292	AT1G04200.1	HF01782-RA	650	FUNCTIONS IN: molecular_function unknown; INVOLVED IN: N-terminal protein myristoylation; LOCATED IN: cellular_component unknown; EXPRESSED IN: 22 plant structures; EXPRESSED DURING: 13 growth stages; CONTAINS InterPro DOMAIN/s: Dymeclin (InterPro:IPR019142); Has 395 Blast hits to 389 proteins in 117 species: Archae - 0; Bacteria - 0; Metazoa - 262; Fungi - 21; Plants - 68; Viruses - 0; Other Euk…	Arabidopsis thaliana	MD13G1199900	2796		FUNCTIONS IN: molecular_function unknown; INVOLVED IN: N-terminal protein myristoylation; LOCATED IN: cellular_component unknown; EXPRESSED IN: 22 plant structures; EXPRESSED DURING: 13 growth stages; CONTAINS InterPro DOMAIN/s: Dymeclin (InterPro:IPR019142); Has 395 Blast hits to 389 proteins in 117 species: Archae - 0; Bacteria - 0; Metazoa - 262; Fungi - 21; Plants - 68; Viruses - 0; Other Euk…	chr1:1109676-1113875 FORWARD LENGTH=732
1293	AT1G04200.1	HF01782-RA	650	FUNCTIONS IN: molecular_function unknown; INVOLVED IN: N-terminal protein myristoylation; LOCATED IN: cellular_component unknown; EXPRESSED IN: 22 plant structures; EXPRESSED DURING: 13 growth stages; CONTAINS InterPro DOMAIN/s: Dymeclin (InterPro:IPR019142); Has 395 Blast hits to 389 proteins in 117 species: Archae - 0; Bacteria - 0; Metazoa - 262; Fungi - 21; Plants - 68; Viruses - 0; Other Euk…	Arabidopsis thaliana	MD16G1199900	3270		FUNCTIONS IN: molecular_function unknown; INVOLVED IN: N-terminal protein myristoylation; LOCATED IN: cellular_component unknown; EXPRESSED IN: 22 plant structures; EXPRESSED DURING: 13 growth stages; CONTAINS InterPro DOMAIN/s: Dymeclin (InterPro:IPR019142); Has 395 Blast hits to 389 proteins in 117 species: Archae - 0; Bacteria - 0; Metazoa - 262; Fungi - 21; Plants - 68; Viruses - 0; Other Euk…	chr1:1109676-1113875 FORWARD LENGTH=732
1294	AT1G04210.1	HF01793-RA	1120	Leucine-rich repeat protein kinase family protein	Arabidopsis thaliana	MD16G1200600	3737		Leucine-rich repeat protein kinase family protein	chr1:1114696-1119383 FORWARD LENGTH=1112
1295	AT1G04210.1	HF01793-RA	1120	Leucine-rich repeat protein kinase family protein	Arabidopsis thaliana	MD13G1201100	3927		Leucine-rich repeat protein kinase family protein	chr1:1114696-1119383 FORWARD LENGTH=1112
1296	AT1G04210.1	HF13982-RA	1153	Leucine-rich repeat protein kinase family protein	Arabidopsis thaliana	MD16G1200600	3737		Leucine-rich repeat protein kinase family protein	chr1:1114696-1119383 FORWARD LENGTH=1112
1297	AT1G04210.1	HF13982-RA	1153	Leucine-rich repeat protein kinase family protein	Arabidopsis thaliana	MD13G1201100	3927		Leucine-rich repeat protein kinase family protein	chr1:1114696-1119383 FORWARD LENGTH=1112
1298	AT1G04220.1	HF01817-RA	521	3-ketoacyl-CoA synthase 2	Arabidopsis thaliana	MD13G1203100	1756	KCS2	3-ketoacyl-CoA synthase 2	chr1:1119853-1122483 REVERSE LENGTH=528
1299	AT1G04220.1	HF14012-RA	521	3-ketoacyl-CoA synthase 2	Arabidopsis thaliana	MD13G1203100	1756	KCS2	3-ketoacyl-CoA synthase 2	chr1:1119853-1122483 REVERSE LENGTH=528
1300	AT1G04230.1	HF01827-RA	353	Protein of unknown function (DUF2361)	Arabidopsis thaliana	MD13G1204100	1484		Protein of unknown function (DUF2361)	chr1:1125576-1127828 FORWARD LENGTH=325
1301	AT1G04230.1	HF01827-RA	353	Protein of unknown function (DUF2361)	Arabidopsis thaliana	MD16G1206200	1494		Protein of unknown function (DUF2361)	chr1:1125576-1127828 FORWARD LENGTH=325
1302	AT1G04240.1	HF14033-RA	199	AUX/IAA transcriptional regulator family protein	Arabidopsis thaliana	MD12G1241700	1106	SHY2, IAA3	AUX/IAA transcriptional regulator family protein	chr1:1128564-1129319 REVERSE LENGTH=189
1303	AT1G04240.1	HF14033-RA	199	AUX/IAA transcriptional regulator family protein	Arabidopsis thaliana	MD13G1204700	1312	SHY2, IAA3	AUX/IAA transcriptional regulator family protein	chr1:1128564-1129319 REVERSE LENGTH=189
1304	AT1G04240.1	HF14033-RA	199	AUX/IAA transcriptional regulator family protein	Arabidopsis thaliana	MD16G1206500	1289	SHY2, IAA3	AUX/IAA transcriptional regulator family protein	chr1:1128564-1129319 REVERSE LENGTH=189
1305	AT1G04240.1	HF14033-RA	199	AUX/IAA transcriptional regulator family protein	Arabidopsis thaliana	MD04G1225000	1018	SHY2, IAA3	AUX/IAA transcriptional regulator family protein	chr1:1128564-1129319 REVERSE LENGTH=189
1306	AT1G04240.1	HF01829-RA	190	AUX/IAA transcriptional regulator family protein	Arabidopsis thaliana	MD12G1241700	1106	SHY2, IAA3	AUX/IAA transcriptional regulator family protein	chr1:1128564-1129319 REVERSE LENGTH=189
1307	AT1G04240.1	HF01829-RA	190	AUX/IAA transcriptional regulator family protein	Arabidopsis thaliana	MD13G1204700	1312	SHY2, IAA3	AUX/IAA transcriptional regulator family protein	chr1:1128564-1129319 REVERSE LENGTH=189
1308	AT1G04240.1	HF01829-RA	190	AUX/IAA transcriptional regulator family protein	Arabidopsis thaliana	MD16G1206500	1289	SHY2, IAA3	AUX/IAA transcriptional regulator family protein	chr1:1128564-1129319 REVERSE LENGTH=189
1309	AT1G04240.1	HF01829-RA	190	AUX/IAA transcriptional regulator family protein	Arabidopsis thaliana	MD04G1225000	1018	SHY2, IAA3	AUX/IAA transcriptional regulator family protein	chr1:1128564-1129319 REVERSE LENGTH=189
1310	AT1G04250.1	HF00156-RA	292	AUX/IAA transcriptional regulator family protein	Arabidopsis thaliana	MD17G1198300	1076	AXR3, IAA17	AUX/IAA transcriptional regulator family protein	chr1:1136382-1138340 FORWARD LENGTH=229
1311	AT1G04250.1	HF00156-RA	292	AUX/IAA transcriptional regulator family protein	Arabidopsis thaliana	MD02G1042400	627	AXR3, IAA17	AUX/IAA transcriptional regulator family protein	chr1:1136382-1138340 FORWARD LENGTH=229
1312	AT1G04250.1	HF00156-RA	292	AUX/IAA transcriptional regulator family protein	Arabidopsis thaliana	MD09G1216100	1009	AXR3, IAA17	AUX/IAA transcriptional regulator family protein	chr1:1136382-1138340 FORWARD LENGTH=229
1313	AT1G04250.1	HF32739-RA	211	AUX/IAA transcriptional regulator family protein	Arabidopsis thaliana	MD17G1198300	1076	AXR3, IAA17	AUX/IAA transcriptional regulator family protein	chr1:1136382-1138340 FORWARD LENGTH=229
1314	AT1G04250.1	HF32739-RA	211	AUX/IAA transcriptional regulator family protein	Arabidopsis thaliana	MD02G1042400	627	AXR3, IAA17	AUX/IAA transcriptional regulator family protein	chr1:1136382-1138340 FORWARD LENGTH=229
1315	AT1G04250.1	HF32739-RA	211	AUX/IAA transcriptional regulator family protein	Arabidopsis thaliana	MD09G1216100	1009	AXR3, IAA17	AUX/IAA transcriptional regulator family protein	chr1:1136382-1138340 FORWARD LENGTH=229
1316	AT1G04260.1	HF31959-RA	112	CAMV movement protein interacting protein 7	Arabidopsis thaliana	MD08G1228100	537	MPI7, MPIP7, PRA1.D	CAMV movement protein interacting protein 7	chr1:1140749-1141297 REVERSE LENGTH=182
1317	AT1G04260.1	HF31959-RA	112	CAMV movement protein interacting protein 7	Arabidopsis thaliana	MD13G1205600	1182	MPI7, MPIP7, PRA1.D	CAMV movement protein interacting protein 7	chr1:1140749-1141297 REVERSE LENGTH=182
1318	AT1G04260.1	HF31959-RA	112	CAMV movement protein interacting protein 7	Arabidopsis thaliana	MD16G1207300	1282	MPI7, MPIP7, PRA1.D	CAMV movement protein interacting protein 7	chr1:1140749-1141297 REVERSE LENGTH=182
1319	AT1G04260.1	HF34676-RA	174	CAMV movement protein interacting protein 7	Arabidopsis thaliana	MD08G1228100	537	MPI7, MPIP7, PRA1.D	CAMV movement protein interacting protein 7	chr1:1140749-1141297 REVERSE LENGTH=182
1320	AT1G04260.1	HF34676-RA	174	CAMV movement protein interacting protein 7	Arabidopsis thaliana	MD13G1205600	1182	MPI7, MPIP7, PRA1.D	CAMV movement protein interacting protein 7	chr1:1140749-1141297 REVERSE LENGTH=182
1321	AT1G04260.1	HF34676-RA	174	CAMV movement protein interacting protein 7	Arabidopsis thaliana	MD16G1207300	1282	MPI7, MPIP7, PRA1.D	CAMV movement protein interacting protein 7	chr1:1140749-1141297 REVERSE LENGTH=182
1322	AT1G04260.1	HF14038-RA	178	CAMV movement protein interacting protein 7	Arabidopsis thaliana	MD08G1228100	537	MPI7, MPIP7, PRA1.D	CAMV movement protein interacting protein 7	chr1:1140749-1141297 REVERSE LENGTH=182
1323	AT1G04260.1	HF14038-RA	178	CAMV movement protein interacting protein 7	Arabidopsis thaliana	MD13G1205600	1182	MPI7, MPIP7, PRA1.D	CAMV movement protein interacting protein 7	chr1:1140749-1141297 REVERSE LENGTH=182
1324	AT1G04260.1	HF14038-RA	178	CAMV movement protein interacting protein 7	Arabidopsis thaliana	MD16G1207300	1282	MPI7, MPIP7, PRA1.D	CAMV movement protein interacting protein 7	chr1:1140749-1141297 REVERSE LENGTH=182
1325	AT1G04270.1	HF16962-RA	77	cytosolic ribosomal protein S15	Arabidopsis thaliana	MD00G1187800	171	RPS15	cytosolic ribosomal protein S15	chr1:1141852-1142960 REVERSE LENGTH=152
1326	AT1G04270.2	HF16959-RA	80	cytosolic ribosomal protein S15	Arabidopsis thaliana	NA	NA
1327	AT1G04290.1	HF11649-RA	160	Thioesterase superfamily protein	Arabidopsis thaliana	MD05G1260500	871		Thioesterase superfamily protein	chr1:1147721-1148352 REVERSE LENGTH=155
1328	AT1G04290.1	HF11649-RA	160	Thioesterase superfamily protein	Arabidopsis thaliana	MD10G1239800	776		Thioesterase superfamily protein	chr1:1147721-1148352 REVERSE LENGTH=155
1329	AT1G04290.1	HF23136-RA	160	Thioesterase superfamily protein	Arabidopsis thaliana	MD05G1260500	871		Thioesterase superfamily protein	chr1:1147721-1148352 REVERSE LENGTH=155
1330	AT1G04290.1	HF23136-RA	160	Thioesterase superfamily protein	Arabidopsis thaliana	MD10G1239800	776		Thioesterase superfamily protein	chr1:1147721-1148352 REVERSE LENGTH=155
1331	AT1G04300.1	HF14080-RA	1155	TRAF-like superfamily protein	Arabidopsis thaliana	MD13G1209100	3940		TRAF-like superfamily protein	chr1:1148818-1153895 REVERSE LENGTH=1074
1332	AT1G04300.1	HF14080-RA	1155	TRAF-like superfamily protein	Arabidopsis thaliana	MD16G1211000	4031		TRAF-like superfamily protein	chr1:1148818-1153895 REVERSE LENGTH=1074
1333	AT1G04300.4	HF01873-RA	964	TRAF-like superfamily protein	Arabidopsis thaliana	NA	NA
1334	AT1G04340.1	HF02179-RA	206	HR-like lesion-inducing protein-related	Arabidopsis thaliana	MD16G1213900	911		HR-like lesion-inducing protein-related	chr1:1163345-1164737 REVERSE LENGTH=159
1335	AT1G04340.1	HF02179-RA	206	HR-like lesion-inducing protein-related	Arabidopsis thaliana	MD13G1210700	1149		HR-like lesion-inducing protein-related	chr1:1163345-1164737 REVERSE LENGTH=159
1336	AT1G04340.1	HF14105-RA	462	HR-like lesion-inducing protein-related	Arabidopsis thaliana	MD16G1213900	911		HR-like lesion-inducing protein-related	chr1:1163345-1164737 REVERSE LENGTH=159
1337	AT1G04340.1	HF14105-RA	462	HR-like lesion-inducing protein-related	Arabidopsis thaliana	MD13G1210700	1149		HR-like lesion-inducing protein-related	chr1:1163345-1164737 REVERSE LENGTH=159
1338	AT1G04340.1	HF44185-RA	175	HR-like lesion-inducing protein-related	Arabidopsis thaliana	MD16G1213900	911		HR-like lesion-inducing protein-related	chr1:1163345-1164737 REVERSE LENGTH=159
1339	AT1G04340.1	HF44185-RA	175	HR-like lesion-inducing protein-related	Arabidopsis thaliana	MD13G1210700	1149		HR-like lesion-inducing protein-related	chr1:1163345-1164737 REVERSE LENGTH=159
1340	AT1G04360.1	HF40375-RA	201	RING/U-box superfamily protein	Arabidopsis thaliana	MD05G1199400	681		RING/U-box superfamily protein	chr1:1167507-1168652 REVERSE LENGTH=381
1341	AT1G04380.1	HF14115-RA	104	2-oxoglutarate (2OG) and Fe(II)-dependent oxygenase superfamily protein	Arabidopsis thaliana	MD05G1014400	810		2-oxoglutarate (2OG) and Fe(II)-dependent oxygenase superfamily protein	chr1:1177142-1178384 REVERSE LENGTH=345
1342	AT1G04380.1	HF14115-RA	104	2-oxoglutarate (2OG) and Fe(II)-dependent oxygenase superfamily protein	Arabidopsis thaliana	MD04G1049700	267		2-oxoglutarate (2OG) and Fe(II)-dependent oxygenase superfamily protein	chr1:1177142-1178384 REVERSE LENGTH=345
1343	AT1G04380.1	HF31872-RA	192	2-oxoglutarate (2OG) and Fe(II)-dependent oxygenase superfamily protein	Arabidopsis thaliana	MD05G1014400	810		2-oxoglutarate (2OG) and Fe(II)-dependent oxygenase superfamily protein	chr1:1177142-1178384 REVERSE LENGTH=345
1344	AT1G04380.1	HF31872-RA	192	2-oxoglutarate (2OG) and Fe(II)-dependent oxygenase superfamily protein	Arabidopsis thaliana	MD04G1049700	267		2-oxoglutarate (2OG) and Fe(II)-dependent oxygenase superfamily protein	chr1:1177142-1178384 REVERSE LENGTH=345
1345	AT1G04390.1	HF11298-RA	995	BTB/POZ domain-containing protein	Arabidopsis thaliana	MD05G1219300	5972		BTB/POZ domain-containing protein	chr1:1179678-1183615 REVERSE LENGTH=849
1346	AT1G04400.1	HF01930-RA	639	cryptochrome 2	Arabidopsis thaliana	MD16G1217800	1555	CRY2, FHA, AT-PHH1, PHH1, ATCRY2	cryptochrome 2	chr1:1185719-1187901 REVERSE LENGTH=612
1347	AT1G04400.1	HF01930-RA	639	cryptochrome 2	Arabidopsis thaliana	MD16G1217700	1318	CRY2, FHA, AT-PHH1, PHH1, ATCRY2	cryptochrome 2	chr1:1185719-1187901 REVERSE LENGTH=612
1348	AT1G04400.1	HF01930-RA	639	cryptochrome 2	Arabidopsis thaliana	MD13G1213600	2921	CRY2, FHA, AT-PHH1, PHH1, ATCRY2	cryptochrome 2	chr1:1185719-1187901 REVERSE LENGTH=612
1349	AT1G04400.1	HF14161-RA	654	cryptochrome 2	Arabidopsis thaliana	MD16G1217800	1555	CRY2, FHA, AT-PHH1, PHH1, ATCRY2	cryptochrome 2	chr1:1185719-1187901 REVERSE LENGTH=612
1350	AT1G04400.1	HF14161-RA	654	cryptochrome 2	Arabidopsis thaliana	MD16G1217700	1318	CRY2, FHA, AT-PHH1, PHH1, ATCRY2	cryptochrome 2	chr1:1185719-1187901 REVERSE LENGTH=612
1351	AT1G04400.1	HF14161-RA	654	cryptochrome 2	Arabidopsis thaliana	MD13G1213600	2921	CRY2, FHA, AT-PHH1, PHH1, ATCRY2	cryptochrome 2	chr1:1185719-1187901 REVERSE LENGTH=612
1352	AT1G04410.1	HF01932-RA	332	Lactate/malate dehydrogenase family protein	Arabidopsis thaliana	MD07G1263100	348		Lactate/malate dehydrogenase family protein	chr1:1189418-1191267 REVERSE LENGTH=332
1353	AT1G04410.1	HF01932-RA	332	Lactate/malate dehydrogenase family protein	Arabidopsis thaliana	MD16G1219000	2069		Lactate/malate dehydrogenase family protein	chr1:1189418-1191267 REVERSE LENGTH=332
1354	AT1G04410.1	HF01932-RA	332	Lactate/malate dehydrogenase family protein	Arabidopsis thaliana	MD10G1216900	1371		Lactate/malate dehydrogenase family protein	chr1:1189418-1191267 REVERSE LENGTH=332
1355	AT1G04410.1	HF01932-RA	332	Lactate/malate dehydrogenase family protein	Arabidopsis thaliana	MD13G1214000	2230		Lactate/malate dehydrogenase family protein	chr1:1189418-1191267 REVERSE LENGTH=332
1356	AT1G04410.1	HF25754-RA	110	Lactate/malate dehydrogenase family protein	Arabidopsis thaliana	MD07G1263100	348		Lactate/malate dehydrogenase family protein	chr1:1189418-1191267 REVERSE LENGTH=332
1357	AT1G04410.1	HF25754-RA	110	Lactate/malate dehydrogenase family protein	Arabidopsis thaliana	MD16G1219000	2069		Lactate/malate dehydrogenase family protein	chr1:1189418-1191267 REVERSE LENGTH=332
1358	AT1G04410.1	HF25754-RA	110	Lactate/malate dehydrogenase family protein	Arabidopsis thaliana	MD10G1216900	1371		Lactate/malate dehydrogenase family protein	chr1:1189418-1191267 REVERSE LENGTH=332
1359	AT1G04410.1	HF25754-RA	110	Lactate/malate dehydrogenase family protein	Arabidopsis thaliana	MD13G1214000	2230		Lactate/malate dehydrogenase family protein	chr1:1189418-1191267 REVERSE LENGTH=332
1360	AT1G04420.1	HF02872-RA	231	NAD(P)-linked oxidoreductase superfamily protein	Arabidopsis thaliana	MD11G1296300	1763		NAD(P)-linked oxidoreductase superfamily protein	chr1:1191634-1193699 FORWARD LENGTH=412
1361	AT1G04420.1	HF02872-RA	231	NAD(P)-linked oxidoreductase superfamily protein	Arabidopsis thaliana	MD13G1214400	525		NAD(P)-linked oxidoreductase superfamily protein	chr1:1191634-1193699 FORWARD LENGTH=412
1362	AT1G04420.1	HF02872-RA	231	NAD(P)-linked oxidoreductase superfamily protein	Arabidopsis thaliana	MD03G1274000	709		NAD(P)-linked oxidoreductase superfamily protein	chr1:1191634-1193699 FORWARD LENGTH=412
1363	AT1G04420.1	HF02872-RA	231	NAD(P)-linked oxidoreductase superfamily protein	Arabidopsis thaliana	MD16G1219600	1931		NAD(P)-linked oxidoreductase superfamily protein	chr1:1191634-1193699 FORWARD LENGTH=412
1364	AT1G04420.1	HF19374-RA	410	NAD(P)-linked oxidoreductase superfamily protein	Arabidopsis thaliana	MD11G1296300	1763		NAD(P)-linked oxidoreductase superfamily protein	chr1:1191634-1193699 FORWARD LENGTH=412
1365	AT1G04420.1	HF19374-RA	410	NAD(P)-linked oxidoreductase superfamily protein	Arabidopsis thaliana	MD13G1214400	525		NAD(P)-linked oxidoreductase superfamily protein	chr1:1191634-1193699 FORWARD LENGTH=412
1366	AT1G04420.1	HF19374-RA	410	NAD(P)-linked oxidoreductase superfamily protein	Arabidopsis thaliana	MD03G1274000	709		NAD(P)-linked oxidoreductase superfamily protein	chr1:1191634-1193699 FORWARD LENGTH=412
1367	AT1G04420.1	HF19374-RA	410	NAD(P)-linked oxidoreductase superfamily protein	Arabidopsis thaliana	MD16G1219600	1931		NAD(P)-linked oxidoreductase superfamily protein	chr1:1191634-1193699 FORWARD LENGTH=412
1368	AT1G04420.1	HF01937-RA	174	NAD(P)-linked oxidoreductase superfamily protein	Arabidopsis thaliana	MD11G1296300	1763		NAD(P)-linked oxidoreductase superfamily protein	chr1:1191634-1193699 FORWARD LENGTH=412
1369	AT1G04420.1	HF01937-RA	174	NAD(P)-linked oxidoreductase superfamily protein	Arabidopsis thaliana	MD13G1214400	525		NAD(P)-linked oxidoreductase superfamily protein	chr1:1191634-1193699 FORWARD LENGTH=412
1370	AT1G04420.1	HF01937-RA	174	NAD(P)-linked oxidoreductase superfamily protein	Arabidopsis thaliana	MD03G1274000	709		NAD(P)-linked oxidoreductase superfamily protein	chr1:1191634-1193699 FORWARD LENGTH=412
1371	AT1G04420.1	HF01937-RA	174	NAD(P)-linked oxidoreductase superfamily protein	Arabidopsis thaliana	MD16G1219600	1931		NAD(P)-linked oxidoreductase superfamily protein	chr1:1191634-1193699 FORWARD LENGTH=412
1372	AT1G04420.1	HF02873-RA	96	NAD(P)-linked oxidoreductase superfamily protein	Arabidopsis thaliana	MD11G1296300	1763		NAD(P)-linked oxidoreductase superfamily protein	chr1:1191634-1193699 FORWARD LENGTH=412
1373	AT1G04420.1	HF02873-RA	96	NAD(P)-linked oxidoreductase superfamily protein	Arabidopsis thaliana	MD13G1214400	525		NAD(P)-linked oxidoreductase superfamily protein	chr1:1191634-1193699 FORWARD LENGTH=412
1374	AT1G04420.1	HF02873-RA	96	NAD(P)-linked oxidoreductase superfamily protein	Arabidopsis thaliana	MD03G1274000	709		NAD(P)-linked oxidoreductase superfamily protein	chr1:1191634-1193699 FORWARD LENGTH=412
1375	AT1G04420.1	HF02873-RA	96	NAD(P)-linked oxidoreductase superfamily protein	Arabidopsis thaliana	MD16G1219600	1931		NAD(P)-linked oxidoreductase superfamily protein	chr1:1191634-1193699 FORWARD LENGTH=412
1376	AT1G04430.2	HF01943-RA	288	S-adenosyl-L-methionine-dependent methyltransferases superfamily protein	Arabidopsis thaliana	MD05G1195000	2398		S-adenosyl-L-methionine-dependent methyltransferases superfamily protein	chr1:1198860-1201301 FORWARD LENGTH=623
1377	AT1G04430.2	HF01943-RA	288	S-adenosyl-L-methionine-dependent methyltransferases superfamily protein	Arabidopsis thaliana	MD13G1215100	162		S-adenosyl-L-methionine-dependent methyltransferases superfamily protein	chr1:1198860-1201301 FORWARD LENGTH=623
1378	AT1G04430.2	HF01943-RA	288	S-adenosyl-L-methionine-dependent methyltransferases superfamily protein	Arabidopsis thaliana	MD10G1182100	2623		S-adenosyl-L-methionine-dependent methyltransferases superfamily protein	chr1:1198860-1201301 FORWARD LENGTH=623
1379	AT1G04430.2	HF01943-RA	288	S-adenosyl-L-methionine-dependent methyltransferases superfamily protein	Arabidopsis thaliana	MD13G1215000	813		S-adenosyl-L-methionine-dependent methyltransferases superfamily protein	chr1:1198860-1201301 FORWARD LENGTH=623
1380	AT1G04430.2	HF01943-RA	288	S-adenosyl-L-methionine-dependent methyltransferases superfamily protein	Arabidopsis thaliana	MD10G1181600	2223		S-adenosyl-L-methionine-dependent methyltransferases superfamily protein	chr1:1198860-1201301 FORWARD LENGTH=623
1381	AT1G04430.2	HF01941-RA	102	S-adenosyl-L-methionine-dependent methyltransferases superfamily protein	Arabidopsis thaliana	MD05G1195000	2398		S-adenosyl-L-methionine-dependent methyltransferases superfamily protein	chr1:1198860-1201301 FORWARD LENGTH=623
1382	AT1G04430.2	HF01941-RA	102	S-adenosyl-L-methionine-dependent methyltransferases superfamily protein	Arabidopsis thaliana	MD13G1215100	162		S-adenosyl-L-methionine-dependent methyltransferases superfamily protein	chr1:1198860-1201301 FORWARD LENGTH=623
1383	AT1G04430.2	HF01941-RA	102	S-adenosyl-L-methionine-dependent methyltransferases superfamily protein	Arabidopsis thaliana	MD10G1182100	2623		S-adenosyl-L-methionine-dependent methyltransferases superfamily protein	chr1:1198860-1201301 FORWARD LENGTH=623
1384	AT1G04430.2	HF01941-RA	102	S-adenosyl-L-methionine-dependent methyltransferases superfamily protein	Arabidopsis thaliana	MD13G1215000	813		S-adenosyl-L-methionine-dependent methyltransferases superfamily protein	chr1:1198860-1201301 FORWARD LENGTH=623
1385	AT1G04430.2	HF01941-RA	102	S-adenosyl-L-methionine-dependent methyltransferases superfamily protein	Arabidopsis thaliana	MD10G1181600	2223		S-adenosyl-L-methionine-dependent methyltransferases superfamily protein	chr1:1198860-1201301 FORWARD LENGTH=623
1386	AT1G04430.2	HF11072-RA	612	S-adenosyl-L-methionine-dependent methyltransferases superfamily protein	Arabidopsis thaliana	MD05G1195000	2398		S-adenosyl-L-methionine-dependent methyltransferases superfamily protein	chr1:1198860-1201301 FORWARD LENGTH=623
1387	AT1G04430.2	HF11072-RA	612	S-adenosyl-L-methionine-dependent methyltransferases superfamily protein	Arabidopsis thaliana	MD13G1215100	162		S-adenosyl-L-methionine-dependent methyltransferases superfamily protein	chr1:1198860-1201301 FORWARD LENGTH=623
1388	AT1G04430.2	HF11072-RA	612	S-adenosyl-L-methionine-dependent methyltransferases superfamily protein	Arabidopsis thaliana	MD10G1182100	2623		S-adenosyl-L-methionine-dependent methyltransferases superfamily protein	chr1:1198860-1201301 FORWARD LENGTH=623
1389	AT1G04430.2	HF11072-RA	612	S-adenosyl-L-methionine-dependent methyltransferases superfamily protein	Arabidopsis thaliana	MD13G1215000	813		S-adenosyl-L-methionine-dependent methyltransferases superfamily protein	chr1:1198860-1201301 FORWARD LENGTH=623
1390	AT1G04430.2	HF11072-RA	612	S-adenosyl-L-methionine-dependent methyltransferases superfamily protein	Arabidopsis thaliana	MD10G1181600	2223		S-adenosyl-L-methionine-dependent methyltransferases superfamily protein	chr1:1198860-1201301 FORWARD LENGTH=623
1391	AT1G04430.2	HF30014-RA	448	S-adenosyl-L-methionine-dependent methyltransferases superfamily protein	Arabidopsis thaliana	MD05G1195000	2398		S-adenosyl-L-methionine-dependent methyltransferases superfamily protein	chr1:1198860-1201301 FORWARD LENGTH=623
1392	AT1G04430.2	HF30014-RA	448	S-adenosyl-L-methionine-dependent methyltransferases superfamily protein	Arabidopsis thaliana	MD13G1215100	162		S-adenosyl-L-methionine-dependent methyltransferases superfamily protein	chr1:1198860-1201301 FORWARD LENGTH=623
1393	AT1G04430.2	HF30014-RA	448	S-adenosyl-L-methionine-dependent methyltransferases superfamily protein	Arabidopsis thaliana	MD10G1182100	2623		S-adenosyl-L-methionine-dependent methyltransferases superfamily protein	chr1:1198860-1201301 FORWARD LENGTH=623
1394	AT1G04430.2	HF30014-RA	448	S-adenosyl-L-methionine-dependent methyltransferases superfamily protein	Arabidopsis thaliana	MD13G1215000	813		S-adenosyl-L-methionine-dependent methyltransferases superfamily protein	chr1:1198860-1201301 FORWARD LENGTH=623
1395	AT1G04430.2	HF30014-RA	448	S-adenosyl-L-methionine-dependent methyltransferases superfamily protein	Arabidopsis thaliana	MD10G1181600	2223		S-adenosyl-L-methionine-dependent methyltransferases superfamily protein	chr1:1198860-1201301 FORWARD LENGTH=623
1396	AT1G04500.1	HF19441-RA	425	CCT motif family protein	Arabidopsis thaliana	MD16G1225800	1690		CCT motif family protein	chr1:1221757-1224235 REVERSE LENGTH=386
1397	AT1G04500.1	HF19441-RA	425	CCT motif family protein	Arabidopsis thaliana	MD13G1220700	1949		CCT motif family protein	chr1:1221757-1224235 REVERSE LENGTH=386
1398	AT1G04500.1	HF02010-RA	435	CCT motif family protein	Arabidopsis thaliana	MD16G1225800	1690		CCT motif family protein	chr1:1221757-1224235 REVERSE LENGTH=386
1399	AT1G04500.1	HF02010-RA	435	CCT motif family protein	Arabidopsis thaliana	MD13G1220700	1949		CCT motif family protein	chr1:1221757-1224235 REVERSE LENGTH=386
1400	AT1G04510.1	HF19443-RA	521	MOS4-associated complex 3A	Arabidopsis thaliana	MD16G1225900	2041	MAC3A	MOS4-associated complex 3A	chr1:1226749-1230592 FORWARD LENGTH=523
1401	AT1G04510.2	HF02011-RA	471	MOS4-associated complex 3A	Arabidopsis thaliana	MD13G1220800	1824	MAC3A	MOS4-associated complex 3A	chr1:1226749-1230592 FORWARD LENGTH=523
1402	AT1G04510.2	HF02011-RA	471	MOS4-associated complex 3A	Arabidopsis thaliana	MD09G1095400	837	MAC3A	MOS4-associated complex 3A	chr1:1226749-1230592 FORWARD LENGTH=523
1403	AT1G04520.1	HF24310-RA	260	plasmodesmata-located protein 2	Arabidopsis thaliana	MD16G1226300	1382	PDLP2	plasmodesmata-located protein 2	chr1:1231852-1233787 FORWARD LENGTH=307
1404	AT1G04520.1	HF24310-RA	260	plasmodesmata-located protein 2	Arabidopsis thaliana	MD13G1221600	1365	PDLP2	plasmodesmata-located protein 2	chr1:1231852-1233787 FORWARD LENGTH=307
1405	AT1G04520.1	HF24310-RA	260	plasmodesmata-located protein 2	Arabidopsis thaliana	MD00G1060400	1296	PDLP2	plasmodesmata-located protein 2	chr1:1231852-1233787 FORWARD LENGTH=307
1406	AT1G04520.1	HF02016-RA	318	plasmodesmata-located protein 2	Arabidopsis thaliana	MD16G1226300	1382	PDLP2	plasmodesmata-located protein 2	chr1:1231852-1233787 FORWARD LENGTH=307
1407	AT1G04520.1	HF02016-RA	318	plasmodesmata-located protein 2	Arabidopsis thaliana	MD13G1221600	1365	PDLP2	plasmodesmata-located protein 2	chr1:1231852-1233787 FORWARD LENGTH=307
1408	AT1G04520.1	HF02016-RA	318	plasmodesmata-located protein 2	Arabidopsis thaliana	MD00G1060400	1296	PDLP2	plasmodesmata-located protein 2	chr1:1231852-1233787 FORWARD LENGTH=307
1409	AT1G04520.1	HF19446-RA	316	plasmodesmata-located protein 2	Arabidopsis thaliana	MD16G1226300	1382	PDLP2	plasmodesmata-located protein 2	chr1:1231852-1233787 FORWARD LENGTH=307
1410	AT1G04520.1	HF19446-RA	316	plasmodesmata-located protein 2	Arabidopsis thaliana	MD13G1221600	1365	PDLP2	plasmodesmata-located protein 2	chr1:1231852-1233787 FORWARD LENGTH=307
1411	AT1G04520.1	HF19446-RA	316	plasmodesmata-located protein 2	Arabidopsis thaliana	MD00G1060400	1296	PDLP2	plasmodesmata-located protein 2	chr1:1231852-1233787 FORWARD LENGTH=307
1412	AT1G04520.1	HF29964-RA	300	plasmodesmata-located protein 2	Arabidopsis thaliana	MD16G1226300	1382	PDLP2	plasmodesmata-located protein 2	chr1:1231852-1233787 FORWARD LENGTH=307
1413	AT1G04520.1	HF29964-RA	300	plasmodesmata-located protein 2	Arabidopsis thaliana	MD13G1221600	1365	PDLP2	plasmodesmata-located protein 2	chr1:1231852-1233787 FORWARD LENGTH=307
1414	AT1G04520.1	HF29964-RA	300	plasmodesmata-located protein 2	Arabidopsis thaliana	MD00G1060400	1296	PDLP2	plasmodesmata-located protein 2	chr1:1231852-1233787 FORWARD LENGTH=307
1415	AT1G04520.1	HF11001-RA	305	plasmodesmata-located protein 2	Arabidopsis thaliana	MD16G1226300	1382	PDLP2	plasmodesmata-located protein 2	chr1:1231852-1233787 FORWARD LENGTH=307
1416	AT1G04520.1	HF11001-RA	305	plasmodesmata-located protein 2	Arabidopsis thaliana	MD13G1221600	1365	PDLP2	plasmodesmata-located protein 2	chr1:1231852-1233787 FORWARD LENGTH=307
1417	AT1G04520.1	HF11001-RA	305	plasmodesmata-located protein 2	Arabidopsis thaliana	MD00G1060400	1296	PDLP2	plasmodesmata-located protein 2	chr1:1231852-1233787 FORWARD LENGTH=307
1418	AT1G04530.1	HF29960-RA	366	Tetratricopeptide repeat (TPR)-like superfamily protein	Arabidopsis thaliana	MD13G1221900	1092	TPR4	Tetratricopeptide repeat (TPR)-like superfamily protein	chr1:1234456-1235895 REVERSE LENGTH=310
1419	AT1G04530.1	HF29960-RA	366	Tetratricopeptide repeat (TPR)-like superfamily protein	Arabidopsis thaliana	MD16G1226800	1729	TPR4	Tetratricopeptide repeat (TPR)-like superfamily protein	chr1:1234456-1235895 REVERSE LENGTH=310
1420	AT1G04530.1	HF02019-RA	360	Tetratricopeptide repeat (TPR)-like superfamily protein	Arabidopsis thaliana	MD13G1221900	1092	TPR4	Tetratricopeptide repeat (TPR)-like superfamily protein	chr1:1234456-1235895 REVERSE LENGTH=310
1421	AT1G04530.1	HF02019-RA	360	Tetratricopeptide repeat (TPR)-like superfamily protein	Arabidopsis thaliana	MD16G1226800	1729	TPR4	Tetratricopeptide repeat (TPR)-like superfamily protein	chr1:1234456-1235895 REVERSE LENGTH=310
1422	AT1G04530.1	HF19452-RA	447	Tetratricopeptide repeat (TPR)-like superfamily protein	Arabidopsis thaliana	MD13G1221900	1092	TPR4	Tetratricopeptide repeat (TPR)-like superfamily protein	chr1:1234456-1235895 REVERSE LENGTH=310
1423	AT1G04530.1	HF19452-RA	447	Tetratricopeptide repeat (TPR)-like superfamily protein	Arabidopsis thaliana	MD16G1226800	1729	TPR4	Tetratricopeptide repeat (TPR)-like superfamily protein	chr1:1234456-1235895 REVERSE LENGTH=310
1424	AT1G04540.1	HF19453-RA	533	Calcium-dependent lipid-binding (CaLB domain) family protein	Arabidopsis thaliana	NA	NA
1425	AT1G04540.1	HF02021-RA	533	Calcium-dependent lipid-binding (CaLB domain) family protein	Arabidopsis thaliana	NA	NA
1426	AT1G04550.2	HF19454-RA	357	AUX/IAA transcriptional regulator family protein	Arabidopsis thaliana	MD13G1222200	1661	IAA12, BDL	AUX/IAA transcriptional regulator family protein	chr1:1240582-1241810 FORWARD LENGTH=239
1427	AT1G04550.2	HF19454-RA	357	AUX/IAA transcriptional regulator family protein	Arabidopsis thaliana	MD16G1227100	1697	IAA12, BDL	AUX/IAA transcriptional regulator family protein	chr1:1240582-1241810 FORWARD LENGTH=239
1428	AT1G04555.1	HF02037-RA	150	unknown protein; FUNCTIONS IN: molecular_function unknown; INVOLVED IN: biological_process unknown; LOCATED IN: cellular_component unknown; BEST Arabidopsis thaliana protein match is: unknown protein (TAIR:AT4G33380.1); Has 84 Blast hits to 83 proteins in 15 species: Archae - 0; Bacteria - 0; Metazoa - 9; Fungi - 0; Plants - 75; Viruses - 0; Other Eukaryotes - 0 (source: NCBI BLink).	Arabidopsis thaliana	MD16G1228700	622		unknown protein; FUNCTIONS IN: molecular_function unknown; INVOLVED IN: biological_process unknown; LOCATED IN: cellular_component unknown; BEST Arabidopsis thaliana protein match is: unknown protein (TAIR:AT4G33380.1); Has 84 Blast hits to 83 proteins in 15 species: Archae - 0; Bacteria - 0; Metazoa - 9; Fungi - 0; Plants - 75; Viruses - 0; Other Eukaryotes - 0 (source: NCBI BLink).	chr1:1242743-1243949 FORWARD LENGTH=152
1429	AT1G04555.1	HF02037-RA	150	unknown protein; FUNCTIONS IN: molecular_function unknown; INVOLVED IN: biological_process unknown; LOCATED IN: cellular_component unknown; BEST Arabidopsis thaliana protein match is: unknown protein (TAIR:AT4G33380.1); Has 84 Blast hits to 83 proteins in 15 species: Archae - 0; Bacteria - 0; Metazoa - 9; Fungi - 0; Plants - 75; Viruses - 0; Other Eukaryotes - 0 (source: NCBI BLink).	Arabidopsis thaliana	MD13G1223900	991		unknown protein; FUNCTIONS IN: molecular_function unknown; INVOLVED IN: biological_process unknown; LOCATED IN: cellular_component unknown; BEST Arabidopsis thaliana protein match is: unknown protein (TAIR:AT4G33380.1); Has 84 Blast hits to 83 proteins in 15 species: Archae - 0; Bacteria - 0; Metazoa - 9; Fungi - 0; Plants - 75; Viruses - 0; Other Eukaryotes - 0 (source: NCBI BLink).	chr1:1242743-1243949 FORWARD LENGTH=152
1430	AT1G04555.1	HF19476-RA	149	unknown protein; FUNCTIONS IN: molecular_function unknown; INVOLVED IN: biological_process unknown; LOCATED IN: cellular_component unknown; BEST Arabidopsis thaliana protein match is: unknown protein (TAIR:AT4G33380.1); Has 84 Blast hits to 83 proteins in 15 species: Archae - 0; Bacteria - 0; Metazoa - 9; Fungi - 0; Plants - 75; Viruses - 0; Other Eukaryotes - 0 (source: NCBI BLink).	Arabidopsis thaliana	MD16G1228700	622		unknown protein; FUNCTIONS IN: molecular_function unknown; INVOLVED IN: biological_process unknown; LOCATED IN: cellular_component unknown; BEST Arabidopsis thaliana protein match is: unknown protein (TAIR:AT4G33380.1); Has 84 Blast hits to 83 proteins in 15 species: Archae - 0; Bacteria - 0; Metazoa - 9; Fungi - 0; Plants - 75; Viruses - 0; Other Eukaryotes - 0 (source: NCBI BLink).	chr1:1242743-1243949 FORWARD LENGTH=152
1431	AT1G04555.1	HF19476-RA	149	unknown protein; FUNCTIONS IN: molecular_function unknown; INVOLVED IN: biological_process unknown; LOCATED IN: cellular_component unknown; BEST Arabidopsis thaliana protein match is: unknown protein (TAIR:AT4G33380.1); Has 84 Blast hits to 83 proteins in 15 species: Archae - 0; Bacteria - 0; Metazoa - 9; Fungi - 0; Plants - 75; Viruses - 0; Other Eukaryotes - 0 (source: NCBI BLink).	Arabidopsis thaliana	MD13G1223900	991		unknown protein; FUNCTIONS IN: molecular_function unknown; INVOLVED IN: biological_process unknown; LOCATED IN: cellular_component unknown; BEST Arabidopsis thaliana protein match is: unknown protein (TAIR:AT4G33380.1); Has 84 Blast hits to 83 proteins in 15 species: Archae - 0; Bacteria - 0; Metazoa - 9; Fungi - 0; Plants - 75; Viruses - 0; Other Eukaryotes - 0 (source: NCBI BLink).	chr1:1242743-1243949 FORWARD LENGTH=152
1432	AT1G04560.1	HF02039-RA	180	AWPM-19-like family protein	Arabidopsis thaliana	MD17G1074700	513		AWPM-19-like family protein	chr1:1245070-1245888 FORWARD LENGTH=186
1433	AT1G04560.1	HF02039-RA	180	AWPM-19-like family protein	Arabidopsis thaliana	MD09G1085800	315		AWPM-19-like family protein	chr1:1245070-1245888 FORWARD LENGTH=186
1434	AT1G04560.1	HF02039-RA	180	AWPM-19-like family protein	Arabidopsis thaliana	MD16G1229000	766		AWPM-19-like family protein	chr1:1245070-1245888 FORWARD LENGTH=186
1435	AT1G04560.1	HF02039-RA	180	AWPM-19-like family protein	Arabidopsis thaliana	MD13G1224200	1113		AWPM-19-like family protein	chr1:1245070-1245888 FORWARD LENGTH=186
1436	AT1G04560.1	HF19478-RA	179	AWPM-19-like family protein	Arabidopsis thaliana	MD17G1074700	513		AWPM-19-like family protein	chr1:1245070-1245888 FORWARD LENGTH=186
1437	AT1G04560.1	HF19478-RA	179	AWPM-19-like family protein	Arabidopsis thaliana	MD09G1085800	315		AWPM-19-like family protein	chr1:1245070-1245888 FORWARD LENGTH=186
1438	AT1G04560.1	HF19478-RA	179	AWPM-19-like family protein	Arabidopsis thaliana	MD16G1229000	766		AWPM-19-like family protein	chr1:1245070-1245888 FORWARD LENGTH=186
1439	AT1G04560.1	HF19478-RA	179	AWPM-19-like family protein	Arabidopsis thaliana	MD13G1224200	1113		AWPM-19-like family protein	chr1:1245070-1245888 FORWARD LENGTH=186
1440	AT1G04570.1	HF19488-RA	189	Major facilitator superfamily protein	Arabidopsis thaliana	MD16G1230000	543		Major facilitator superfamily protein	chr1:1246859-1248600 REVERSE LENGTH=542
1441	AT1G04570.1	HF19488-RA	189	Major facilitator superfamily protein	Arabidopsis thaliana	MD13G1225100	2740		Major facilitator superfamily protein	chr1:1246859-1248600 REVERSE LENGTH=542
1442	AT1G04570.1	HF02045-RA	922	Major facilitator superfamily protein	Arabidopsis thaliana	MD16G1230000	543		Major facilitator superfamily protein	chr1:1246859-1248600 REVERSE LENGTH=542
1443	AT1G04570.1	HF02045-RA	922	Major facilitator superfamily protein	Arabidopsis thaliana	MD13G1225100	2740		Major facilitator superfamily protein	chr1:1246859-1248600 REVERSE LENGTH=542
1444	AT1G04580.1	HF40887-RA	1456	aldehyde oxidase 4	Arabidopsis thaliana	MD11G1178500	3432	AAO4, ATAO-4, ATAO2, AO4	aldehyde oxidase 4	chr1:1252212-1257510 REVERSE LENGTH=1337
1445	AT1G04580.1	HF40887-RA	1456	aldehyde oxidase 4	Arabidopsis thaliana	MD03G1162200	5091	AAO4, ATAO-4, ATAO2, AO4	aldehyde oxidase 4	chr1:1252212-1257510 REVERSE LENGTH=1337
1446	AT1G04580.1	HF40887-RA	1456	aldehyde oxidase 4	Arabidopsis thaliana	MD11G1178400	4520	AAO4, ATAO-4, ATAO2, AO4	aldehyde oxidase 4	chr1:1252212-1257510 REVERSE LENGTH=1337
1447	AT1G04580.1	HF05786-RA	1327	aldehyde oxidase 4	Arabidopsis thaliana	MD11G1178500	3432	AAO4, ATAO-4, ATAO2, AO4	aldehyde oxidase 4	chr1:1252212-1257510 REVERSE LENGTH=1337
1448	AT1G04580.1	HF05786-RA	1327	aldehyde oxidase 4	Arabidopsis thaliana	MD03G1162200	5091	AAO4, ATAO-4, ATAO2, AO4	aldehyde oxidase 4	chr1:1252212-1257510 REVERSE LENGTH=1337
1449	AT1G04580.1	HF05786-RA	1327	aldehyde oxidase 4	Arabidopsis thaliana	MD11G1178400	4520	AAO4, ATAO-4, ATAO2, AO4	aldehyde oxidase 4	chr1:1252212-1257510 REVERSE LENGTH=1337
1450	AT1G04590.2	HF37538-RA	288	BEST Arabidopsis thaliana protein match is: Pentatricopeptide repeat (PPR) superfamily protein (TAIR:AT4G18975.4); Has 111 Blast hits to 111 proteins in 15 species: Archae - 0; Bacteria - 0; Metazoa - 0; Fungi - 0; Plants - 109; Viruses - 0; Other Eukaryotes - 2 (source: NCBI BLink).	Arabidopsis thaliana	NA	NA
1451	AT1G04610.1	HF19503-RA	426	YUCCA 3	Arabidopsis thaliana	MD05G1182900	402	YUC3	YUCCA 3	chr1:1279524-1281331 FORWARD LENGTH=437
1452	AT1G04610.1	HF19503-RA	426	YUCCA 3	Arabidopsis thaliana	MD13G1227000	1017	YUC3	YUCCA 3	chr1:1279524-1281331 FORWARD LENGTH=437
1453	AT1G04610.1	HF19503-RA	426	YUCCA 3	Arabidopsis thaliana	MD16G1232600	1281	YUC3	YUCCA 3	chr1:1279524-1281331 FORWARD LENGTH=437
1454	AT1G04620.1	HF02057-RA	455	coenzyme F420 hydrogenase family / dehydrogenase, beta subunit family	Arabidopsis thaliana	MD13G1227100	1712		coenzyme F420 hydrogenase family / dehydrogenase, beta subunit family	chr1:1282869-1286492 REVERSE LENGTH=462
1455	AT1G04630.1	HF19516-RA	152	GRIM-19 protein	Arabidopsis thaliana	MD16G1234000	1070	MEE4	GRIM-19 protein	chr1:1289921-1290986 REVERSE LENGTH=143
1456	AT1G04635.1	HF26094-RA	154	ribonuclease P family protein / Rpp14 family protein	Arabidopsis thaliana	MD07G1302900	423	EMB1687	ribonuclease P family protein / Rpp14 family protein	chr1:1291350-1291805 FORWARD LENGTH=151
1457	AT1G04635.1	HF26094-RA	154	ribonuclease P family protein / Rpp14 family protein	Arabidopsis thaliana	MD07G1303100	2010	EMB1687	ribonuclease P family protein / Rpp14 family protein	chr1:1291350-1291805 FORWARD LENGTH=151
1458	AT1G04635.1	HF26094-RA	154	ribonuclease P family protein / Rpp14 family protein	Arabidopsis thaliana	MD01G1231100	965	EMB1687	ribonuclease P family protein / Rpp14 family protein	chr1:1291350-1291805 FORWARD LENGTH=151
1459	AT1G04635.1	HF23325-RA	154	ribonuclease P family protein / Rpp14 family protein	Arabidopsis thaliana	MD07G1302900	423	EMB1687	ribonuclease P family protein / Rpp14 family protein	chr1:1291350-1291805 FORWARD LENGTH=151
1460	AT1G04635.1	HF23325-RA	154	ribonuclease P family protein / Rpp14 family protein	Arabidopsis thaliana	MD07G1303100	2010	EMB1687	ribonuclease P family protein / Rpp14 family protein	chr1:1291350-1291805 FORWARD LENGTH=151
1461	AT1G04635.1	HF23325-RA	154	ribonuclease P family protein / Rpp14 family protein	Arabidopsis thaliana	MD01G1231100	965	EMB1687	ribonuclease P family protein / Rpp14 family protein	chr1:1291350-1291805 FORWARD LENGTH=151
1462	AT1G04645.1	HF38679-RA	110	Plant self-incompatibility protein S1 family	Arabidopsis thaliana	MD14G1004300	408		Plant self-incompatibility protein S1 family	chr1:1293853-1294239 REVERSE LENGTH=128
1463	AT1G04645.1	HF38679-RA	110	Plant self-incompatibility protein S1 family	Arabidopsis thaliana	MD00G1101200	411		Plant self-incompatibility protein S1 family	chr1:1293853-1294239 REVERSE LENGTH=128
1464	AT1G04645.1	HF38679-RA	110	Plant self-incompatibility protein S1 family	Arabidopsis thaliana	MD17G1052600	414		Plant self-incompatibility protein S1 family	chr1:1293853-1294239 REVERSE LENGTH=128
1465	AT1G04645.1	HF38679-RA	110	Plant self-incompatibility protein S1 family	Arabidopsis thaliana	MD06G1007700	513		Plant self-incompatibility protein S1 family	chr1:1293853-1294239 REVERSE LENGTH=128
1466	AT1G04645.1	HF38679-RA	110	Plant self-incompatibility protein S1 family	Arabidopsis thaliana	MD03G1153700	423		Plant self-incompatibility protein S1 family	chr1:1293853-1294239 REVERSE LENGTH=128
1467	AT1G04645.1	HF38679-RA	110	Plant self-incompatibility protein S1 family	Arabidopsis thaliana	MD06G1007500	273		Plant self-incompatibility protein S1 family	chr1:1293853-1294239 REVERSE LENGTH=128
1468	AT1G04645.1	HF38679-RA	110	Plant self-incompatibility protein S1 family	Arabidopsis thaliana	MD06G1046000	324		Plant self-incompatibility protein S1 family	chr1:1293853-1294239 REVERSE LENGTH=128
1469	AT1G04645.1	HF38679-RA	110	Plant self-incompatibility protein S1 family	Arabidopsis thaliana	MD03G1153800	423		Plant self-incompatibility protein S1 family	chr1:1293853-1294239 REVERSE LENGTH=128
1470	AT1G04645.1	HF38679-RA	110	Plant self-incompatibility protein S1 family	Arabidopsis thaliana	MD05G1181700	402		Plant self-incompatibility protein S1 family	chr1:1293853-1294239 REVERSE LENGTH=128
1471	AT1G04645.1	HF38679-RA	110	Plant self-incompatibility protein S1 family	Arabidopsis thaliana	MD05G1010100	414		Plant self-incompatibility protein S1 family	chr1:1293853-1294239 REVERSE LENGTH=128
1472	AT1G04645.1	HF38679-RA	110	Plant self-incompatibility protein S1 family	Arabidopsis thaliana	MD09G1237300	528		Plant self-incompatibility protein S1 family	chr1:1293853-1294239 REVERSE LENGTH=128
1473	AT1G04645.1	HF38679-RA	110	Plant self-incompatibility protein S1 family	Arabidopsis thaliana	MD00G1132500	438		Plant self-incompatibility protein S1 family	chr1:1293853-1294239 REVERSE LENGTH=128
1474	AT1G04645.1	HF38679-RA	110	Plant self-incompatibility protein S1 family	Arabidopsis thaliana	MD17G1052500	375		Plant self-incompatibility protein S1 family	chr1:1293853-1294239 REVERSE LENGTH=128
1475	AT1G04645.1	HF38679-RA	110	Plant self-incompatibility protein S1 family	Arabidopsis thaliana	MD17G1052700	357		Plant self-incompatibility protein S1 family	chr1:1293853-1294239 REVERSE LENGTH=128
1476	AT1G04645.1	HF38680-RA	118	Plant self-incompatibility protein S1 family	Arabidopsis thaliana	MD14G1004300	408		Plant self-incompatibility protein S1 family	chr1:1293853-1294239 REVERSE LENGTH=128
1477	AT1G04645.1	HF38680-RA	118	Plant self-incompatibility protein S1 family	Arabidopsis thaliana	MD00G1101200	411		Plant self-incompatibility protein S1 family	chr1:1293853-1294239 REVERSE LENGTH=128
1478	AT1G04645.1	HF38680-RA	118	Plant self-incompatibility protein S1 family	Arabidopsis thaliana	MD17G1052600	414		Plant self-incompatibility protein S1 family	chr1:1293853-1294239 REVERSE LENGTH=128
1479	AT1G04645.1	HF38680-RA	118	Plant self-incompatibility protein S1 family	Arabidopsis thaliana	MD06G1007700	513		Plant self-incompatibility protein S1 family	chr1:1293853-1294239 REVERSE LENGTH=128
1480	AT1G04645.1	HF38680-RA	118	Plant self-incompatibility protein S1 family	Arabidopsis thaliana	MD03G1153700	423		Plant self-incompatibility protein S1 family	chr1:1293853-1294239 REVERSE LENGTH=128
1481	AT1G04645.1	HF38680-RA	118	Plant self-incompatibility protein S1 family	Arabidopsis thaliana	MD06G1007500	273		Plant self-incompatibility protein S1 family	chr1:1293853-1294239 REVERSE LENGTH=128
1482	AT1G04645.1	HF38680-RA	118	Plant self-incompatibility protein S1 family	Arabidopsis thaliana	MD06G1046000	324		Plant self-incompatibility protein S1 family	chr1:1293853-1294239 REVERSE LENGTH=128
1483	AT1G04645.1	HF38680-RA	118	Plant self-incompatibility protein S1 family	Arabidopsis thaliana	MD03G1153800	423		Plant self-incompatibility protein S1 family	chr1:1293853-1294239 REVERSE LENGTH=128
1484	AT1G04645.1	HF38680-RA	118	Plant self-incompatibility protein S1 family	Arabidopsis thaliana	MD05G1181700	402		Plant self-incompatibility protein S1 family	chr1:1293853-1294239 REVERSE LENGTH=128
1485	AT1G04645.1	HF38680-RA	118	Plant self-incompatibility protein S1 family	Arabidopsis thaliana	MD05G1010100	414		Plant self-incompatibility protein S1 family	chr1:1293853-1294239 REVERSE LENGTH=128
1486	AT1G04645.1	HF38680-RA	118	Plant self-incompatibility protein S1 family	Arabidopsis thaliana	MD09G1237300	528		Plant self-incompatibility protein S1 family	chr1:1293853-1294239 REVERSE LENGTH=128
1487	AT1G04645.1	HF38680-RA	118	Plant self-incompatibility protein S1 family	Arabidopsis thaliana	MD00G1132500	438		Plant self-incompatibility protein S1 family	chr1:1293853-1294239 REVERSE LENGTH=128
1488	AT1G04645.1	HF38680-RA	118	Plant self-incompatibility protein S1 family	Arabidopsis thaliana	MD17G1052500	375		Plant self-incompatibility protein S1 family	chr1:1293853-1294239 REVERSE LENGTH=128
1489	AT1G04645.1	HF38680-RA	118	Plant self-incompatibility protein S1 family	Arabidopsis thaliana	MD17G1052700	357		Plant self-incompatibility protein S1 family	chr1:1293853-1294239 REVERSE LENGTH=128
1490	AT1G04645.1	HF12583-RA	147	Plant self-incompatibility protein S1 family	Arabidopsis thaliana	MD14G1004300	408		Plant self-incompatibility protein S1 family	chr1:1293853-1294239 REVERSE LENGTH=128
1491	AT1G04645.1	HF12583-RA	147	Plant self-incompatibility protein S1 family	Arabidopsis thaliana	MD00G1101200	411		Plant self-incompatibility protein S1 family	chr1:1293853-1294239 REVERSE LENGTH=128
1492	AT1G04645.1	HF12583-RA	147	Plant self-incompatibility protein S1 family	Arabidopsis thaliana	MD17G1052600	414		Plant self-incompatibility protein S1 family	chr1:1293853-1294239 REVERSE LENGTH=128
1493	AT1G04645.1	HF12583-RA	147	Plant self-incompatibility protein S1 family	Arabidopsis thaliana	MD06G1007700	513		Plant self-incompatibility protein S1 family	chr1:1293853-1294239 REVERSE LENGTH=128
1494	AT1G04645.1	HF12583-RA	147	Plant self-incompatibility protein S1 family	Arabidopsis thaliana	MD03G1153700	423		Plant self-incompatibility protein S1 family	chr1:1293853-1294239 REVERSE LENGTH=128
1495	AT1G04645.1	HF12583-RA	147	Plant self-incompatibility protein S1 family	Arabidopsis thaliana	MD06G1007500	273		Plant self-incompatibility protein S1 family	chr1:1293853-1294239 REVERSE LENGTH=128
1496	AT1G04645.1	HF12583-RA	147	Plant self-incompatibility protein S1 family	Arabidopsis thaliana	MD06G1046000	324		Plant self-incompatibility protein S1 family	chr1:1293853-1294239 REVERSE LENGTH=128
1497	AT1G04645.1	HF12583-RA	147	Plant self-incompatibility protein S1 family	Arabidopsis thaliana	MD03G1153800	423		Plant self-incompatibility protein S1 family	chr1:1293853-1294239 REVERSE LENGTH=128
1498	AT1G04645.1	HF12583-RA	147	Plant self-incompatibility protein S1 family	Arabidopsis thaliana	MD05G1181700	402		Plant self-incompatibility protein S1 family	chr1:1293853-1294239 REVERSE LENGTH=128
1499	AT1G04645.1	HF12583-RA	147	Plant self-incompatibility protein S1 family	Arabidopsis thaliana	MD05G1010100	414		Plant self-incompatibility protein S1 family	chr1:1293853-1294239 REVERSE LENGTH=128
1500	AT1G04645.1	HF12583-RA	147	Plant self-incompatibility protein S1 family	Arabidopsis thaliana	MD09G1237300	528		Plant self-incompatibility protein S1 family	chr1:1293853-1294239 REVERSE LENGTH=128
1501	AT1G04645.1	HF12583-RA	147	Plant self-incompatibility protein S1 family	Arabidopsis thaliana	MD00G1132500	438		Plant self-incompatibility protein S1 family	chr1:1293853-1294239 REVERSE LENGTH=128
1502	AT1G04645.1	HF12583-RA	147	Plant self-incompatibility protein S1 family	Arabidopsis thaliana	MD17G1052500	375		Plant self-incompatibility protein S1 family	chr1:1293853-1294239 REVERSE LENGTH=128
1503	AT1G04645.1	HF12583-RA	147	Plant self-incompatibility protein S1 family	Arabidopsis thaliana	MD17G1052700	357		Plant self-incompatibility protein S1 family	chr1:1293853-1294239 REVERSE LENGTH=128
1504	AT1G04645.1	HF10093-RA	487	Plant self-incompatibility protein S1 family	Arabidopsis thaliana	MD14G1004300	408		Plant self-incompatibility protein S1 family	chr1:1293853-1294239 REVERSE LENGTH=128
1505	AT1G04645.1	HF10093-RA	487	Plant self-incompatibility protein S1 family	Arabidopsis thaliana	MD00G1101200	411		Plant self-incompatibility protein S1 family	chr1:1293853-1294239 REVERSE LENGTH=128
1506	AT1G04645.1	HF10093-RA	487	Plant self-incompatibility protein S1 family	Arabidopsis thaliana	MD17G1052600	414		Plant self-incompatibility protein S1 family	chr1:1293853-1294239 REVERSE LENGTH=128
1507	AT1G04645.1	HF10093-RA	487	Plant self-incompatibility protein S1 family	Arabidopsis thaliana	MD06G1007700	513		Plant self-incompatibility protein S1 family	chr1:1293853-1294239 REVERSE LENGTH=128
1508	AT1G04645.1	HF10093-RA	487	Plant self-incompatibility protein S1 family	Arabidopsis thaliana	MD03G1153700	423		Plant self-incompatibility protein S1 family	chr1:1293853-1294239 REVERSE LENGTH=128
1509	AT1G04645.1	HF10093-RA	487	Plant self-incompatibility protein S1 family	Arabidopsis thaliana	MD06G1007500	273		Plant self-incompatibility protein S1 family	chr1:1293853-1294239 REVERSE LENGTH=128
1510	AT1G04645.1	HF10093-RA	487	Plant self-incompatibility protein S1 family	Arabidopsis thaliana	MD06G1046000	324		Plant self-incompatibility protein S1 family	chr1:1293853-1294239 REVERSE LENGTH=128
1511	AT1G04645.1	HF10093-RA	487	Plant self-incompatibility protein S1 family	Arabidopsis thaliana	MD03G1153800	423		Plant self-incompatibility protein S1 family	chr1:1293853-1294239 REVERSE LENGTH=128
1512	AT1G04645.1	HF10093-RA	487	Plant self-incompatibility protein S1 family	Arabidopsis thaliana	MD05G1181700	402		Plant self-incompatibility protein S1 family	chr1:1293853-1294239 REVERSE LENGTH=128
1513	AT1G04645.1	HF10093-RA	487	Plant self-incompatibility protein S1 family	Arabidopsis thaliana	MD05G1010100	414		Plant self-incompatibility protein S1 family	chr1:1293853-1294239 REVERSE LENGTH=128
1514	AT1G04645.1	HF10093-RA	487	Plant self-incompatibility protein S1 family	Arabidopsis thaliana	MD09G1237300	528		Plant self-incompatibility protein S1 family	chr1:1293853-1294239 REVERSE LENGTH=128
1515	AT1G04645.1	HF10093-RA	487	Plant self-incompatibility protein S1 family	Arabidopsis thaliana	MD00G1132500	438		Plant self-incompatibility protein S1 family	chr1:1293853-1294239 REVERSE LENGTH=128
1516	AT1G04645.1	HF10093-RA	487	Plant self-incompatibility protein S1 family	Arabidopsis thaliana	MD17G1052500	375		Plant self-incompatibility protein S1 family	chr1:1293853-1294239 REVERSE LENGTH=128
1517	AT1G04645.1	HF10093-RA	487	Plant self-incompatibility protein S1 family	Arabidopsis thaliana	MD17G1052700	357		Plant self-incompatibility protein S1 family	chr1:1293853-1294239 REVERSE LENGTH=128
1518	AT1G04645.1	HF10930-RA	289	Plant self-incompatibility protein S1 family	Arabidopsis thaliana	MD14G1004300	408		Plant self-incompatibility protein S1 family	chr1:1293853-1294239 REVERSE LENGTH=128
1519	AT1G04645.1	HF10930-RA	289	Plant self-incompatibility protein S1 family	Arabidopsis thaliana	MD00G1101200	411		Plant self-incompatibility protein S1 family	chr1:1293853-1294239 REVERSE LENGTH=128
1520	AT1G04645.1	HF10930-RA	289	Plant self-incompatibility protein S1 family	Arabidopsis thaliana	MD17G1052600	414		Plant self-incompatibility protein S1 family	chr1:1293853-1294239 REVERSE LENGTH=128
1521	AT1G04645.1	HF10930-RA	289	Plant self-incompatibility protein S1 family	Arabidopsis thaliana	MD06G1007700	513		Plant self-incompatibility protein S1 family	chr1:1293853-1294239 REVERSE LENGTH=128
1522	AT1G04645.1	HF10930-RA	289	Plant self-incompatibility protein S1 family	Arabidopsis thaliana	MD03G1153700	423		Plant self-incompatibility protein S1 family	chr1:1293853-1294239 REVERSE LENGTH=128
1523	AT1G04645.1	HF10930-RA	289	Plant self-incompatibility protein S1 family	Arabidopsis thaliana	MD06G1007500	273		Plant self-incompatibility protein S1 family	chr1:1293853-1294239 REVERSE LENGTH=128
1524	AT1G04645.1	HF10930-RA	289	Plant self-incompatibility protein S1 family	Arabidopsis thaliana	MD06G1046000	324		Plant self-incompatibility protein S1 family	chr1:1293853-1294239 REVERSE LENGTH=128
1525	AT1G04645.1	HF10930-RA	289	Plant self-incompatibility protein S1 family	Arabidopsis thaliana	MD03G1153800	423		Plant self-incompatibility protein S1 family	chr1:1293853-1294239 REVERSE LENGTH=128
1526	AT1G04645.1	HF10930-RA	289	Plant self-incompatibility protein S1 family	Arabidopsis thaliana	MD05G1181700	402		Plant self-incompatibility protein S1 family	chr1:1293853-1294239 REVERSE LENGTH=128
1527	AT1G04645.1	HF10930-RA	289	Plant self-incompatibility protein S1 family	Arabidopsis thaliana	MD05G1010100	414		Plant self-incompatibility protein S1 family	chr1:1293853-1294239 REVERSE LENGTH=128
1528	AT1G04645.1	HF10930-RA	289	Plant self-incompatibility protein S1 family	Arabidopsis thaliana	MD09G1237300	528		Plant self-incompatibility protein S1 family	chr1:1293853-1294239 REVERSE LENGTH=128
1529	AT1G04645.1	HF10930-RA	289	Plant self-incompatibility protein S1 family	Arabidopsis thaliana	MD00G1132500	438		Plant self-incompatibility protein S1 family	chr1:1293853-1294239 REVERSE LENGTH=128
1530	AT1G04645.1	HF10930-RA	289	Plant self-incompatibility protein S1 family	Arabidopsis thaliana	MD17G1052500	375		Plant self-incompatibility protein S1 family	chr1:1293853-1294239 REVERSE LENGTH=128
1531	AT1G04645.1	HF10930-RA	289	Plant self-incompatibility protein S1 family	Arabidopsis thaliana	MD17G1052700	357		Plant self-incompatibility protein S1 family	chr1:1293853-1294239 REVERSE LENGTH=128
1532	AT1G04645.1	HF38681-RA	140	Plant self-incompatibility protein S1 family	Arabidopsis thaliana	MD14G1004300	408		Plant self-incompatibility protein S1 family	chr1:1293853-1294239 REVERSE LENGTH=128
1533	AT1G04645.1	HF38681-RA	140	Plant self-incompatibility protein S1 family	Arabidopsis thaliana	MD00G1101200	411		Plant self-incompatibility protein S1 family	chr1:1293853-1294239 REVERSE LENGTH=128
1534	AT1G04645.1	HF38681-RA	140	Plant self-incompatibility protein S1 family	Arabidopsis thaliana	MD17G1052600	414		Plant self-incompatibility protein S1 family	chr1:1293853-1294239 REVERSE LENGTH=128
1535	AT1G04645.1	HF38681-RA	140	Plant self-incompatibility protein S1 family	Arabidopsis thaliana	MD06G1007700	513		Plant self-incompatibility protein S1 family	chr1:1293853-1294239 REVERSE LENGTH=128
1536	AT1G04645.1	HF38681-RA	140	Plant self-incompatibility protein S1 family	Arabidopsis thaliana	MD03G1153700	423		Plant self-incompatibility protein S1 family	chr1:1293853-1294239 REVERSE LENGTH=128
1537	AT1G04645.1	HF38681-RA	140	Plant self-incompatibility protein S1 family	Arabidopsis thaliana	MD06G1007500	273		Plant self-incompatibility protein S1 family	chr1:1293853-1294239 REVERSE LENGTH=128
1538	AT1G04645.1	HF38681-RA	140	Plant self-incompatibility protein S1 family	Arabidopsis thaliana	MD06G1046000	324		Plant self-incompatibility protein S1 family	chr1:1293853-1294239 REVERSE LENGTH=128
1539	AT1G04645.1	HF38681-RA	140	Plant self-incompatibility protein S1 family	Arabidopsis thaliana	MD03G1153800	423		Plant self-incompatibility protein S1 family	chr1:1293853-1294239 REVERSE LENGTH=128
1540	AT1G04645.1	HF38681-RA	140	Plant self-incompatibility protein S1 family	Arabidopsis thaliana	MD05G1181700	402		Plant self-incompatibility protein S1 family	chr1:1293853-1294239 REVERSE LENGTH=128
1541	AT1G04645.1	HF38681-RA	140	Plant self-incompatibility protein S1 family	Arabidopsis thaliana	MD05G1010100	414		Plant self-incompatibility protein S1 family	chr1:1293853-1294239 REVERSE LENGTH=128
1542	AT1G04645.1	HF38681-RA	140	Plant self-incompatibility protein S1 family	Arabidopsis thaliana	MD09G1237300	528		Plant self-incompatibility protein S1 family	chr1:1293853-1294239 REVERSE LENGTH=128
1543	AT1G04645.1	HF38681-RA	140	Plant self-incompatibility protein S1 family	Arabidopsis thaliana	MD00G1132500	438		Plant self-incompatibility protein S1 family	chr1:1293853-1294239 REVERSE LENGTH=128
1544	AT1G04645.1	HF38681-RA	140	Plant self-incompatibility protein S1 family	Arabidopsis thaliana	MD17G1052500	375		Plant self-incompatibility protein S1 family	chr1:1293853-1294239 REVERSE LENGTH=128
1545	AT1G04645.1	HF38681-RA	140	Plant self-incompatibility protein S1 family	Arabidopsis thaliana	MD17G1052700	357		Plant self-incompatibility protein S1 family	chr1:1293853-1294239 REVERSE LENGTH=128
1546	AT1G04645.1	HF10064-RA	90	Plant self-incompatibility protein S1 family	Arabidopsis thaliana	MD14G1004300	408		Plant self-incompatibility protein S1 family	chr1:1293853-1294239 REVERSE LENGTH=128
1547	AT1G04645.1	HF10064-RA	90	Plant self-incompatibility protein S1 family	Arabidopsis thaliana	MD00G1101200	411		Plant self-incompatibility protein S1 family	chr1:1293853-1294239 REVERSE LENGTH=128
1548	AT1G04645.1	HF10064-RA	90	Plant self-incompatibility protein S1 family	Arabidopsis thaliana	MD17G1052600	414		Plant self-incompatibility protein S1 family	chr1:1293853-1294239 REVERSE LENGTH=128
1549	AT1G04645.1	HF10064-RA	90	Plant self-incompatibility protein S1 family	Arabidopsis thaliana	MD06G1007700	513		Plant self-incompatibility protein S1 family	chr1:1293853-1294239 REVERSE LENGTH=128
1550	AT1G04645.1	HF10064-RA	90	Plant self-incompatibility protein S1 family	Arabidopsis thaliana	MD03G1153700	423		Plant self-incompatibility protein S1 family	chr1:1293853-1294239 REVERSE LENGTH=128
1551	AT1G04645.1	HF10064-RA	90	Plant self-incompatibility protein S1 family	Arabidopsis thaliana	MD06G1007500	273		Plant self-incompatibility protein S1 family	chr1:1293853-1294239 REVERSE LENGTH=128
1552	AT1G04645.1	HF10064-RA	90	Plant self-incompatibility protein S1 family	Arabidopsis thaliana	MD06G1046000	324		Plant self-incompatibility protein S1 family	chr1:1293853-1294239 REVERSE LENGTH=128
1553	AT1G04645.1	HF10064-RA	90	Plant self-incompatibility protein S1 family	Arabidopsis thaliana	MD03G1153800	423		Plant self-incompatibility protein S1 family	chr1:1293853-1294239 REVERSE LENGTH=128
1554	AT1G04645.1	HF10064-RA	90	Plant self-incompatibility protein S1 family	Arabidopsis thaliana	MD05G1181700	402		Plant self-incompatibility protein S1 family	chr1:1293853-1294239 REVERSE LENGTH=128
1555	AT1G04645.1	HF10064-RA	90	Plant self-incompatibility protein S1 family	Arabidopsis thaliana	MD05G1010100	414		Plant self-incompatibility protein S1 family	chr1:1293853-1294239 REVERSE LENGTH=128
1556	AT1G04645.1	HF10064-RA	90	Plant self-incompatibility protein S1 family	Arabidopsis thaliana	MD09G1237300	528		Plant self-incompatibility protein S1 family	chr1:1293853-1294239 REVERSE LENGTH=128
1557	AT1G04645.1	HF10064-RA	90	Plant self-incompatibility protein S1 family	Arabidopsis thaliana	MD00G1132500	438		Plant self-incompatibility protein S1 family	chr1:1293853-1294239 REVERSE LENGTH=128
1558	AT1G04645.1	HF10064-RA	90	Plant self-incompatibility protein S1 family	Arabidopsis thaliana	MD17G1052500	375		Plant self-incompatibility protein S1 family	chr1:1293853-1294239 REVERSE LENGTH=128
1559	AT1G04645.1	HF10064-RA	90	Plant self-incompatibility protein S1 family	Arabidopsis thaliana	MD17G1052700	357		Plant self-incompatibility protein S1 family	chr1:1293853-1294239 REVERSE LENGTH=128
1560	AT1G04645.1	HF02081-RA	124	Plant self-incompatibility protein S1 family	Arabidopsis thaliana	MD14G1004300	408		Plant self-incompatibility protein S1 family	chr1:1293853-1294239 REVERSE LENGTH=128
1561	AT1G04645.1	HF02081-RA	124	Plant self-incompatibility protein S1 family	Arabidopsis thaliana	MD00G1101200	411		Plant self-incompatibility protein S1 family	chr1:1293853-1294239 REVERSE LENGTH=128
1562	AT1G04645.1	HF02081-RA	124	Plant self-incompatibility protein S1 family	Arabidopsis thaliana	MD17G1052600	414		Plant self-incompatibility protein S1 family	chr1:1293853-1294239 REVERSE LENGTH=128
1563	AT1G04645.1	HF02081-RA	124	Plant self-incompatibility protein S1 family	Arabidopsis thaliana	MD06G1007700	513		Plant self-incompatibility protein S1 family	chr1:1293853-1294239 REVERSE LENGTH=128
1564	AT1G04645.1	HF02081-RA	124	Plant self-incompatibility protein S1 family	Arabidopsis thaliana	MD03G1153700	423		Plant self-incompatibility protein S1 family	chr1:1293853-1294239 REVERSE LENGTH=128
1565	AT1G04645.1	HF02081-RA	124	Plant self-incompatibility protein S1 family	Arabidopsis thaliana	MD06G1007500	273		Plant self-incompatibility protein S1 family	chr1:1293853-1294239 REVERSE LENGTH=128
1566	AT1G04645.1	HF02081-RA	124	Plant self-incompatibility protein S1 family	Arabidopsis thaliana	MD06G1046000	324		Plant self-incompatibility protein S1 family	chr1:1293853-1294239 REVERSE LENGTH=128
1567	AT1G04645.1	HF02081-RA	124	Plant self-incompatibility protein S1 family	Arabidopsis thaliana	MD03G1153800	423		Plant self-incompatibility protein S1 family	chr1:1293853-1294239 REVERSE LENGTH=128
1568	AT1G04645.1	HF02081-RA	124	Plant self-incompatibility protein S1 family	Arabidopsis thaliana	MD05G1181700	402		Plant self-incompatibility protein S1 family	chr1:1293853-1294239 REVERSE LENGTH=128
1569	AT1G04645.1	HF02081-RA	124	Plant self-incompatibility protein S1 family	Arabidopsis thaliana	MD05G1010100	414		Plant self-incompatibility protein S1 family	chr1:1293853-1294239 REVERSE LENGTH=128
1570	AT1G04645.1	HF02081-RA	124	Plant self-incompatibility protein S1 family	Arabidopsis thaliana	MD09G1237300	528		Plant self-incompatibility protein S1 family	chr1:1293853-1294239 REVERSE LENGTH=128
1571	AT1G04645.1	HF02081-RA	124	Plant self-incompatibility protein S1 family	Arabidopsis thaliana	MD00G1132500	438		Plant self-incompatibility protein S1 family	chr1:1293853-1294239 REVERSE LENGTH=128
1572	AT1G04645.1	HF02081-RA	124	Plant self-incompatibility protein S1 family	Arabidopsis thaliana	MD17G1052500	375		Plant self-incompatibility protein S1 family	chr1:1293853-1294239 REVERSE LENGTH=128
1573	AT1G04645.1	HF02081-RA	124	Plant self-incompatibility protein S1 family	Arabidopsis thaliana	MD17G1052700	357		Plant self-incompatibility protein S1 family	chr1:1293853-1294239 REVERSE LENGTH=128
1574	AT1G04650.1	HF02084-RA	972	unknown protein; Has 30201 Blast hits to 17322 proteins in 780 species: Archae - 12; Bacteria - 1396; Metazoa - 17338; Fungi - 3422; Plants - 5037; Viruses - 0; Other Eukaryotes - 2996 (source: NCBI BLink).	Arabidopsis thaliana	MD00G1101100	3436		unknown protein; Has 30201 Blast hits to 17322 proteins in 780 species: Archae - 12; Bacteria - 1396; Metazoa - 17338; Fungi - 3422; Plants - 5037; Viruses - 0; Other Eukaryotes - 2996 (source: NCBI BLink).	chr1:1294893-1298903 REVERSE LENGTH=997
1575	AT1G04670.1	HF02086-RA	135	unknown protein; Has 40 Blast hits to 40 proteins in 14 species: Archae - 2; Bacteria - 5; Metazoa - 1; Fungi - 2; Plants - 30; Viruses - 0; Other Eukaryotes - 0 (source: NCBI BLink).	Arabidopsis thaliana	MD00G1100800	592		unknown protein; Has 40 Blast hits to 40 proteins in 14 species: Archae - 2; Bacteria - 5; Metazoa - 1; Fungi - 2; Plants - 30; Viruses - 0; Other Eukaryotes - 0 (source: NCBI BLink).	chr1:1301985-1302532 FORWARD LENGTH=126
1576	AT1G04690.1	HF19541-RA	333	potassium channel beta subunit 1	Arabidopsis thaliana	MD13G1231200	1155	KAB1, KV-BETA1	potassium channel beta subunit 1	chr1:1313662-1315420 FORWARD LENGTH=328
1577	AT1G04690.1	HF19541-RA	333	potassium channel beta subunit 1	Arabidopsis thaliana	MD16G1235900	1481	KAB1, KV-BETA1	potassium channel beta subunit 1	chr1:1313662-1315420 FORWARD LENGTH=328
1578	AT1G04690.1	HF02091-RA	380	potassium channel beta subunit 1	Arabidopsis thaliana	MD13G1231200	1155	KAB1, KV-BETA1	potassium channel beta subunit 1	chr1:1313662-1315420 FORWARD LENGTH=328
1579	AT1G04690.1	HF02091-RA	380	potassium channel beta subunit 1	Arabidopsis thaliana	MD16G1235900	1481	KAB1, KV-BETA1	potassium channel beta subunit 1	chr1:1313662-1315420 FORWARD LENGTH=328
1580	AT1G04700.1	HF02092-RA	1191	PB1 domain-containing protein tyrosine kinase	Arabidopsis thaliana	MD16G1235800	3567		PB1 domain-containing protein tyrosine kinase	chr1:1316919-1320653 FORWARD LENGTH=1042
1581	AT1G04700.1	HF02092-RA	1191	PB1 domain-containing protein tyrosine kinase	Arabidopsis thaliana	MD13G1231300	3627		PB1 domain-containing protein tyrosine kinase	chr1:1316919-1320653 FORWARD LENGTH=1042
1582	AT1G04700.1	HF29886-RA	1312	PB1 domain-containing protein tyrosine kinase	Arabidopsis thaliana	MD16G1235800	3567		PB1 domain-containing protein tyrosine kinase	chr1:1316919-1320653 FORWARD LENGTH=1042
1583	AT1G04700.1	HF29886-RA	1312	PB1 domain-containing protein tyrosine kinase	Arabidopsis thaliana	MD13G1231300	3627		PB1 domain-containing protein tyrosine kinase	chr1:1316919-1320653 FORWARD LENGTH=1042
1584	AT1G04700.1	HF19540-RA	1188	PB1 domain-containing protein tyrosine kinase	Arabidopsis thaliana	MD16G1235800	3567		PB1 domain-containing protein tyrosine kinase	chr1:1316919-1320653 FORWARD LENGTH=1042
1585	AT1G04700.1	HF19540-RA	1188	PB1 domain-containing protein tyrosine kinase	Arabidopsis thaliana	MD13G1231300	3627		PB1 domain-containing protein tyrosine kinase	chr1:1316919-1320653 FORWARD LENGTH=1042
1586	AT1G04710.1	HF29878-RA	456	peroxisomal 3-ketoacyl-CoA thiolase 4	Arabidopsis thaliana	MD06G1074100	999	KAT1, PKT4	peroxisomal 3-ketoacyl-CoA thiolase 4	chr1:1321941-1324556 FORWARD LENGTH=443
1587	AT1G04730.1	HF32876-RA	642	P-loop containing nucleoside triphosphate hydrolases superfamily protein	Arabidopsis thaliana	MD09G1000200	3768	CTF18	P-loop containing nucleoside triphosphate hydrolases superfamily protein	chr1:1325385-1331086 REVERSE LENGTH=943
1588	AT1G04750.2	HF29860-RA	329	vesicle-associated membrane protein 721	Arabidopsis thaliana	NA	NA
1589	AT1G04760.1	HF23103-RA	221	vesicle-associated membrane protein 726	Arabidopsis thaliana	MD00G1099600	1072	ATVAMP726, VAMP726	vesicle-associated membrane protein 726	chr1:1334760-1336070 FORWARD LENGTH=220
1590	AT1G04760.1	HF23103-RA	221	vesicle-associated membrane protein 726	Arabidopsis thaliana	MD10G1235100	1111	ATVAMP726, VAMP726	vesicle-associated membrane protein 726	chr1:1334760-1336070 FORWARD LENGTH=220
1591	AT1G04760.1	HF23103-RA	221	vesicle-associated membrane protein 726	Arabidopsis thaliana	MD04G1003900	805	ATVAMP726, VAMP726	vesicle-associated membrane protein 726	chr1:1334760-1336070 FORWARD LENGTH=220
1592	AT1G04760.1	HF23103-RA	221	vesicle-associated membrane protein 726	Arabidopsis thaliana	MD15G1424400	1158	ATVAMP726, VAMP726	vesicle-associated membrane protein 726	chr1:1334760-1336070 FORWARD LENGTH=220
1593	AT1G04760.1	HF23103-RA	221	vesicle-associated membrane protein 726	Arabidopsis thaliana	MD05G1177800	1262	ATVAMP726, VAMP726	vesicle-associated membrane protein 726	chr1:1334760-1336070 FORWARD LENGTH=220
1594	AT1G04760.1	HF23103-RA	221	vesicle-associated membrane protein 726	Arabidopsis thaliana	MD08G1122600	156	ATVAMP726, VAMP726	vesicle-associated membrane protein 726	chr1:1334760-1336070 FORWARD LENGTH=220
1595	AT1G04760.1	HF35686-RA	238	vesicle-associated membrane protein 726	Arabidopsis thaliana	MD00G1099600	1072	ATVAMP726, VAMP726	vesicle-associated membrane protein 726	chr1:1334760-1336070 FORWARD LENGTH=220
1596	AT1G04760.1	HF35686-RA	238	vesicle-associated membrane protein 726	Arabidopsis thaliana	MD10G1235100	1111	ATVAMP726, VAMP726	vesicle-associated membrane protein 726	chr1:1334760-1336070 FORWARD LENGTH=220
1597	AT1G04760.1	HF35686-RA	238	vesicle-associated membrane protein 726	Arabidopsis thaliana	MD04G1003900	805	ATVAMP726, VAMP726	vesicle-associated membrane protein 726	chr1:1334760-1336070 FORWARD LENGTH=220
1598	AT1G04760.1	HF35686-RA	238	vesicle-associated membrane protein 726	Arabidopsis thaliana	MD15G1424400	1158	ATVAMP726, VAMP726	vesicle-associated membrane protein 726	chr1:1334760-1336070 FORWARD LENGTH=220
1599	AT1G04760.1	HF35686-RA	238	vesicle-associated membrane protein 726	Arabidopsis thaliana	MD05G1177800	1262	ATVAMP726, VAMP726	vesicle-associated membrane protein 726	chr1:1334760-1336070 FORWARD LENGTH=220
1600	AT1G04760.1	HF35686-RA	238	vesicle-associated membrane protein 726	Arabidopsis thaliana	MD08G1122600	156	ATVAMP726, VAMP726	vesicle-associated membrane protein 726	chr1:1334760-1336070 FORWARD LENGTH=220
1601	AT1G04760.1	HF00727-RA	206	vesicle-associated membrane protein 726	Arabidopsis thaliana	MD00G1099600	1072	ATVAMP726, VAMP726	vesicle-associated membrane protein 726	chr1:1334760-1336070 FORWARD LENGTH=220
1602	AT1G04760.1	HF00727-RA	206	vesicle-associated membrane protein 726	Arabidopsis thaliana	MD10G1235100	1111	ATVAMP726, VAMP726	vesicle-associated membrane protein 726	chr1:1334760-1336070 FORWARD LENGTH=220
1603	AT1G04760.1	HF00727-RA	206	vesicle-associated membrane protein 726	Arabidopsis thaliana	MD04G1003900	805	ATVAMP726, VAMP726	vesicle-associated membrane protein 726	chr1:1334760-1336070 FORWARD LENGTH=220
1604	AT1G04760.1	HF00727-RA	206	vesicle-associated membrane protein 726	Arabidopsis thaliana	MD15G1424400	1158	ATVAMP726, VAMP726	vesicle-associated membrane protein 726	chr1:1334760-1336070 FORWARD LENGTH=220
1605	AT1G04760.1	HF00727-RA	206	vesicle-associated membrane protein 726	Arabidopsis thaliana	MD05G1177800	1262	ATVAMP726, VAMP726	vesicle-associated membrane protein 726	chr1:1334760-1336070 FORWARD LENGTH=220
1606	AT1G04760.1	HF00727-RA	206	vesicle-associated membrane protein 726	Arabidopsis thaliana	MD08G1122600	156	ATVAMP726, VAMP726	vesicle-associated membrane protein 726	chr1:1334760-1336070 FORWARD LENGTH=220
1607	AT1G04760.1	HF10898-RA	219	vesicle-associated membrane protein 726	Arabidopsis thaliana	MD00G1099600	1072	ATVAMP726, VAMP726	vesicle-associated membrane protein 726	chr1:1334760-1336070 FORWARD LENGTH=220
1608	AT1G04760.1	HF10898-RA	219	vesicle-associated membrane protein 726	Arabidopsis thaliana	MD10G1235100	1111	ATVAMP726, VAMP726	vesicle-associated membrane protein 726	chr1:1334760-1336070 FORWARD LENGTH=220
1609	AT1G04760.1	HF10898-RA	219	vesicle-associated membrane protein 726	Arabidopsis thaliana	MD04G1003900	805	ATVAMP726, VAMP726	vesicle-associated membrane protein 726	chr1:1334760-1336070 FORWARD LENGTH=220
1610	AT1G04760.1	HF10898-RA	219	vesicle-associated membrane protein 726	Arabidopsis thaliana	MD15G1424400	1158	ATVAMP726, VAMP726	vesicle-associated membrane protein 726	chr1:1334760-1336070 FORWARD LENGTH=220
1611	AT1G04760.1	HF10898-RA	219	vesicle-associated membrane protein 726	Arabidopsis thaliana	MD05G1177800	1262	ATVAMP726, VAMP726	vesicle-associated membrane protein 726	chr1:1334760-1336070 FORWARD LENGTH=220
1612	AT1G04760.1	HF10898-RA	219	vesicle-associated membrane protein 726	Arabidopsis thaliana	MD08G1122600	156	ATVAMP726, VAMP726	vesicle-associated membrane protein 726	chr1:1334760-1336070 FORWARD LENGTH=220
1613	AT1G04760.1	HF11569-RA	638	vesicle-associated membrane protein 726	Arabidopsis thaliana	MD00G1099600	1072	ATVAMP726, VAMP726	vesicle-associated membrane protein 726	chr1:1334760-1336070 FORWARD LENGTH=220
1614	AT1G04760.1	HF11569-RA	638	vesicle-associated membrane protein 726	Arabidopsis thaliana	MD10G1235100	1111	ATVAMP726, VAMP726	vesicle-associated membrane protein 726	chr1:1334760-1336070 FORWARD LENGTH=220
1615	AT1G04760.1	HF11569-RA	638	vesicle-associated membrane protein 726	Arabidopsis thaliana	MD04G1003900	805	ATVAMP726, VAMP726	vesicle-associated membrane protein 726	chr1:1334760-1336070 FORWARD LENGTH=220
1616	AT1G04760.1	HF11569-RA	638	vesicle-associated membrane protein 726	Arabidopsis thaliana	MD15G1424400	1158	ATVAMP726, VAMP726	vesicle-associated membrane protein 726	chr1:1334760-1336070 FORWARD LENGTH=220
1617	AT1G04760.1	HF11569-RA	638	vesicle-associated membrane protein 726	Arabidopsis thaliana	MD05G1177800	1262	ATVAMP726, VAMP726	vesicle-associated membrane protein 726	chr1:1334760-1336070 FORWARD LENGTH=220
1618	AT1G04760.1	HF11569-RA	638	vesicle-associated membrane protein 726	Arabidopsis thaliana	MD08G1122600	156	ATVAMP726, VAMP726	vesicle-associated membrane protein 726	chr1:1334760-1336070 FORWARD LENGTH=220
1619	AT1G04770.1	HF02093-RA	295	Tetratricopeptide repeat (TPR)-like superfamily protein	Arabidopsis thaliana	MD13G1231400	1101		Tetratricopeptide repeat (TPR)-like superfamily protein	chr1:1336564-1337767 REVERSE LENGTH=303
1620	AT1G04780.1	HF00719-RA	656	Ankyrin repeat family protein	Arabidopsis thaliana	MD13G1285000	1425		Ankyrin repeat family protein	chr1:1340891-1342965 REVERSE LENGTH=664
1621	AT1G04780.1	HF00719-RA	656	Ankyrin repeat family protein	Arabidopsis thaliana	MD13G1284900	584		Ankyrin repeat family protein	chr1:1340891-1342965 REVERSE LENGTH=664
1622	AT1G04780.1	HF00719-RA	656	Ankyrin repeat family protein	Arabidopsis thaliana	MD04G1002900	2808		Ankyrin repeat family protein	chr1:1340891-1342965 REVERSE LENGTH=664
1623	AT1G04780.1	HF35681-RA	95	Ankyrin repeat family protein	Arabidopsis thaliana	MD13G1285000	1425		Ankyrin repeat family protein	chr1:1340891-1342965 REVERSE LENGTH=664
1624	AT1G04780.1	HF35681-RA	95	Ankyrin repeat family protein	Arabidopsis thaliana	MD13G1284900	584		Ankyrin repeat family protein	chr1:1340891-1342965 REVERSE LENGTH=664
1625	AT1G04780.1	HF35681-RA	95	Ankyrin repeat family protein	Arabidopsis thaliana	MD04G1002900	2808		Ankyrin repeat family protein	chr1:1340891-1342965 REVERSE LENGTH=664
1626	AT1G04780.1	HF35682-RA	404	Ankyrin repeat family protein	Arabidopsis thaliana	MD13G1285000	1425		Ankyrin repeat family protein	chr1:1340891-1342965 REVERSE LENGTH=664
1627	AT1G04780.1	HF35682-RA	404	Ankyrin repeat family protein	Arabidopsis thaliana	MD13G1284900	584		Ankyrin repeat family protein	chr1:1340891-1342965 REVERSE LENGTH=664
1628	AT1G04780.1	HF35682-RA	404	Ankyrin repeat family protein	Arabidopsis thaliana	MD04G1002900	2808		Ankyrin repeat family protein	chr1:1340891-1342965 REVERSE LENGTH=664
1629	AT1G04780.1	HF00718-RA	570	Ankyrin repeat family protein	Arabidopsis thaliana	MD13G1285000	1425		Ankyrin repeat family protein	chr1:1340891-1342965 REVERSE LENGTH=664
1630	AT1G04780.1	HF00718-RA	570	Ankyrin repeat family protein	Arabidopsis thaliana	MD13G1284900	584		Ankyrin repeat family protein	chr1:1340891-1342965 REVERSE LENGTH=664
1631	AT1G04780.1	HF00718-RA	570	Ankyrin repeat family protein	Arabidopsis thaliana	MD04G1002900	2808		Ankyrin repeat family protein	chr1:1340891-1342965 REVERSE LENGTH=664
1632	AT1G04790.1	HF00725-RA	822	RING/U-box superfamily protein	Arabidopsis thaliana	MD04G1003700	2973		RING/U-box superfamily protein	chr1:1345469-1348143 FORWARD LENGTH=634
1633	AT1G04830.1	HF30420-RA	204	Ypt/Rab-GAP domain of gyp1p superfamily protein	Arabidopsis thaliana	MD02G1030800	1762		Ypt/Rab-GAP domain of gyp1p superfamily protein	chr1:1359087-1361844 REVERSE LENGTH=448
1634	AT1G04830.2	HF30419-RA	95	Ypt/Rab-GAP domain of gyp1p superfamily protein	Arabidopsis thaliana	NA	NA
1635	AT1G04850.1	HF00791-RA	109	ubiquitin-associated (UBA)/TS-N domain-containing protein	Arabidopsis thaliana	MD13G1284200	1608		ubiquitin-associated (UBA)/TS-N domain-containing protein	chr1:1365311-1368706 REVERSE LENGTH=413
1636	AT1G04850.1	HF00791-RA	109	ubiquitin-associated (UBA)/TS-N domain-containing protein	Arabidopsis thaliana	MD13G1284100	932		ubiquitin-associated (UBA)/TS-N domain-containing protein	chr1:1365311-1368706 REVERSE LENGTH=413
1637	AT1G04850.1	HF00791-RA	109	ubiquitin-associated (UBA)/TS-N domain-containing protein	Arabidopsis thaliana	MD04G1012000	1505		ubiquitin-associated (UBA)/TS-N domain-containing protein	chr1:1365311-1368706 REVERSE LENGTH=413
1638	AT1G04850.1	HF00791-RA	109	ubiquitin-associated (UBA)/TS-N domain-containing protein	Arabidopsis thaliana	MD05G1173000	1201		ubiquitin-associated (UBA)/TS-N domain-containing protein	chr1:1365311-1368706 REVERSE LENGTH=413
1639	AT1G04850.1	HF35668-RA	235	ubiquitin-associated (UBA)/TS-N domain-containing protein	Arabidopsis thaliana	MD13G1284200	1608		ubiquitin-associated (UBA)/TS-N domain-containing protein	chr1:1365311-1368706 REVERSE LENGTH=413
1640	AT1G04850.1	HF35668-RA	235	ubiquitin-associated (UBA)/TS-N domain-containing protein	Arabidopsis thaliana	MD13G1284100	932		ubiquitin-associated (UBA)/TS-N domain-containing protein	chr1:1365311-1368706 REVERSE LENGTH=413
1641	AT1G04850.1	HF35668-RA	235	ubiquitin-associated (UBA)/TS-N domain-containing protein	Arabidopsis thaliana	MD04G1012000	1505		ubiquitin-associated (UBA)/TS-N domain-containing protein	chr1:1365311-1368706 REVERSE LENGTH=413
1642	AT1G04850.1	HF35668-RA	235	ubiquitin-associated (UBA)/TS-N domain-containing protein	Arabidopsis thaliana	MD05G1173000	1201		ubiquitin-associated (UBA)/TS-N domain-containing protein	chr1:1365311-1368706 REVERSE LENGTH=413
1643	AT1G04850.1	HF00788-RA	384	ubiquitin-associated (UBA)/TS-N domain-containing protein	Arabidopsis thaliana	MD13G1284200	1608		ubiquitin-associated (UBA)/TS-N domain-containing protein	chr1:1365311-1368706 REVERSE LENGTH=413
1644	AT1G04850.1	HF00788-RA	384	ubiquitin-associated (UBA)/TS-N domain-containing protein	Arabidopsis thaliana	MD13G1284100	932		ubiquitin-associated (UBA)/TS-N domain-containing protein	chr1:1365311-1368706 REVERSE LENGTH=413
1645	AT1G04850.1	HF00788-RA	384	ubiquitin-associated (UBA)/TS-N domain-containing protein	Arabidopsis thaliana	MD04G1012000	1505		ubiquitin-associated (UBA)/TS-N domain-containing protein	chr1:1365311-1368706 REVERSE LENGTH=413
1646	AT1G04850.1	HF00788-RA	384	ubiquitin-associated (UBA)/TS-N domain-containing protein	Arabidopsis thaliana	MD05G1173000	1201		ubiquitin-associated (UBA)/TS-N domain-containing protein	chr1:1365311-1368706 REVERSE LENGTH=413
1647	AT1G04850.1	HF35667-RA	161	ubiquitin-associated (UBA)/TS-N domain-containing protein	Arabidopsis thaliana	MD13G1284200	1608		ubiquitin-associated (UBA)/TS-N domain-containing protein	chr1:1365311-1368706 REVERSE LENGTH=413
1648	AT1G04850.1	HF35667-RA	161	ubiquitin-associated (UBA)/TS-N domain-containing protein	Arabidopsis thaliana	MD13G1284100	932		ubiquitin-associated (UBA)/TS-N domain-containing protein	chr1:1365311-1368706 REVERSE LENGTH=413
1649	AT1G04850.1	HF35667-RA	161	ubiquitin-associated (UBA)/TS-N domain-containing protein	Arabidopsis thaliana	MD04G1012000	1505		ubiquitin-associated (UBA)/TS-N domain-containing protein	chr1:1365311-1368706 REVERSE LENGTH=413
1650	AT1G04850.1	HF35667-RA	161	ubiquitin-associated (UBA)/TS-N domain-containing protein	Arabidopsis thaliana	MD05G1173000	1201		ubiquitin-associated (UBA)/TS-N domain-containing protein	chr1:1365311-1368706 REVERSE LENGTH=413
1651	AT1G04850.1	HF10861-RA	357	ubiquitin-associated (UBA)/TS-N domain-containing protein	Arabidopsis thaliana	MD13G1284200	1608		ubiquitin-associated (UBA)/TS-N domain-containing protein	chr1:1365311-1368706 REVERSE LENGTH=413
1652	AT1G04850.1	HF10861-RA	357	ubiquitin-associated (UBA)/TS-N domain-containing protein	Arabidopsis thaliana	MD13G1284100	932		ubiquitin-associated (UBA)/TS-N domain-containing protein	chr1:1365311-1368706 REVERSE LENGTH=413
1653	AT1G04850.1	HF10861-RA	357	ubiquitin-associated (UBA)/TS-N domain-containing protein	Arabidopsis thaliana	MD04G1012000	1505		ubiquitin-associated (UBA)/TS-N domain-containing protein	chr1:1365311-1368706 REVERSE LENGTH=413
1654	AT1G04850.1	HF10861-RA	357	ubiquitin-associated (UBA)/TS-N domain-containing protein	Arabidopsis thaliana	MD05G1173000	1201		ubiquitin-associated (UBA)/TS-N domain-containing protein	chr1:1365311-1368706 REVERSE LENGTH=413
1655	AT1G04860.1	HF35677-RA	1018	ubiquitin-specific protease 2	Arabidopsis thaliana	MD13G1284700	3753	UBP2, ATUBP2	ubiquitin-specific protease 2	chr1:1369306-1372290 REVERSE LENGTH=961
1656	AT1G04860.1	HF35677-RA	1018	ubiquitin-specific protease 2	Arabidopsis thaliana	MD04G1009400	3722	UBP2, ATUBP2	ubiquitin-specific protease 2	chr1:1369306-1372290 REVERSE LENGTH=961
1657	AT1G04860.1	HF00764-RA	1044	ubiquitin-specific protease 2	Arabidopsis thaliana	MD13G1284700	3753	UBP2, ATUBP2	ubiquitin-specific protease 2	chr1:1369306-1372290 REVERSE LENGTH=961
1658	AT1G04860.1	HF00764-RA	1044	ubiquitin-specific protease 2	Arabidopsis thaliana	MD04G1009400	3722	UBP2, ATUBP2	ubiquitin-specific protease 2	chr1:1369306-1372290 REVERSE LENGTH=961
1659	AT1G04870.1	HF21982-RA	155	protein arginine methyltransferase 10	Arabidopsis thaliana	NA	NA
1660	AT1G04870.2	HF30473-RA	487	protein arginine methyltransferase 10	Arabidopsis thaliana	MD15G1177300	1585	PRMT10, ATPRMT10	protein arginine methyltransferase 10	chr1:1373485-1375598 REVERSE LENGTH=383
1661	AT1G04870.2	HF30473-RA	487	protein arginine methyltransferase 10	Arabidopsis thaliana	MD02G1037100	1669	PRMT10, ATPRMT10	protein arginine methyltransferase 10	chr1:1373485-1375598 REVERSE LENGTH=383
1662	AT1G04870.2	HF18613-RA	492	protein arginine methyltransferase 10	Arabidopsis thaliana	MD15G1177300	1585	PRMT10, ATPRMT10	protein arginine methyltransferase 10	chr1:1373485-1375598 REVERSE LENGTH=383
1663	AT1G04870.2	HF18613-RA	492	protein arginine methyltransferase 10	Arabidopsis thaliana	MD02G1037100	1669	PRMT10, ATPRMT10	protein arginine methyltransferase 10	chr1:1373485-1375598 REVERSE LENGTH=383
1664	AT1G04880.1	HF00757-RA	478	HMG (high mobility group) box protein with ARid/BRIGHT DNA-binding domain	Arabidopsis thaliana	MD04G1008800	1668		HMG (high mobility group) box protein with ARID/BRIGHT DNA-binding domain	chr1:1376106-1378264 REVERSE LENGTH=448
1665	AT1G04900.1	HF00753-RA	463	Protein of unknown function (DUF185)	Arabidopsis thaliana	MD04G1008200	1953		Protein of unknown function (DUF185)	chr1:1383912-1387561 FORWARD LENGTH=442
1666	AT1G04910.1	HF35665-RA	90	O-fucosyltransferase family protein	Arabidopsis thaliana	MD13G1283600	720		O-fucosyltransferase family protein	chr1:1388101-1391074 REVERSE LENGTH=519
1667	AT1G04910.1	HF35665-RA	90	O-fucosyltransferase family protein	Arabidopsis thaliana	MD04G1012400	2357		O-fucosyltransferase family protein	chr1:1388101-1391074 REVERSE LENGTH=519
1668	AT1G04910.1	HF35664-RA	246	O-fucosyltransferase family protein	Arabidopsis thaliana	MD13G1283600	720		O-fucosyltransferase family protein	chr1:1388101-1391074 REVERSE LENGTH=519
1669	AT1G04910.1	HF35664-RA	246	O-fucosyltransferase family protein	Arabidopsis thaliana	MD04G1012400	2357		O-fucosyltransferase family protein	chr1:1388101-1391074 REVERSE LENGTH=519
1670	AT1G04910.1	HF00793-RA	521	O-fucosyltransferase family protein	Arabidopsis thaliana	MD13G1283600	720		O-fucosyltransferase family protein	chr1:1388101-1391074 REVERSE LENGTH=519
1671	AT1G04910.1	HF00793-RA	521	O-fucosyltransferase family protein	Arabidopsis thaliana	MD04G1012400	2357		O-fucosyltransferase family protein	chr1:1388101-1391074 REVERSE LENGTH=519
1672	AT1G04920.1	HF00802-RA	493	sucrose phosphate synthase 3F	Arabidopsis thaliana	MD04G1013500	3583	ATSPS3F, SPS3F	sucrose phosphate synthase 3F	chr1:1391674-1395756 REVERSE LENGTH=1062
1673	AT1G04920.1	HF00802-RA	493	sucrose phosphate synthase 3F	Arabidopsis thaliana	MD10G1002400	328	ATSPS3F, SPS3F	sucrose phosphate synthase 3F	chr1:1391674-1395756 REVERSE LENGTH=1062
1674	AT1G04940.1	HF21084-RA	618	translocon at the inner envelope membrane of chloroplasts 20	Arabidopsis thaliana	MD15G1022400	1206	TIC20	translocon at the inner envelope membrane of chloroplasts 20	chr1:1399588-1400616 FORWARD LENGTH=274
1675	AT1G04940.1	HF21084-RA	618	translocon at the inner envelope membrane of chloroplasts 20	Arabidopsis thaliana	MD08G1024700	1221	TIC20	translocon at the inner envelope membrane of chloroplasts 20	chr1:1399588-1400616 FORWARD LENGTH=274
1676	AT1G04940.1	HF10635-RA	107	translocon at the inner envelope membrane of chloroplasts 20	Arabidopsis thaliana	MD15G1022400	1206	TIC20	translocon at the inner envelope membrane of chloroplasts 20	chr1:1399588-1400616 FORWARD LENGTH=274
1677	AT1G04940.1	HF10635-RA	107	translocon at the inner envelope membrane of chloroplasts 20	Arabidopsis thaliana	MD08G1024700	1221	TIC20	translocon at the inner envelope membrane of chloroplasts 20	chr1:1399588-1400616 FORWARD LENGTH=274
1678	AT1G04945.2	HF16935-RA	413	HIT-type Zinc finger family protein	Arabidopsis thaliana	MD02G1318000	2021		HIT-type Zinc finger family protein	chr1:1400969-1402651 FORWARD LENGTH=392
1679	AT1G04945.2	HF16935-RA	413	HIT-type Zinc finger family protein	Arabidopsis thaliana	MD07G1003300	1811		HIT-type Zinc finger family protein	chr1:1400969-1402651 FORWARD LENGTH=392
1680	AT1G04945.2	HF07035-RA	226	HIT-type Zinc finger family protein	Arabidopsis thaliana	MD02G1318000	2021		HIT-type Zinc finger family protein	chr1:1400969-1402651 FORWARD LENGTH=392
1681	AT1G04945.2	HF07035-RA	226	HIT-type Zinc finger family protein	Arabidopsis thaliana	MD07G1003300	1811		HIT-type Zinc finger family protein	chr1:1400969-1402651 FORWARD LENGTH=392
1682	AT1G04950.3	HF33799-RA	582	TATA BOX ASSOCIATED FACTOR II 59	Arabidopsis thaliana	MD03G1192300	2044	TAFII59, TAF6, ATTAF6	TATA BOX ASSOCIATED FACTOR II 59	chr1:1403606-1407184 REVERSE LENGTH=549
1683	AT1G04950.3	HF33799-RA	582	TATA BOX ASSOCIATED FACTOR II 59	Arabidopsis thaliana	MD09G1117900	1973	TAFII59, TAF6, ATTAF6	TATA BOX ASSOCIATED FACTOR II 59	chr1:1403606-1407184 REVERSE LENGTH=549
1684	AT1G04950.3	HF33799-RA	582	TATA BOX ASSOCIATED FACTOR II 59	Arabidopsis thaliana	MD17G1109200	1957	TAFII59, TAF6, ATTAF6	TATA BOX ASSOCIATED FACTOR II 59	chr1:1403606-1407184 REVERSE LENGTH=549
1685	AT1G04950.3	HF29296-RA	557	TATA BOX ASSOCIATED FACTOR II 59	Arabidopsis thaliana	MD03G1192300	2044	TAFII59, TAF6, ATTAF6	TATA BOX ASSOCIATED FACTOR II 59	chr1:1403606-1407184 REVERSE LENGTH=549
1686	AT1G04950.3	HF29296-RA	557	TATA BOX ASSOCIATED FACTOR II 59	Arabidopsis thaliana	MD09G1117900	1973	TAFII59, TAF6, ATTAF6	TATA BOX ASSOCIATED FACTOR II 59	chr1:1403606-1407184 REVERSE LENGTH=549
1687	AT1G04950.3	HF29296-RA	557	TATA BOX ASSOCIATED FACTOR II 59	Arabidopsis thaliana	MD17G1109200	1957	TAFII59, TAF6, ATTAF6	TATA BOX ASSOCIATED FACTOR II 59	chr1:1403606-1407184 REVERSE LENGTH=549
1688	AT1G04950.3	HF03430-RA	306	TATA BOX ASSOCIATED FACTOR II 59	Arabidopsis thaliana	MD03G1192300	2044	TAFII59, TAF6, ATTAF6	TATA BOX ASSOCIATED FACTOR II 59	chr1:1403606-1407184 REVERSE LENGTH=549
1689	AT1G04950.3	HF03430-RA	306	TATA BOX ASSOCIATED FACTOR II 59	Arabidopsis thaliana	MD09G1117900	1973	TAFII59, TAF6, ATTAF6	TATA BOX ASSOCIATED FACTOR II 59	chr1:1403606-1407184 REVERSE LENGTH=549
1690	AT1G04950.3	HF03430-RA	306	TATA BOX ASSOCIATED FACTOR II 59	Arabidopsis thaliana	MD17G1109200	1957	TAFII59, TAF6, ATTAF6	TATA BOX ASSOCIATED FACTOR II 59	chr1:1403606-1407184 REVERSE LENGTH=549
1691	AT1G04950.3	HF04248-RA	528	TATA BOX ASSOCIATED FACTOR II 59	Arabidopsis thaliana	MD03G1192300	2044	TAFII59, TAF6, ATTAF6	TATA BOX ASSOCIATED FACTOR II 59	chr1:1403606-1407184 REVERSE LENGTH=549
1692	AT1G04950.3	HF04248-RA	528	TATA BOX ASSOCIATED FACTOR II 59	Arabidopsis thaliana	MD09G1117900	1973	TAFII59, TAF6, ATTAF6	TATA BOX ASSOCIATED FACTOR II 59	chr1:1403606-1407184 REVERSE LENGTH=549
1693	AT1G04950.3	HF04248-RA	528	TATA BOX ASSOCIATED FACTOR II 59	Arabidopsis thaliana	MD17G1109200	1957	TAFII59, TAF6, ATTAF6	TATA BOX ASSOCIATED FACTOR II 59	chr1:1403606-1407184 REVERSE LENGTH=549
1694	AT1G04960.1	HF33795-RA	345	Protein of unknown function (DUF1664)	Arabidopsis thaliana	MD17G1108700	1470		Protein of unknown function (DUF1664)	chr1:1408021-1410673 REVERSE LENGTH=317
1695	AT1G04960.1	HF29302-RA	319	Protein of unknown function (DUF1664)	Arabidopsis thaliana	MD17G1108700	1470		Protein of unknown function (DUF1664)	chr1:1408021-1410673 REVERSE LENGTH=317
1696	AT1G04960.1	HF25566-RA	567	Protein of unknown function (DUF1664)	Arabidopsis thaliana	MD17G1108700	1470		Protein of unknown function (DUF1664)	chr1:1408021-1410673 REVERSE LENGTH=317
1697	AT1G04960.2	HF01253-RA	398	Protein of unknown function (DUF1664)	Arabidopsis thaliana	NA	NA
1698	AT1G04970.1	HF15100-RA	73	lipid-binding serum glycoprotein family protein	Arabidopsis thaliana	MD03G1192700	2158		lipid-binding serum glycoprotein family protein	chr1:1411216-1413431 FORWARD LENGTH=488
1699	AT1G04970.1	HF15100-RA	73	lipid-binding serum glycoprotein family protein	Arabidopsis thaliana	MD09G1117400	1817		lipid-binding serum glycoprotein family protein	chr1:1411216-1413431 FORWARD LENGTH=488
1700	AT1G04970.1	HF15100-RA	73	lipid-binding serum glycoprotein family protein	Arabidopsis thaliana	MD17G1092300	1326		lipid-binding serum glycoprotein family protein	chr1:1411216-1413431 FORWARD LENGTH=488
1701	AT1G04970.1	HF33065-RA	201	lipid-binding serum glycoprotein family protein	Arabidopsis thaliana	MD03G1192700	2158		lipid-binding serum glycoprotein family protein	chr1:1411216-1413431 FORWARD LENGTH=488
1702	AT1G04970.1	HF33065-RA	201	lipid-binding serum glycoprotein family protein	Arabidopsis thaliana	MD09G1117400	1817		lipid-binding serum glycoprotein family protein	chr1:1411216-1413431 FORWARD LENGTH=488
1703	AT1G04970.1	HF33065-RA	201	lipid-binding serum glycoprotein family protein	Arabidopsis thaliana	MD17G1092300	1326		lipid-binding serum glycoprotein family protein	chr1:1411216-1413431 FORWARD LENGTH=488
1704	AT1G04970.1	HF33794-RA	848	lipid-binding serum glycoprotein family protein	Arabidopsis thaliana	MD03G1192700	2158		lipid-binding serum glycoprotein family protein	chr1:1411216-1413431 FORWARD LENGTH=488
1705	AT1G04970.1	HF33794-RA	848	lipid-binding serum glycoprotein family protein	Arabidopsis thaliana	MD09G1117400	1817		lipid-binding serum glycoprotein family protein	chr1:1411216-1413431 FORWARD LENGTH=488
1706	AT1G04970.1	HF33794-RA	848	lipid-binding serum glycoprotein family protein	Arabidopsis thaliana	MD17G1092300	1326		lipid-binding serum glycoprotein family protein	chr1:1411216-1413431 FORWARD LENGTH=488
1707	AT1G04970.1	HF15101-RA	82	lipid-binding serum glycoprotein family protein	Arabidopsis thaliana	MD03G1192700	2158		lipid-binding serum glycoprotein family protein	chr1:1411216-1413431 FORWARD LENGTH=488
1708	AT1G04970.1	HF15101-RA	82	lipid-binding serum glycoprotein family protein	Arabidopsis thaliana	MD09G1117400	1817		lipid-binding serum glycoprotein family protein	chr1:1411216-1413431 FORWARD LENGTH=488
1709	AT1G04970.1	HF15101-RA	82	lipid-binding serum glycoprotein family protein	Arabidopsis thaliana	MD17G1092300	1326		lipid-binding serum glycoprotein family protein	chr1:1411216-1413431 FORWARD LENGTH=488
1710	AT1G04970.1	HF29424-RA	234	lipid-binding serum glycoprotein family protein	Arabidopsis thaliana	MD03G1192700	2158		lipid-binding serum glycoprotein family protein	chr1:1411216-1413431 FORWARD LENGTH=488
1711	AT1G04970.1	HF29424-RA	234	lipid-binding serum glycoprotein family protein	Arabidopsis thaliana	MD09G1117400	1817		lipid-binding serum glycoprotein family protein	chr1:1411216-1413431 FORWARD LENGTH=488
1712	AT1G04970.1	HF29424-RA	234	lipid-binding serum glycoprotein family protein	Arabidopsis thaliana	MD17G1092300	1326		lipid-binding serum glycoprotein family protein	chr1:1411216-1413431 FORWARD LENGTH=488
1713	AT1G04970.1	HF33070-RA	75	lipid-binding serum glycoprotein family protein	Arabidopsis thaliana	MD03G1192700	2158		lipid-binding serum glycoprotein family protein	chr1:1411216-1413431 FORWARD LENGTH=488
1714	AT1G04970.1	HF33070-RA	75	lipid-binding serum glycoprotein family protein	Arabidopsis thaliana	MD09G1117400	1817		lipid-binding serum glycoprotein family protein	chr1:1411216-1413431 FORWARD LENGTH=488
1715	AT1G04970.1	HF33070-RA	75	lipid-binding serum glycoprotein family protein	Arabidopsis thaliana	MD17G1092300	1326		lipid-binding serum glycoprotein family protein	chr1:1411216-1413431 FORWARD LENGTH=488
1716	AT1G04980.1	HF29311-RA	416	PDI-like 2-2	Arabidopsis thaliana	MD09G1116100	1726	ATPDIL2-2, ATPDI10, PDI10, PDIL2-2	PDI-like 2-2	chr1:1413869-1416120 REVERSE LENGTH=447
1717	AT1G04980.1	HF29311-RA	416	PDI-like 2-2	Arabidopsis thaliana	MD17G1107800	1797	ATPDIL2-2, ATPDI10, PDI10, PDIL2-2	PDI-like 2-2	chr1:1413869-1416120 REVERSE LENGTH=447
1718	AT1G04980.1	HF33781-RA	417	PDI-like 2-2	Arabidopsis thaliana	MD09G1116100	1726	ATPDIL2-2, ATPDI10, PDI10, PDIL2-2	PDI-like 2-2	chr1:1413869-1416120 REVERSE LENGTH=447
1719	AT1G04980.1	HF33781-RA	417	PDI-like 2-2	Arabidopsis thaliana	MD17G1107800	1797	ATPDIL2-2, ATPDI10, PDI10, PDIL2-2	PDI-like 2-2	chr1:1413869-1416120 REVERSE LENGTH=447
1720	AT1G04990.1	HF33777-RA	462	Zinc finger C-x8-C-x5-C-x3-H type family protein	Arabidopsis thaliana	MD17G1107000	1988		Zinc finger C-x8-C-x5-C-x3-H type family protein	chr1:1419368-1421454 REVERSE LENGTH=404
1721	AT1G04990.1	HF33777-RA	462	Zinc finger C-x8-C-x5-C-x3-H type family protein	Arabidopsis thaliana	MD09G1115400	2101		Zinc finger C-x8-C-x5-C-x3-H type family protein	chr1:1419368-1421454 REVERSE LENGTH=404
1722	AT1G04990.1	HF29314-RA	457	Zinc finger C-x8-C-x5-C-x3-H type family protein	Arabidopsis thaliana	MD17G1107000	1988		Zinc finger C-x8-C-x5-C-x3-H type family protein	chr1:1419368-1421454 REVERSE LENGTH=404
1723	AT1G04990.1	HF29314-RA	457	Zinc finger C-x8-C-x5-C-x3-H type family protein	Arabidopsis thaliana	MD09G1115400	2101		Zinc finger C-x8-C-x5-C-x3-H type family protein	chr1:1419368-1421454 REVERSE LENGTH=404
1724	AT1G05000.1	HF33775-RA	202	Phosphotyrosine protein phosphatases superfamily protein	Arabidopsis thaliana	MD17G1106400	1085		Phosphotyrosine protein phosphatases superfamily protein	chr1:1425660-1428393 FORWARD LENGTH=215
1725	AT1G05000.1	HF33775-RA	202	Phosphotyrosine protein phosphatases superfamily protein	Arabidopsis thaliana	MD09G1115100	1103		Phosphotyrosine protein phosphatases superfamily protein	chr1:1425660-1428393 FORWARD LENGTH=215
1726	AT1G05000.1	HF33775-RA	202	Phosphotyrosine protein phosphatases superfamily protein	Arabidopsis thaliana	MD09G1115000	935		Phosphotyrosine protein phosphatases superfamily protein	chr1:1425660-1428393 FORWARD LENGTH=215
1727	AT1G05000.1	HF33775-RA	202	Phosphotyrosine protein phosphatases superfamily protein	Arabidopsis thaliana	MD10G1328400	2173		Phosphotyrosine protein phosphatases superfamily protein	chr1:1425660-1428393 FORWARD LENGTH=215
1728	AT1G05000.1	HF33775-RA	202	Phosphotyrosine protein phosphatases superfamily protein	Arabidopsis thaliana	MD05G1354200	987		Phosphotyrosine protein phosphatases superfamily protein	chr1:1425660-1428393 FORWARD LENGTH=215
1729	AT1G05000.1	HF17678-RA	195	Phosphotyrosine protein phosphatases superfamily protein	Arabidopsis thaliana	MD17G1106400	1085		Phosphotyrosine protein phosphatases superfamily protein	chr1:1425660-1428393 FORWARD LENGTH=215
1730	AT1G05000.1	HF17678-RA	195	Phosphotyrosine protein phosphatases superfamily protein	Arabidopsis thaliana	MD09G1115100	1103		Phosphotyrosine protein phosphatases superfamily protein	chr1:1425660-1428393 FORWARD LENGTH=215
1731	AT1G05000.1	HF17678-RA	195	Phosphotyrosine protein phosphatases superfamily protein	Arabidopsis thaliana	MD09G1115000	935		Phosphotyrosine protein phosphatases superfamily protein	chr1:1425660-1428393 FORWARD LENGTH=215
1732	AT1G05000.1	HF17678-RA	195	Phosphotyrosine protein phosphatases superfamily protein	Arabidopsis thaliana	MD10G1328400	2173		Phosphotyrosine protein phosphatases superfamily protein	chr1:1425660-1428393 FORWARD LENGTH=215
1733	AT1G05000.1	HF17678-RA	195	Phosphotyrosine protein phosphatases superfamily protein	Arabidopsis thaliana	MD05G1354200	987		Phosphotyrosine protein phosphatases superfamily protein	chr1:1425660-1428393 FORWARD LENGTH=215
1734	AT1G05000.1	HF29317-RA	216	Phosphotyrosine protein phosphatases superfamily protein	Arabidopsis thaliana	MD17G1106400	1085		Phosphotyrosine protein phosphatases superfamily protein	chr1:1425660-1428393 FORWARD LENGTH=215
1735	AT1G05000.1	HF29317-RA	216	Phosphotyrosine protein phosphatases superfamily protein	Arabidopsis thaliana	MD09G1115100	1103		Phosphotyrosine protein phosphatases superfamily protein	chr1:1425660-1428393 FORWARD LENGTH=215
1736	AT1G05000.1	HF29317-RA	216	Phosphotyrosine protein phosphatases superfamily protein	Arabidopsis thaliana	MD09G1115000	935		Phosphotyrosine protein phosphatases superfamily protein	chr1:1425660-1428393 FORWARD LENGTH=215
1737	AT1G05000.1	HF29317-RA	216	Phosphotyrosine protein phosphatases superfamily protein	Arabidopsis thaliana	MD10G1328400	2173		Phosphotyrosine protein phosphatases superfamily protein	chr1:1425660-1428393 FORWARD LENGTH=215
1738	AT1G05000.1	HF29317-RA	216	Phosphotyrosine protein phosphatases superfamily protein	Arabidopsis thaliana	MD05G1354200	987		Phosphotyrosine protein phosphatases superfamily protein	chr1:1425660-1428393 FORWARD LENGTH=215
1739	AT1G05010.1	HF17680-RA	314	ethylene-forming enzyme	Arabidopsis thaliana	MD17G1106300	1317	EFE, ACO4, EAT1	ethylene-forming enzyme	chr1:1431419-1432695 REVERSE LENGTH=323
1740	AT1G05010.1	HF17680-RA	314	ethylene-forming enzyme	Arabidopsis thaliana	MD10G1328100	1233	EFE, ACO4, EAT1	ethylene-forming enzyme	chr1:1431419-1432695 REVERSE LENGTH=323
1741	AT1G05010.1	HF17680-RA	314	ethylene-forming enzyme	Arabidopsis thaliana	MD05G1354000	1287	EFE, ACO4, EAT1	ethylene-forming enzyme	chr1:1431419-1432695 REVERSE LENGTH=323
1742	AT1G05010.1	HF17680-RA	314	ethylene-forming enzyme	Arabidopsis thaliana	MD09G1114800	1233	EFE, ACO4, EAT1	ethylene-forming enzyme	chr1:1431419-1432695 REVERSE LENGTH=323
1743	AT1G05010.1	HF12321-RA	330	ethylene-forming enzyme	Arabidopsis thaliana	MD17G1106300	1317	EFE, ACO4, EAT1	ethylene-forming enzyme	chr1:1431419-1432695 REVERSE LENGTH=323
1744	AT1G05010.1	HF12321-RA	330	ethylene-forming enzyme	Arabidopsis thaliana	MD10G1328100	1233	EFE, ACO4, EAT1	ethylene-forming enzyme	chr1:1431419-1432695 REVERSE LENGTH=323
1745	AT1G05010.1	HF12321-RA	330	ethylene-forming enzyme	Arabidopsis thaliana	MD05G1354000	1287	EFE, ACO4, EAT1	ethylene-forming enzyme	chr1:1431419-1432695 REVERSE LENGTH=323
1746	AT1G05010.1	HF12321-RA	330	ethylene-forming enzyme	Arabidopsis thaliana	MD09G1114800	1233	EFE, ACO4, EAT1	ethylene-forming enzyme	chr1:1431419-1432695 REVERSE LENGTH=323
1747	AT1G05010.1	HF29318-RA	322	ethylene-forming enzyme	Arabidopsis thaliana	MD17G1106300	1317	EFE, ACO4, EAT1	ethylene-forming enzyme	chr1:1431419-1432695 REVERSE LENGTH=323
1748	AT1G05010.1	HF29318-RA	322	ethylene-forming enzyme	Arabidopsis thaliana	MD10G1328100	1233	EFE, ACO4, EAT1	ethylene-forming enzyme	chr1:1431419-1432695 REVERSE LENGTH=323
1749	AT1G05010.1	HF29318-RA	322	ethylene-forming enzyme	Arabidopsis thaliana	MD05G1354000	1287	EFE, ACO4, EAT1	ethylene-forming enzyme	chr1:1431419-1432695 REVERSE LENGTH=323
1750	AT1G05010.1	HF29318-RA	322	ethylene-forming enzyme	Arabidopsis thaliana	MD09G1114800	1233	EFE, ACO4, EAT1	ethylene-forming enzyme	chr1:1431419-1432695 REVERSE LENGTH=323
1751	AT1G05010.1	HF33774-RA	322	ethylene-forming enzyme	Arabidopsis thaliana	MD17G1106300	1317	EFE, ACO4, EAT1	ethylene-forming enzyme	chr1:1431419-1432695 REVERSE LENGTH=323
1752	AT1G05010.1	HF33774-RA	322	ethylene-forming enzyme	Arabidopsis thaliana	MD10G1328100	1233	EFE, ACO4, EAT1	ethylene-forming enzyme	chr1:1431419-1432695 REVERSE LENGTH=323
1753	AT1G05010.1	HF33774-RA	322	ethylene-forming enzyme	Arabidopsis thaliana	MD05G1354000	1287	EFE, ACO4, EAT1	ethylene-forming enzyme	chr1:1431419-1432695 REVERSE LENGTH=323
1754	AT1G05010.1	HF33774-RA	322	ethylene-forming enzyme	Arabidopsis thaliana	MD09G1114800	1233	EFE, ACO4, EAT1	ethylene-forming enzyme	chr1:1431419-1432695 REVERSE LENGTH=323
1755	AT1G05020.1	HF29321-RA	852	ENTH/ANTH/VHS superfamily protein	Arabidopsis thaliana	MD17G1106000	2559		ENTH/ANTH/VHS superfamily protein	chr1:1435384-1437345 REVERSE LENGTH=653
1756	AT1G05020.1	HF29321-RA	852	ENTH/ANTH/VHS superfamily protein	Arabidopsis thaliana	MD13G1017400	1506		ENTH/ANTH/VHS superfamily protein	chr1:1435384-1437345 REVERSE LENGTH=653
1757	AT1G05020.1	HF29321-RA	852	ENTH/ANTH/VHS superfamily protein	Arabidopsis thaliana	MD09G1114300	2322		ENTH/ANTH/VHS superfamily protein	chr1:1435384-1437345 REVERSE LENGTH=653
1758	AT1G05020.1	HF33771-RA	773	ENTH/ANTH/VHS superfamily protein	Arabidopsis thaliana	MD17G1106000	2559		ENTH/ANTH/VHS superfamily protein	chr1:1435384-1437345 REVERSE LENGTH=653
1759	AT1G05020.1	HF33771-RA	773	ENTH/ANTH/VHS superfamily protein	Arabidopsis thaliana	MD13G1017400	1506		ENTH/ANTH/VHS superfamily protein	chr1:1435384-1437345 REVERSE LENGTH=653
1760	AT1G05020.1	HF33771-RA	773	ENTH/ANTH/VHS superfamily protein	Arabidopsis thaliana	MD09G1114300	2322		ENTH/ANTH/VHS superfamily protein	chr1:1435384-1437345 REVERSE LENGTH=653
1761	AT1G05030.1	HF29335-RA	880	Major facilitator superfamily protein	Arabidopsis thaliana	MD17G1103300	1742		Major facilitator superfamily protein	chr1:1438324-1441385 REVERSE LENGTH=524
1762	AT1G05055.1	HF06235-RA	360	general transcription factor II H2	Arabidopsis thaliana	MD03G1112800	1827	ATGTF2H2, GTF2H2	general transcription factor II H2	chr1:1448913-1450852 REVERSE LENGTH=421
1763	AT1G05055.1	HF06235-RA	360	general transcription factor II H2	Arabidopsis thaliana	MD11G1132000	2156	ATGTF2H2, GTF2H2	general transcription factor II H2	chr1:1448913-1450852 REVERSE LENGTH=421
1764	AT1G05055.1	HF40471-RA	896	general transcription factor II H2	Arabidopsis thaliana	MD03G1112800	1827	ATGTF2H2, GTF2H2	general transcription factor II H2	chr1:1448913-1450852 REVERSE LENGTH=421
1765	AT1G05055.1	HF40471-RA	896	general transcription factor II H2	Arabidopsis thaliana	MD11G1132000	2156	ATGTF2H2, GTF2H2	general transcription factor II H2	chr1:1448913-1450852 REVERSE LENGTH=421
1766	AT1G05060.1	HF29346-RA	255	unknown protein; Has 34 Blast hits to 34 proteins in 13 species: Archae - 0; Bacteria - 0; Metazoa - 0; Fungi - 0; Plants - 34; Viruses - 0; Other Eukaryotes - 0 (source: NCBI BLink).	Arabidopsis thaliana	MD17G1102200	1191		unknown protein; Has 34 Blast hits to 34 proteins in 13 species: Archae - 0; Bacteria - 0; Metazoa - 0; Fungi - 0; Plants - 34; Viruses - 0; Other Eukaryotes - 0 (source: NCBI BLink).	chr1:1451255-1452858 REVERSE LENGTH=253
1767	AT1G05060.1	HF29346-RA	255	unknown protein; Has 34 Blast hits to 34 proteins in 13 species: Archae - 0; Bacteria - 0; Metazoa - 0; Fungi - 0; Plants - 34; Viruses - 0; Other Eukaryotes - 0 (source: NCBI BLink).	Arabidopsis thaliana	MD06G1049400	453		unknown protein; Has 34 Blast hits to 34 proteins in 13 species: Archae - 0; Bacteria - 0; Metazoa - 0; Fungi - 0; Plants - 34; Viruses - 0; Other Eukaryotes - 0 (source: NCBI BLink).	chr1:1451255-1452858 REVERSE LENGTH=253
1768	AT1G05060.1	HF37391-RA	117	unknown protein; Has 34 Blast hits to 34 proteins in 13 species: Archae - 0; Bacteria - 0; Metazoa - 0; Fungi - 0; Plants - 34; Viruses - 0; Other Eukaryotes - 0 (source: NCBI BLink).	Arabidopsis thaliana	MD17G1102200	1191		unknown protein; Has 34 Blast hits to 34 proteins in 13 species: Archae - 0; Bacteria - 0; Metazoa - 0; Fungi - 0; Plants - 34; Viruses - 0; Other Eukaryotes - 0 (source: NCBI BLink).	chr1:1451255-1452858 REVERSE LENGTH=253
1769	AT1G05060.1	HF37391-RA	117	unknown protein; Has 34 Blast hits to 34 proteins in 13 species: Archae - 0; Bacteria - 0; Metazoa - 0; Fungi - 0; Plants - 34; Viruses - 0; Other Eukaryotes - 0 (source: NCBI BLink).	Arabidopsis thaliana	MD06G1049400	453		unknown protein; Has 34 Blast hits to 34 proteins in 13 species: Archae - 0; Bacteria - 0; Metazoa - 0; Fungi - 0; Plants - 34; Viruses - 0; Other Eukaryotes - 0 (source: NCBI BLink).	chr1:1451255-1452858 REVERSE LENGTH=253
1770	AT1G05070.1	HF33739-RA	190	Protein of unknown function (DUF1068)	Arabidopsis thaliana	MD09G1063300	822		Protein of unknown function (DUF1068)	chr1:1457172-1458531 REVERSE LENGTH=184
1771	AT1G05070.1	HF33739-RA	190	Protein of unknown function (DUF1068)	Arabidopsis thaliana	MD09G1071500	1263		Protein of unknown function (DUF1068)	chr1:1457172-1458531 REVERSE LENGTH=184
1772	AT1G05070.1	HF33739-RA	190	Protein of unknown function (DUF1068)	Arabidopsis thaliana	MD04G1210200	994		Protein of unknown function (DUF1068)	chr1:1457172-1458531 REVERSE LENGTH=184
1773	AT1G05070.1	HF33739-RA	190	Protein of unknown function (DUF1068)	Arabidopsis thaliana	MD17G1100600	1025		Protein of unknown function (DUF1068)	chr1:1457172-1458531 REVERSE LENGTH=184
1774	AT1G05070.1	HF33739-RA	190	Protein of unknown function (DUF1068)	Arabidopsis thaliana	MD03G1179900	1296		Protein of unknown function (DUF1068)	chr1:1457172-1458531 REVERSE LENGTH=184
1775	AT1G05070.1	HF04113-RA	145	Protein of unknown function (DUF1068)	Arabidopsis thaliana	MD09G1063300	822		Protein of unknown function (DUF1068)	chr1:1457172-1458531 REVERSE LENGTH=184
1776	AT1G05070.1	HF04113-RA	145	Protein of unknown function (DUF1068)	Arabidopsis thaliana	MD09G1071500	1263		Protein of unknown function (DUF1068)	chr1:1457172-1458531 REVERSE LENGTH=184
1777	AT1G05070.1	HF04113-RA	145	Protein of unknown function (DUF1068)	Arabidopsis thaliana	MD04G1210200	994		Protein of unknown function (DUF1068)	chr1:1457172-1458531 REVERSE LENGTH=184
1778	AT1G05070.1	HF04113-RA	145	Protein of unknown function (DUF1068)	Arabidopsis thaliana	MD17G1100600	1025		Protein of unknown function (DUF1068)	chr1:1457172-1458531 REVERSE LENGTH=184
1779	AT1G05070.1	HF04113-RA	145	Protein of unknown function (DUF1068)	Arabidopsis thaliana	MD03G1179900	1296		Protein of unknown function (DUF1068)	chr1:1457172-1458531 REVERSE LENGTH=184
1780	AT1G05070.1	HF29365-RA	191	Protein of unknown function (DUF1068)	Arabidopsis thaliana	MD09G1063300	822		Protein of unknown function (DUF1068)	chr1:1457172-1458531 REVERSE LENGTH=184
1781	AT1G05070.1	HF29365-RA	191	Protein of unknown function (DUF1068)	Arabidopsis thaliana	MD09G1071500	1263		Protein of unknown function (DUF1068)	chr1:1457172-1458531 REVERSE LENGTH=184
1782	AT1G05070.1	HF29365-RA	191	Protein of unknown function (DUF1068)	Arabidopsis thaliana	MD04G1210200	994		Protein of unknown function (DUF1068)	chr1:1457172-1458531 REVERSE LENGTH=184
1783	AT1G05070.1	HF29365-RA	191	Protein of unknown function (DUF1068)	Arabidopsis thaliana	MD17G1100600	1025		Protein of unknown function (DUF1068)	chr1:1457172-1458531 REVERSE LENGTH=184
1784	AT1G05070.1	HF29365-RA	191	Protein of unknown function (DUF1068)	Arabidopsis thaliana	MD03G1179900	1296		Protein of unknown function (DUF1068)	chr1:1457172-1458531 REVERSE LENGTH=184
1785	AT1G05100.1	HF29374-RA	363	mitogen-activated protein kinase kinase kinase 18	Arabidopsis thaliana	MD17G1098800	1266	MAPKKK18	mitogen-activated protein kinase kinase kinase 18	chr1:1469679-1470698 FORWARD LENGTH=339
1786	AT1G05100.1	HF29374-RA	363	mitogen-activated protein kinase kinase kinase 18	Arabidopsis thaliana	MD05G1349600	1422	MAPKKK18	mitogen-activated protein kinase kinase kinase 18	chr1:1469679-1470698 FORWARD LENGTH=339
1787	AT1G05120.1	HF29378-RA	1700	Helicase protein with RING/U-box domain	Arabidopsis thaliana	MD17G1098500	3365		Helicase protein with RING/U-box domain	chr1:1471624-1476067 REVERSE LENGTH=833
1788	AT1G05150.1	HF21053-RA	795	Calcium-binding tetratricopeptide family protein	Arabidopsis thaliana	MD15G1017300	2445		Calcium-binding tetratricopeptide family protein	chr1:1484280-1486706 REVERSE LENGTH=808
1789	AT1G05150.1	HF21053-RA	795	Calcium-binding tetratricopeptide family protein	Arabidopsis thaliana	MD08G1018000	2447		Calcium-binding tetratricopeptide family protein	chr1:1484280-1486706 REVERSE LENGTH=808
1790	AT1G05150.1	HF13548-RA	795	Calcium-binding tetratricopeptide family protein	Arabidopsis thaliana	MD15G1017300	2445		Calcium-binding tetratricopeptide family protein	chr1:1484280-1486706 REVERSE LENGTH=808
1791	AT1G05150.1	HF13548-RA	795	Calcium-binding tetratricopeptide family protein	Arabidopsis thaliana	MD08G1018000	2447		Calcium-binding tetratricopeptide family protein	chr1:1484280-1486706 REVERSE LENGTH=808
1792	AT1G05160.1	HF04419-RA	579	cytochrome P450, family 88, subfamily A, polypeptide 3	Arabidopsis thaliana	MD14G1193400	1452	CYP88A3, ATKAO1, KAO1	cytochrome P450, family 88, subfamily A, polypeptide 3	chr1:1487640-1489828 REVERSE LENGTH=490
1793	AT1G05160.1	HF04419-RA	579	cytochrome P450, family 88, subfamily A, polypeptide 3	Arabidopsis thaliana	MD02G1234200	1929	CYP88A3, ATKAO1, KAO1	cytochrome P450, family 88, subfamily A, polypeptide 3	chr1:1487640-1489828 REVERSE LENGTH=490
1794	AT1G05160.1	HF04419-RA	579	cytochrome P450, family 88, subfamily A, polypeptide 3	Arabidopsis thaliana	MD07G1083200	1763	CYP88A3, ATKAO1, KAO1	cytochrome P450, family 88, subfamily A, polypeptide 3	chr1:1487640-1489828 REVERSE LENGTH=490
1795	AT1G05160.1	HF04419-RA	579	cytochrome P450, family 88, subfamily A, polypeptide 3	Arabidopsis thaliana	MD02G1229400	2088	CYP88A3, ATKAO1, KAO1	cytochrome P450, family 88, subfamily A, polypeptide 3	chr1:1487640-1489828 REVERSE LENGTH=490
1796	AT1G05160.1	HF14424-RA	518	cytochrome P450, family 88, subfamily A, polypeptide 3	Arabidopsis thaliana	MD14G1193400	1452	CYP88A3, ATKAO1, KAO1	cytochrome P450, family 88, subfamily A, polypeptide 3	chr1:1487640-1489828 REVERSE LENGTH=490
1797	AT1G05160.1	HF14424-RA	518	cytochrome P450, family 88, subfamily A, polypeptide 3	Arabidopsis thaliana	MD02G1234200	1929	CYP88A3, ATKAO1, KAO1	cytochrome P450, family 88, subfamily A, polypeptide 3	chr1:1487640-1489828 REVERSE LENGTH=490
1798	AT1G05160.1	HF14424-RA	518	cytochrome P450, family 88, subfamily A, polypeptide 3	Arabidopsis thaliana	MD07G1083200	1763	CYP88A3, ATKAO1, KAO1	cytochrome P450, family 88, subfamily A, polypeptide 3	chr1:1487640-1489828 REVERSE LENGTH=490
1799	AT1G05160.1	HF14424-RA	518	cytochrome P450, family 88, subfamily A, polypeptide 3	Arabidopsis thaliana	MD02G1229400	2088	CYP88A3, ATKAO1, KAO1	cytochrome P450, family 88, subfamily A, polypeptide 3	chr1:1487640-1489828 REVERSE LENGTH=490
1800	AT1G05160.1	HF26912-RA	503	cytochrome P450, family 88, subfamily A, polypeptide 3	Arabidopsis thaliana	MD14G1193400	1452	CYP88A3, ATKAO1, KAO1	cytochrome P450, family 88, subfamily A, polypeptide 3	chr1:1487640-1489828 REVERSE LENGTH=490
1801	AT1G05160.1	HF26912-RA	503	cytochrome P450, family 88, subfamily A, polypeptide 3	Arabidopsis thaliana	MD02G1234200	1929	CYP88A3, ATKAO1, KAO1	cytochrome P450, family 88, subfamily A, polypeptide 3	chr1:1487640-1489828 REVERSE LENGTH=490
1802	AT1G05160.1	HF26912-RA	503	cytochrome P450, family 88, subfamily A, polypeptide 3	Arabidopsis thaliana	MD07G1083200	1763	CYP88A3, ATKAO1, KAO1	cytochrome P450, family 88, subfamily A, polypeptide 3	chr1:1487640-1489828 REVERSE LENGTH=490
1803	AT1G05160.1	HF26912-RA	503	cytochrome P450, family 88, subfamily A, polypeptide 3	Arabidopsis thaliana	MD02G1229400	2088	CYP88A3, ATKAO1, KAO1	cytochrome P450, family 88, subfamily A, polypeptide 3	chr1:1487640-1489828 REVERSE LENGTH=490
1804	AT1G05170.1	HF04314-RA	512	Galactosyltransferase family protein	Arabidopsis thaliana	MD11G1216400	1960		Galactosyltransferase family protein	chr1:1491460-1493931 REVERSE LENGTH=404
1805	AT1G05170.1	HF04314-RA	512	Galactosyltransferase family protein	Arabidopsis thaliana	MD03G1199500	1782		Galactosyltransferase family protein	chr1:1491460-1493931 REVERSE LENGTH=404
1806	AT1G05170.1	HF04314-RA	512	Galactosyltransferase family protein	Arabidopsis thaliana	MD09G1109300	2071		Galactosyltransferase family protein	chr1:1491460-1493931 REVERSE LENGTH=404
1807	AT1G05170.1	HF03505-RA	414	Galactosyltransferase family protein	Arabidopsis thaliana	MD11G1216400	1960		Galactosyltransferase family protein	chr1:1491460-1493931 REVERSE LENGTH=404
1808	AT1G05170.1	HF03505-RA	414	Galactosyltransferase family protein	Arabidopsis thaliana	MD03G1199500	1782		Galactosyltransferase family protein	chr1:1491460-1493931 REVERSE LENGTH=404
1809	AT1G05170.1	HF03505-RA	414	Galactosyltransferase family protein	Arabidopsis thaliana	MD09G1109300	2071		Galactosyltransferase family protein	chr1:1491460-1493931 REVERSE LENGTH=404
1810	AT1G05170.2	HF33715-RA	408	Galactosyltransferase family protein	Arabidopsis thaliana	MD05G1347600	1664		Galactosyltransferase family protein	chr1:1491460-1493931 REVERSE LENGTH=407
1811	AT1G05170.2	HF33715-RA	408	Galactosyltransferase family protein	Arabidopsis thaliana	MD17G1097500	2066		Galactosyltransferase family protein	chr1:1491460-1493931 REVERSE LENGTH=407
1812	AT1G05170.2	HF33715-RA	408	Galactosyltransferase family protein	Arabidopsis thaliana	MD10G1322000	1335		Galactosyltransferase family protein	chr1:1491460-1493931 REVERSE LENGTH=407
1813	AT1G05170.2	HF29388-RA	408	Galactosyltransferase family protein	Arabidopsis thaliana	MD05G1347600	1664		Galactosyltransferase family protein	chr1:1491460-1493931 REVERSE LENGTH=407
1814	AT1G05170.2	HF29388-RA	408	Galactosyltransferase family protein	Arabidopsis thaliana	MD17G1097500	2066		Galactosyltransferase family protein	chr1:1491460-1493931 REVERSE LENGTH=407
1815	AT1G05170.2	HF29388-RA	408	Galactosyltransferase family protein	Arabidopsis thaliana	MD10G1322000	1335		Galactosyltransferase family protein	chr1:1491460-1493931 REVERSE LENGTH=407
1816	AT1G05170.2	HF12277-RA	666	Galactosyltransferase family protein	Arabidopsis thaliana	MD05G1347600	1664		Galactosyltransferase family protein	chr1:1491460-1493931 REVERSE LENGTH=407
1817	AT1G05170.2	HF12277-RA	666	Galactosyltransferase family protein	Arabidopsis thaliana	MD17G1097500	2066		Galactosyltransferase family protein	chr1:1491460-1493931 REVERSE LENGTH=407
1818	AT1G05170.2	HF12277-RA	666	Galactosyltransferase family protein	Arabidopsis thaliana	MD10G1322000	1335		Galactosyltransferase family protein	chr1:1491460-1493931 REVERSE LENGTH=407
1819	AT1G05170.2	HF17738-RA	687	Galactosyltransferase family protein	Arabidopsis thaliana	MD05G1347600	1664		Galactosyltransferase family protein	chr1:1491460-1493931 REVERSE LENGTH=407
1820	AT1G05170.2	HF17738-RA	687	Galactosyltransferase family protein	Arabidopsis thaliana	MD17G1097500	2066		Galactosyltransferase family protein	chr1:1491460-1493931 REVERSE LENGTH=407
1821	AT1G05170.2	HF17738-RA	687	Galactosyltransferase family protein	Arabidopsis thaliana	MD10G1322000	1335		Galactosyltransferase family protein	chr1:1491460-1493931 REVERSE LENGTH=407
1822	AT1G05180.1	HF33713-RA	937	NAD(P)-binding Rossmann-fold superfamily protein	Arabidopsis thaliana	MD17G1097000	2088	AXR1	NAD(P)-binding Rossmann-fold superfamily protein	chr1:1498357-1501775 REVERSE LENGTH=540
1823	AT1G05180.1	HF33713-RA	937	NAD(P)-binding Rossmann-fold superfamily protein	Arabidopsis thaliana	MD09G1109000	2193	AXR1	NAD(P)-binding Rossmann-fold superfamily protein	chr1:1498357-1501775 REVERSE LENGTH=540
1824	AT1G05180.1	HF29394-RA	726	NAD(P)-binding Rossmann-fold superfamily protein	Arabidopsis thaliana	MD17G1097000	2088	AXR1	NAD(P)-binding Rossmann-fold superfamily protein	chr1:1498357-1501775 REVERSE LENGTH=540
1825	AT1G05180.1	HF29394-RA	726	NAD(P)-binding Rossmann-fold superfamily protein	Arabidopsis thaliana	MD09G1109000	2193	AXR1	NAD(P)-binding Rossmann-fold superfamily protein	chr1:1498357-1501775 REVERSE LENGTH=540
1826	AT1G05190.1	HF29400-RA	225	Ribosomal protein L6 family	Arabidopsis thaliana	MD09G1108400	1067	emb2394	Ribosomal protein L6 family	chr1:1502515-1503738 REVERSE LENGTH=223
1827	AT1G05190.1	HF29400-RA	225	Ribosomal protein L6 family	Arabidopsis thaliana	MD09G1107800	378	emb2394	Ribosomal protein L6 family	chr1:1502515-1503738 REVERSE LENGTH=223
1828	AT1G05190.1	HF29400-RA	225	Ribosomal protein L6 family	Arabidopsis thaliana	MD17G1096300	1001	emb2394	Ribosomal protein L6 family	chr1:1502515-1503738 REVERSE LENGTH=223
1829	AT1G05190.1	HF33700-RA	106	Ribosomal protein L6 family	Arabidopsis thaliana	MD09G1108400	1067	emb2394	Ribosomal protein L6 family	chr1:1502515-1503738 REVERSE LENGTH=223
1830	AT1G05190.1	HF33700-RA	106	Ribosomal protein L6 family	Arabidopsis thaliana	MD09G1107800	378	emb2394	Ribosomal protein L6 family	chr1:1502515-1503738 REVERSE LENGTH=223
1831	AT1G05190.1	HF33700-RA	106	Ribosomal protein L6 family	Arabidopsis thaliana	MD17G1096300	1001	emb2394	Ribosomal protein L6 family	chr1:1502515-1503738 REVERSE LENGTH=223
1832	AT1G05190.1	HF33707-RA	209	Ribosomal protein L6 family	Arabidopsis thaliana	MD09G1108400	1067	emb2394	Ribosomal protein L6 family	chr1:1502515-1503738 REVERSE LENGTH=223
1833	AT1G05190.1	HF33707-RA	209	Ribosomal protein L6 family	Arabidopsis thaliana	MD09G1107800	378	emb2394	Ribosomal protein L6 family	chr1:1502515-1503738 REVERSE LENGTH=223
1834	AT1G05190.1	HF33707-RA	209	Ribosomal protein L6 family	Arabidopsis thaliana	MD17G1096300	1001	emb2394	Ribosomal protein L6 family	chr1:1502515-1503738 REVERSE LENGTH=223
1835	AT1G05200.2	HF33703-RA	879	glutamate receptor 3.4	Arabidopsis thaliana	MD09G1108100	2580	ATGLR3.4, GLR3.4, GLUR3	glutamate receptor 3.4	chr1:1505642-1509002 FORWARD LENGTH=959
1836	AT1G05200.2	HF33703-RA	879	glutamate receptor 3.4	Arabidopsis thaliana	MD09G1069900	3435	ATGLR3.4, GLR3.4, GLUR3	glutamate receptor 3.4	chr1:1505642-1509002 FORWARD LENGTH=959
1837	AT1G05200.2	HF33703-RA	879	glutamate receptor 3.4	Arabidopsis thaliana	MD17G1096100	3723	ATGLR3.4, GLR3.4, GLUR3	glutamate receptor 3.4	chr1:1505642-1509002 FORWARD LENGTH=959
1838	AT1G05200.2	HF33703-RA	879	glutamate receptor 3.4	Arabidopsis thaliana	MD09G1070100	3074	ATGLR3.4, GLR3.4, GLUR3	glutamate receptor 3.4	chr1:1505642-1509002 FORWARD LENGTH=959
1839	AT1G05200.2	HF33699-RA	847	glutamate receptor 3.4	Arabidopsis thaliana	MD09G1108100	2580	ATGLR3.4, GLR3.4, GLUR3	glutamate receptor 3.4	chr1:1505642-1509002 FORWARD LENGTH=959
1840	AT1G05200.2	HF33699-RA	847	glutamate receptor 3.4	Arabidopsis thaliana	MD09G1069900	3435	ATGLR3.4, GLR3.4, GLUR3	glutamate receptor 3.4	chr1:1505642-1509002 FORWARD LENGTH=959
1841	AT1G05200.2	HF33699-RA	847	glutamate receptor 3.4	Arabidopsis thaliana	MD17G1096100	3723	ATGLR3.4, GLR3.4, GLUR3	glutamate receptor 3.4	chr1:1505642-1509002 FORWARD LENGTH=959
1842	AT1G05200.2	HF33699-RA	847	glutamate receptor 3.4	Arabidopsis thaliana	MD09G1070100	3074	ATGLR3.4, GLR3.4, GLUR3	glutamate receptor 3.4	chr1:1505642-1509002 FORWARD LENGTH=959
1843	AT1G05200.2	HF33698-RA	1884	glutamate receptor 3.4	Arabidopsis thaliana	MD09G1108100	2580	ATGLR3.4, GLR3.4, GLUR3	glutamate receptor 3.4	chr1:1505642-1509002 FORWARD LENGTH=959
1844	AT1G05200.2	HF33698-RA	1884	glutamate receptor 3.4	Arabidopsis thaliana	MD09G1069900	3435	ATGLR3.4, GLR3.4, GLUR3	glutamate receptor 3.4	chr1:1505642-1509002 FORWARD LENGTH=959
1845	AT1G05200.2	HF33698-RA	1884	glutamate receptor 3.4	Arabidopsis thaliana	MD17G1096100	3723	ATGLR3.4, GLR3.4, GLUR3	glutamate receptor 3.4	chr1:1505642-1509002 FORWARD LENGTH=959
1846	AT1G05200.2	HF33698-RA	1884	glutamate receptor 3.4	Arabidopsis thaliana	MD09G1070100	3074	ATGLR3.4, GLR3.4, GLUR3	glutamate receptor 3.4	chr1:1505642-1509002 FORWARD LENGTH=959
1847	AT1G05200.2	HF33704-RA	113	glutamate receptor 3.4	Arabidopsis thaliana	MD09G1108100	2580	ATGLR3.4, GLR3.4, GLUR3	glutamate receptor 3.4	chr1:1505642-1509002 FORWARD LENGTH=959
1848	AT1G05200.2	HF33704-RA	113	glutamate receptor 3.4	Arabidopsis thaliana	MD09G1069900	3435	ATGLR3.4, GLR3.4, GLUR3	glutamate receptor 3.4	chr1:1505642-1509002 FORWARD LENGTH=959
1849	AT1G05200.2	HF33704-RA	113	glutamate receptor 3.4	Arabidopsis thaliana	MD17G1096100	3723	ATGLR3.4, GLR3.4, GLUR3	glutamate receptor 3.4	chr1:1505642-1509002 FORWARD LENGTH=959
1850	AT1G05200.2	HF33704-RA	113	glutamate receptor 3.4	Arabidopsis thaliana	MD09G1070100	3074	ATGLR3.4, GLR3.4, GLUR3	glutamate receptor 3.4	chr1:1505642-1509002 FORWARD LENGTH=959
1851	AT1G05200.2	HF33705-RA	70	glutamate receptor 3.4	Arabidopsis thaliana	MD09G1108100	2580	ATGLR3.4, GLR3.4, GLUR3	glutamate receptor 3.4	chr1:1505642-1509002 FORWARD LENGTH=959
1852	AT1G05200.2	HF33705-RA	70	glutamate receptor 3.4	Arabidopsis thaliana	MD09G1069900	3435	ATGLR3.4, GLR3.4, GLUR3	glutamate receptor 3.4	chr1:1505642-1509002 FORWARD LENGTH=959
1853	AT1G05200.2	HF33705-RA	70	glutamate receptor 3.4	Arabidopsis thaliana	MD17G1096100	3723	ATGLR3.4, GLR3.4, GLUR3	glutamate receptor 3.4	chr1:1505642-1509002 FORWARD LENGTH=959
1854	AT1G05200.2	HF33705-RA	70	glutamate receptor 3.4	Arabidopsis thaliana	MD09G1070100	3074	ATGLR3.4, GLR3.4, GLUR3	glutamate receptor 3.4	chr1:1505642-1509002 FORWARD LENGTH=959
1855	AT1G05200.2	HF29401-RA	1859	glutamate receptor 3.4	Arabidopsis thaliana	MD09G1108100	2580	ATGLR3.4, GLR3.4, GLUR3	glutamate receptor 3.4	chr1:1505642-1509002 FORWARD LENGTH=959
1856	AT1G05200.2	HF29401-RA	1859	glutamate receptor 3.4	Arabidopsis thaliana	MD09G1069900	3435	ATGLR3.4, GLR3.4, GLUR3	glutamate receptor 3.4	chr1:1505642-1509002 FORWARD LENGTH=959
1857	AT1G05200.2	HF29401-RA	1859	glutamate receptor 3.4	Arabidopsis thaliana	MD17G1096100	3723	ATGLR3.4, GLR3.4, GLUR3	glutamate receptor 3.4	chr1:1505642-1509002 FORWARD LENGTH=959
1858	AT1G05200.2	HF29401-RA	1859	glutamate receptor 3.4	Arabidopsis thaliana	MD09G1070100	3074	ATGLR3.4, GLR3.4, GLUR3	glutamate receptor 3.4	chr1:1505642-1509002 FORWARD LENGTH=959
1859	AT1G05205.1	HF33696-RA	87	unknown protein; Has 44 Blast hits to 44 proteins in 16 species: Archae - 0; Bacteria - 0; Metazoa - 0; Fungi - 0; Plants - 44; Viruses - 0; Other Eukaryotes - 0 (source: NCBI BLink).	Arabidopsis thaliana	MD17G1095900	631		unknown protein; Has 44 Blast hits to 44 proteins in 16 species: Archae - 0; Bacteria - 0; Metazoa - 0; Fungi - 0; Plants - 44; Viruses - 0; Other Eukaryotes - 0 (source: NCBI BLink).	chr1:1509352-1510249 REVERSE LENGTH=91
1860	AT1G05205.1	HF33696-RA	87	unknown protein; Has 44 Blast hits to 44 proteins in 16 species: Archae - 0; Bacteria - 0; Metazoa - 0; Fungi - 0; Plants - 44; Viruses - 0; Other Eukaryotes - 0 (source: NCBI BLink).	Arabidopsis thaliana	MD09G1069700	656		unknown protein; Has 44 Blast hits to 44 proteins in 16 species: Archae - 0; Bacteria - 0; Metazoa - 0; Fungi - 0; Plants - 44; Viruses - 0; Other Eukaryotes - 0 (source: NCBI BLink).	chr1:1509352-1510249 REVERSE LENGTH=91
1861	AT1G05205.1	HF29403-RA	87	unknown protein; Has 44 Blast hits to 44 proteins in 16 species: Archae - 0; Bacteria - 0; Metazoa - 0; Fungi - 0; Plants - 44; Viruses - 0; Other Eukaryotes - 0 (source: NCBI BLink).	Arabidopsis thaliana	MD17G1095900	631		unknown protein; Has 44 Blast hits to 44 proteins in 16 species: Archae - 0; Bacteria - 0; Metazoa - 0; Fungi - 0; Plants - 44; Viruses - 0; Other Eukaryotes - 0 (source: NCBI BLink).	chr1:1509352-1510249 REVERSE LENGTH=91
1862	AT1G05205.1	HF29403-RA	87	unknown protein; Has 44 Blast hits to 44 proteins in 16 species: Archae - 0; Bacteria - 0; Metazoa - 0; Fungi - 0; Plants - 44; Viruses - 0; Other Eukaryotes - 0 (source: NCBI BLink).	Arabidopsis thaliana	MD09G1069700	656		unknown protein; Has 44 Blast hits to 44 proteins in 16 species: Archae - 0; Bacteria - 0; Metazoa - 0; Fungi - 0; Plants - 44; Viruses - 0; Other Eukaryotes - 0 (source: NCBI BLink).	chr1:1509352-1510249 REVERSE LENGTH=91
1863	AT1G05210.1	HF29404-RA	969	Transmembrane protein 97, predicted	Arabidopsis thaliana	MD17G1095700	658		Transmembrane protein 97, predicted	chr1:1510469-1511485 FORWARD LENGTH=168
1864	AT1G05230.3	HF29405-RA	439	homeodomain GLABROUS 2	Arabidopsis thaliana	MD17G1095100	1389	HDG2	homeodomain GLABROUS 2	chr1:1513388-1517024 REVERSE LENGTH=719
1865	AT1G05230.3	HF29405-RA	439	homeodomain GLABROUS 2	Arabidopsis thaliana	MD17G1095000	3294	HDG2	homeodomain GLABROUS 2	chr1:1513388-1517024 REVERSE LENGTH=719
1866	AT1G05230.3	HF29406-RA	756	homeodomain GLABROUS 2	Arabidopsis thaliana	MD17G1095100	1389	HDG2	homeodomain GLABROUS 2	chr1:1513388-1517024 REVERSE LENGTH=719
1867	AT1G05230.3	HF29406-RA	756	homeodomain GLABROUS 2	Arabidopsis thaliana	MD17G1095000	3294	HDG2	homeodomain GLABROUS 2	chr1:1513388-1517024 REVERSE LENGTH=719
1868	AT1G05230.3	HF03599-RA	660	homeodomain GLABROUS 2	Arabidopsis thaliana	MD17G1095100	1389	HDG2	homeodomain GLABROUS 2	chr1:1513388-1517024 REVERSE LENGTH=719
1869	AT1G05230.3	HF03599-RA	660	homeodomain GLABROUS 2	Arabidopsis thaliana	MD17G1095000	3294	HDG2	homeodomain GLABROUS 2	chr1:1513388-1517024 REVERSE LENGTH=719
1870	AT1G05230.3	HF33694-RA	741	homeodomain GLABROUS 2	Arabidopsis thaliana	MD17G1095100	1389	HDG2	homeodomain GLABROUS 2	chr1:1513388-1517024 REVERSE LENGTH=719
1871	AT1G05230.3	HF33694-RA	741	homeodomain GLABROUS 2	Arabidopsis thaliana	MD17G1095000	3294	HDG2	homeodomain GLABROUS 2	chr1:1513388-1517024 REVERSE LENGTH=719
[truncated: 180,055 more rows]
